# Supplementary material for: Generation of antigen-specific memory CD4 T cells by heterologous immunization enhances the magnitude of the germinal center response upon influenza infection
Source: PLoS Pathog. 2024 Sep 16;20(9):e1011639. doi: 10.1371/journal.ppat.1011639 (PMC11404825; doi:10.1371/journal.ppat.1011639)
Supplement: S1 Table — Tab 1 indicates the amino acid sequence, nucleotide sequence, frequency and number of productive rearrangements, and annotation for V, D, and J regions. Tab 2 indicates the frequency of individual B cell receptors in each sample. (XLSX) [file ppat.1011639.s009.xlsx]

## Sheet: All BCR Rearrangements
sample_name	productive_frequency	templates	amino_acid	rearrangement	cdr3_length	v_resolved	d_resolved	j_resolved
042022_GP_PR8_1	0.000220556	1	C	GTGGTAGCACCTACTATCCAGACACCATGGAGAGACGATTCATCATCTCCAGAGACAATACCAAGAAGACCCTGTACCTGCAAATGAGCAGTCTGAGGTCTGAGGACACAGCCTTGTATTACTGT	3	IGHV05-02*01	unknown	IGHJ03-01*01
042022_GP_PR8_1	0.000661667	3	CAAGDYYGSGAMDYW	GCATCAGCAAAGACAACTCCAAGAGTCAAGTTTTCTTAAAAATGAACAGTCTGCAAACTGATGACACAGCCAGGTACTACTGTGCCGCGGGGGATTACTACGGTAGTGGAGCTATGGACTACTGG	45	IGHV02-adap06*01	IGHD01-01*01	IGHJ04-01*01
042022_GP_PR8_1	0.000220556	1	CAAGVFAYW	AGTTCAAGGGCAAGGCCACATTCACTGCAGATACATCCTCCAACACAGCCTACATGCAACTCAGCAGCCTGACAACTGAGGACTCTGCCATCTATTACTGTGCAGCGGGGGTTTTTGCTTACTGG	27	IGHV01-09*01	unknown	IGHJ03-01*01
042022_GP_PR8_1	0.000220556	1	CAALYYGSSYSFTYW	CACTGACTGTAGACACATCCTCCAGCACAGCCTACATACAGCTCAGCAGCCTGACATCTGAGGACTCTGCGGTCTATTACTGTGCTGCGCTTTACTACGGTAGTAGCTACTCCTTTACTTACTGG	45	IGHV01-55*01	IGHD01-01*01	IGHJ03-01*01
042022_GP_PR8_1	0.000220556	1	CAAMDHW	ATGAGAAGTTCAAGAGCAAGGCCGCACTGACTGTAGACAAATCCTCCAGCACAGCCTACATGCAGCTCAGCAGCCTGACATCTGAGGACTCTGCGGTCTATTATTGTGCAGCTATGGACCACTGG	21	IGHV01-53*01	unknown	IGHJ04-01*01
042022_GP_PR8_1	0.000441112	2	CAAMDYW	ATGAGAAGTTCAAGAGCAAGGCCACACTGACTGTAGACAAATCCTCCAGCACAGCCTACATGCAGCTCAGCAGCCTGACATCTGAGGACTCTGCGGTCTATTATTGTGCAGCTATGGACTACTGG	21	IGHV01-53*01	unknown	IGHJ04-01*01
042022_GP_PR8_1	0.000220556	1	CAASGGTGRGVYFDYW	TCTCCAGAGACAATGCCAAGAACACCCTGTACCTGCAAATGAGCAGTCTGAAGTCTGAGGACACAGCTATGTATTACTGTGCGGCAAGCGGAGGGACTGGGAGGGGTGTCTACTTTGACTACTGG	48	IGHV05	unknown	IGHJ02-01*01
042022_GP_PR8_1	0.000441112	2	CACYGSRDYW	TCAAGGGCAAGGCCACATTGACTGTAGACACATCCTCCAGCACAGCCTACATGCAGCTCAGCAGCCTGACATCTGAGGACTCTGCGGTCTATTACTGTGCATGCTACGGTAGCCGTGACTACTGG	30	IGHV01	IGHD01-01*01	IGHJ02-01*01
042022_GP_PR8_1	0.000441112	2	CADSNYVYAMDYW	GATTCACCATCTCCAGAGACAATGCCAAGAACACCCTGTTCCTGCAAATGACCAGTCTGAGGTCTGAGGACACGGCCATGTATTACTGTGCGGATAGTAACTACGTCTATGCTATGGACTACTGG	39	IGHV05-17*01	IGHD02	IGHJ04-01*01
042022_GP_PR8_1	0.000441112	2	CAEEEPHYYGSRHWYFDVW	ACAAGTCCTCCAGCACAGCCTACATGGAGCTCAACAGCCTGACATCTGAGGACTCTGCAGTCTATTACTGTGCAGAAGAAGAGCCCCATTACTACGGTAGTAGACACTGGTACTTCGATGTCTGG	57	IGHV01-19*01	IGHD01-01*01	IGHJ01-01*01
042022_GP_PR8_1	0.000220556	1	CAEGDYDGRSYYFDYW	TTACTATAGACAAATCCTCCAGCACAGCCTACATATTGCTCAGCAGCCTGACCTCTGAGGACTCTGCGGTCTATTTCTGTGCAGAGGGGGATTACGACGGACGGAGCTACTACTTTGACTACTGG	48	IGHV01-75*01	IGHD02	IGHJ02-01*01
042022_GP_PR8_1	0.000220556	1	CAEGDYDGRSYYFDYW	TTACTGTAGACAAATCCTCCAGCACAGCCTACATGTTGCTCAGCAGCCTGACCTCTGAGGACTCTGCGGCCTATTTCTGTGCAGAGGGGGATTACGACGGACGGAGCTACTACTTTGACTACTGG	48	IGHV01-75*01	IGHD02	IGHJ02-01*01
042022_GP_PR8_1	0.000220556	1	CAEGDYDGRSYYFDYW	TTACTGTAGACAAATCCTCCAGCACAGCCTACATGTTGCTCAGCAGCCTGACCTCTGAGGACTCTGCGGTCTATTTCTGTGCAGAGGGGGATTACGACGGACGGAGCTACTACTTTGACTACTGG	48	IGHV01-75*01	IGHD02	IGHJ02-01*01
042022_GP_PR8_1	0.000220556	1	CAEGGEYYFDYW	GCAAGGCCACATTGACTGTTGACAAGTCCTCCAGCACAGCCTACATGGAGCTCCGCAGCCTGACATCTGAGGACTCTGCAGTCTATTACTGTGCAGAGGGGGGGGAGTACTACTTTGACTACTGG	36	IGHV01	unknown	IGHJ02-01*01
042022_GP_PR8_1	0.000220556	1	CAEGGFAYW	AGTTCAAGGGCAAGGCCACATTGACTGTAGACAAGTCCTCCAGCACAGCCTACATGGAGCTCCGCAGCCTGACATCTGAGGACTCTGCAGTCTATTACTGTGCAGAAGGGGGTTTTGCTTACTGG	27	IGHV01	unknown	IGHJ03-01*01
042022_GP_PR8_1	0.000661667	3	CAEGIRPWGAMDYW	CCACATTGACTGTAGACAGGTCCTCCAGCACAGCCCACATGGAGCTCCGCAGCCTGACATCTGAGGACTCTGCAGTCTATTACTGTGCCGAGGGTATCAGACCTTGGGGGGCTATGGACTACTGG	42	IGHV01	unknown	IGHJ04-01*01
042022_GP_PR8_1	0.000661667	3	CAEGIRPWGAMGYW	CCACATTGACTGTAGACAGGTCCTCCAGCACAGCCCACATGGAGCTCCGCAGCCTGACATCTGAGGACTCTGCAGTCTATTACTGTGCCGAGGGTATCAGACCTTGGGGGGCTATGGGCTACTGG	42	IGHV01	unknown	IGHJ04-01*01
042022_GP_PR8_1	0.000441112	2	CAEIYSNYYFDYW	AGGCCACACTGACTGCAGACAAATCCTCCAGCACAGCGTACATGGAGCTCCGCAGCCTGACATCTGAGGACTCTGCGGTCTATTTCTGTGCAGAGATCTATAGTAACTACTACTTTGACTACTGG	39	IGHV01-81*01	IGHD02	IGHJ02-01*01
042022_GP_PR8_1	0.000220556	1	CAEVIRPWGAMDYW	CCACATTGACTGTAGACAAGTCCTCCAACACAGCCCACATGGAGCTCCGCAGCCTGACATCTGAGGACTCTGCAGTCTATTACTGTGCCGAGGTTATCAGACCTTGGGGGGCTATGGACTACTGG	42	IGHV01	unknown	IGHJ04-01*01
042022_GP_PR8_1	0.000220556	1	CAEYHYGSSSYFDYW	CACTGACTGTAGACAAATCCTCCAGCACAGCCTACATGCAACTCAGCAGCCTGACATCTGAGGACTCTGCGGTCTATTACTGTGCAGAATATCACTACGGTAGTAGCTCCTACTTTGACTACTGG	45	IGHV01-64*01	IGHD01-01*01	IGHJ02-01*01
042022_GP_PR8_1	0.000220556	1	CAFGNAHRLRYFDVW	TCATCTCCAGAGACAACGCCAAAAATACGCTGTACCTGCAAATGAGCAAAGTGAGATCTGAGGACACAGCCCTTTATTACTGTGCATTCGGGAATGCTCACCGTCTTAGGTACTTCGATGTCTGG	45	IGHV04	unknown	IGHJ01-01*01
042022_GP_PR8_1	0.000220556	1	CAFITTVVADAMDYW	CACTGACTGTAGACAAACCCTCCAGCACAGCCTACATGCAGCTCAGCAGCCTGACATCTGAGGACTCTGCGGTCTATTATTGTGCATTTATTACTACGGTAGTAGCAGATGCTATGGACTACTGG	45	IGHV01-72*01	IGHD01-01*01	IGHJ04-01*01
042022_GP_PR8_1	0.000220556	1	CAFITTVVAPYW	GCAAGGCCACACTGACTGTAGACAAATCCTCCAGCACAGCCTACATGCAACTCAGCAGCCTGACATCTGAGGACTCTGCGGTCTATTACTGTGCATTTATTACTACGGTAGTAGCCCCCTACTGG	36	IGHV01-64*01	IGHD01-01*01	unknown
042022_GP_PR8_1	0.000220556	1	CAGDYYGSSCGYW	AGGCCACACTGACTGCAGACAAATCCCCCAGCACAGCCTACATGCAACTCAGCAGCCTGACATCTGAGGACTCTGCGGTCTACTTCTGTGCAGGAGATTACTACGGTAGTAGCTGCGGCTACTGG	39	IGHV01-82*01	IGHD01-01*01	unknown
042022_GP_PR8_1	0.000441112	2	CAGEGGLLFLDFW	GAATCTCCATCTCTCGTGACACATCTAAGAACCAGTTTTTCCTGAAGTTGAATTCTGTGACTTCTGAGGACACAGCCACATATTACTGTGCAGGAGAGGGGGGACTATTGTTCCTTGACTTCTGG	39	IGHV03-06*01	unknown	IGHJ02-01*01
042022_GP_PR8_1	0.000441112	2	CAGFDYW	ATGAGAAGTTCAAGAACAAGGCCACACTGACTGTAGACAAATCCTCCAGCACAGCCTACATGCAGCTCAGCAGCCTGACATCTGAGGACTCTGCGGTCTATTATTGTGCTGGGTTTGACTACTGG	21	IGHV01-53*01	unknown	IGHJ02-01*01
042022_GP_PR8_1	0.000220556	1	CAGGEYYFDYW	AGGGCAAGGCCACACTGACTGTAGACAAGTCCTCCAGCTCAGCCTACATGGAGCTCCGCAGCCTGACATCTGAGGACTCTGCAGTCTATTACTGTGCAGGGGGGGAGTACTACTTTGACTACTGG	33	IGHV01	unknown	IGHJ02-01*01
042022_GP_PR8_1	0.00154389	7	CAGGFAYW	CAGCTCTCATATCCAGACTGAGCATCAGCAAGGATTACTCCAAGAGCCAAGTTTTCTTGAAACTGACCAGTCTGCAAACTGATGACACAGCCACGTACTACTGTGCGGGGGGGTTTGCTTACTGG	24	IGHV02-03*01	unknown	IGHJ03-01*01
042022_GP_PR8_1	0.000441112	2	CAGGFAYW	CAGCTCTCATATCCAGACTGAGCATCAGCAAGGATAACTCCAAGAGCCATGTTTTCTTAAAACTGAACAGTCTGCAAACTGATGACACAGCCACGTACTACTGTGCGGGGGGGTTTGCTTACTGG	24	IGHV02-03*01	unknown	IGHJ03-01*01
042022_GP_PR8_1	0.00286723	13	CAGGFAYW	CAGCTCTCATATCCAGACTGAGCATCAGCAAGGATAACTCCAAGAGCCAAGTTTTCTTAAAACTGAACAGTCTGCAAACTGATGACACAGCCACGTACTACTGTGCGGGGGGGTTTGCTTATTGG	24	IGHV02-03*01	unknown	IGHJ03-01*01
042022_GP_PR8_1	0.00176445	8	CAGGFAYW	CAGCTCTCATATCCAGACTGAGCATCAGCAAGGATAACTCCAAGAGCCAAGTTTTCTTAAAACTGAGCAGTCTGCAAACTGATGACACAGCCACGTACTACTGTGCGGGGGGGTTTGCTTACTGG	24	IGHV02-03*01	unknown	IGHJ03-01*01
042022_GP_PR8_1	0.000220556	1	CAGGGEYYFDYW	GCAAGGCCACATTGACTGTAGACAAGTCCTCCAGCACAGCCTACATGGAGCTCCGCAGCCTGACATCTGAAGACTCTGCAGTCTATTACTGTGCAGGAGGGGGGGAGTACTACTTTGACTACTGG	36	IGHV01	unknown	IGHJ02-01*01
042022_GP_PR8_1	0.000220556	1	CAGGGEYYFDYW	GCAAGGCCACATTGACTGTAGACAAGTCCTCCAGCACAGCCTACATGGAGCTCCGCAGCCTGACATCTGAGGACTCTGCAGTCTATTACTGTGCAGGGGGAGGGGAATACTACTTTGACTACTGG	36	IGHV01	unknown	IGHJ02-01*01
042022_GP_PR8_1	0.000220556	1	CAGGGEYYFDYW	GCAAGGCCACATTGACTGTAGACAAGTCCTCCAGCACAGCCTACATGGAGCTCCGCAGCCTGACATCTGAGGACTCTGCAGTCTATTACTGTGCAGGGGGGGGAGAGTACTACTTTGACTACTGG	36	IGHV01	unknown	IGHJ02-01*01
042022_GP_PR8_1	0.00110278	5	CAGGGGYW	AGAAGTTCAAGGGCAAGGCCACAGTAACTGTAGACAAATCCTCCAGCACAGCCTACATGTTGCTCAGCAGCCTGACCTCTGAGGACTCTGCGGTCTATTTCTGTGCAGGAGGGGGAGGCTACTGG	24	IGHV01-75*01	unknown	unknown
042022_GP_PR8_1	0.000220556	1	CAGGGKYYFDYW	GCAAGGCCACATTGACTGTAGACAAGTCCTCCAGCACAGCCTACATGGAGCTCCGCAGCCTGACATCTGAGGACTCTGCAGTCTATTACTGTGCAGGGGGGGGGAAGTACTACTTTGACTACTGG	36	IGHV01	unknown	IGHJ02-01*01
042022_GP_PR8_1	0.000661667	3	CAGGIGNYVAYW	ATCGAATCTCCATCACTCGTGACACATCTAAGAACCAGTTTTTCCTGAAGTTGAATTCTGTGACTACTGAGGACACAGCCACATATTACTGTGCAGGGGGAATTGGTAACTACGTGGCTTACTGG	36	IGHV03-06*01	IGHD02	IGHJ03-01*01
042022_GP_PR8_1	0.000220556	1	CAGGIWGFW	GATTCAAAGACAAGGCCTCATTGACTGTAGACAAATCCTCCAGTACAGCCTACATGCAGCTCGACAGCCTGACATCTACTGACTCTGCGGTCTATTTCTGTGCAGGAGGAATCTGGGGCTTCTGG	27	IGHV01	unknown	unknown
042022_GP_PR8_1	0.000661667	3	CAGGIYYGYDHYFDYW	TCTCTTTGGAAACCTCTGCCAGCACTGCCTATTTGCAGATCAACAACCTCAAAAATGAGGACACGGCTACATATTTCTGTGCGGGGGGGATCTACTATGGTTACGACCACTACTTTGACTACTGG	48	IGHV09-03*01	IGHD02	IGHJ02-01*01
042022_GP_PR8_1	0.000220556	1	CAGGRGGGTWFAYW	CCACACTGACTGCAGACAAATCCTCCAGCACAGCGTACATGGAGCTCCGCAGCCTGACATCTGAGGACTCTGCGGTCTATTTCTGTGCTGGGGGGCGGGGAGGGGGAACCTGGTTTGCTTACTGG	42	IGHV01-81*01	unknown	IGHJ03-01*01
042022_GP_PR8_1	0.000220556	1	CAGGRGGGTWFAYW	CCACACTGACGGCAGACAAATCCTCCAGCACAGCGTACATGGAGCTCCGCAGCCTGACATCTGAGGACTCTGCGGTCTATTTCTGTGCAGGGGGGCGGGGAGGGGGAACCTGGTTTGCTTACTGG	42	IGHV01-81*01	unknown	IGHJ03-01*01
042022_GP_PR8_1	0.000220556	1	CAGGRGGGTWFAYW	CCATACTGACTGCAGACAAATCCTCCAGCACAGCGTACATGGAGCTCCGCAGCCTGACATCTGAGGACTCTGCGGTCTATTTCTGTGCAGGGGGGCGGGGAGGGGGAACCTGGTTTGCTTACTGG	42	IGHV01-81*01	unknown	IGHJ03-01*01
042022_GP_PR8_1	0.000220556	1	CAGGYDTYPYYFDYW	CATTGACTGTAGACACATCCTCCAGCACAGCCTACATGCAGCTCAGCAGCCTGACATCTGAGGACTCTGCGGTCTATTACTGTGCAGGGGGTTACGACACTTACCCGTACTACTTTGACTACTGG	45	IGHV01	IGHD02	IGHJ02-01*01
042022_GP_PR8_1	0.000220556	1	CAGIHYYYASDFALDYW	CTGTAGACACATCCTCCAGCACAGCCTACCTGCAGCTCAGCAGCCTGACCTCTGATGACTCTGCGGTCTATTTCTGTGCAGGGATTCATTATTACTACGCTAGTGACTTTGCTTTGGACTACTGG	51	IGHV01-84*01	IGHD01-01*01	IGHJ04-01*01
042022_GP_PR8_1	0.000220556	1	CAGSGDYDAPTRADVW	TGACTGCAGACAAATCCTCCAGCACAGCCTACATGCAGCTCAACAGCCTGACATCTGAGGACTCTGCAGTCTATTTCTGTGCAGGATCTGGTGATTACGACGCACCAACTAGAGCCGATGTCTGG	48	IGHV01-78*01	IGHD02	IGHJ01-01*01
042022_GP_PR8_1	0.000220556	1	CAGSIYYGNYHSMAYW	TGACTGTAGACAAATCCTCCAGCACAGCCTTCATGCAGCTCAGCAGCCTGACATCTGAGGACTCTGCGGTCTATTTCTGTGCAGGAAGTATCTACTATGGTAACTACCATTCTATGGCCTACTGG	48	IGHV01	IGHD02	IGHJ04-01*01
042022_GP_PR8_1	0.000220556	1	CAGTGTYYFDYW	GCAAGGCCACACTGACTGCAGACAAATCCTCCAGCACAGCCTACATGCAGCTCAGCAGCCTGACCTCTGAGGACTCTGCGGTCTATTTCTGTGCGGGGACTGGGACGTACTACTTTGACTACTGG	36	IGHV01-80*01	IGHD04-01	IGHJ02-01*01
042022_GP_PR8_1	0.000441112	2	CAGWRGGGTWFAYW	CCACACTGACTGCAGACAAATCCTCCAGCACAGCGTACATGGAGCTCCGCAGCCTGACATCTGAGGACTCTGCGGTCTATTTCTGTGCAGGGTGGCGGGGAGGGGGAACCTGGTTTGCTTACTGG	42	IGHV01-81*01	unknown	IGHJ03-01*01
042022_GP_PR8_1	0.000220556	1	CAGYYGSRPFDVW	GGGCCACATTGACTGTAGACAAATCCTCCACCACAGCCTACATGCAGCTCAGCAGCCTGACATCTGAGGACTCTGCGGTCTATTACTGTGCGGGATACTACGGTAGTAGACCCTTCGATGTCTGG	39	IGHV01	IGHD01-01*01	IGHJ01-01*01
042022_GP_PR8_1	0.000220556	1	CAHDYDGGYYAMDYW	CCTTCTCTTTGGAAACCTCTGCCAGCACTGCCTATTTGCAGATCAACAACCTCAAAAATGAGGACACGGCTACATATTTCTGTGCCCATGATTACGACGGGGGGTACTATGCCATGGACTACTGG	45	IGHV09-03*01	IGHD02	IGHJ04-01*01
042022_GP_PR8_1	0.000441112	2	CAHRAERGAYW	AGAGTCGAACCACAATCTCCAAGGATACCTCCAACAACCATGTTTTCCTCAAGATCACCAGTGAGGACACTGAAGATTCTGCCACATACTACTGTGCTCACAGAGCTGAAAGGGGAGCTTACTGG	33	IGHV08-07*01	unknown	IGHJ03-01*01
042022_GP_PR8_1	0.000441112	2	CAHWDRGLASW	AGGACAAGGCCACATTGACTGTAGACACATACTCCAACACAGCCTACTTACAACTCAACAGCCTGACATCTGAAGACTCTGCGGTCTATTACTGTGCACACTGGGACCGGGGGTTAGCTTCCTGG	33	IGHV01	IGHD04-01	IGHJ03-01*01
042022_GP_PR8_1	0.000220556	1	CAHYDYDLFAYW	GCAAGGCCACTATAACTGCAGACACATCCTCCAACACAGCCTACCTGCAGCTCAGCAGCCTGACATCTGAGGACACTGCCATCTATTACTGTGCACACTATGATTACGACTTATTTGCTTACTGG	36	IGHV14-03*01	IGHD02	IGHJ03-01*01
042022_GP_PR8_1	0.000220556	1	CAIEGLPGPYW	AGGGCAAGGCCACTTTGAGTGTAGACAAATCCTCCAGCACAGCCTACATGCAGCTCAGCACCCTGACATCTGAGGACTCTGCGGTCTATTACTGTGCAATAGAGGGGTTACCCGGGCCTTACTGG	33	IGHV01-74	unknown	IGHJ03-01*01
042022_GP_PR8_1	0.000441112	2	CAIFSNYVRFFAYW	TGAGCATCAGCAAGGATAACTCCAAGAGCCAAGTTTTCTTAAAGCTGAACAGTCTGCGAACTGATGACACAGCCACGTACTACTGTGCCATATTTAGTAACTACGTTCGTTTTTTTGCTTACTGG	42	IGHV02-03*01	IGHD02	IGHJ03-01*01
042022_GP_PR8_1	0.000661667	3	CAIGAYW	ATCAAAAGTTCAAGGGCAAGGCCACATTGACTGTAGACAAATCCTCCAGCACAGCCTACATGCAGCTCAGCAGCCTGACATCTGAGGACTCTGCGGTCTATTACTGTGCAATAGGGGCTTACTGG	21	IGHV01-74	unknown	IGHJ03-01*01
042022_GP_PR8_1	0.000220556	1	CAIGGYGSTYLYAMDYW	CTGTAGACACATCCTCCAGCACGGCCTACATGCAGCTCAGCAGCCTGACATCTGAGGACTCTGCGGTCTATTACTGTGCAATCGGGGGCTACGGTAGTACCTACCTTTATGCTATGGACTACTGG	51	IGHV01	IGHD01-01*01	IGHJ04-01*01
042022_GP_PR8_1	0.000220556	1	CAIGPFDYW	AGTTCAAGGGCAAGGCCACATTGACTGTAGACAAATCCTCCAGCACAGCCTACATGCAGCTCAGCAGCCTGACATCTGAGGACTCTGCGGTCTATTACTGTGCAATAGGACCCTTTGACTACTGG	27	IGHV01-74	unknown	IGHJ02-01*01
042022_GP_PR8_1	0.00330834	15	CAIKRWLLYYYAMDYW	TCAGCAAGGATAACTCCAAGAGCCAAGTTTTCTTAAAACTGAACAGTCTGCAAACTGATGACACAGCCACGTACTACTGTGCCATAAAAAGATGGTTACTCTATTACTATGCTATGGACTACTGG	48	IGHV02-03*01	IGHD02-03*01	IGHJ04-01*01
042022_GP_PR8_1	0.000220556	1	CAILDYYGSNYVYW	CCACATTGACTGTAGACAAATCCTCCACCACAGCCTTCATGCAGCTCAACAGCCTCACATCTGAGGACTCTGCGGTCTATTATTGTGCAATATTGGATTATTACGGTAGTAATTACGTCTACTGG	42	IGHV01-74	IGHD01-01*01	unknown
042022_GP_PR8_1	0.000220556	1	CAILDYYGSSYVYW	CCACATTGACTGCAGACAAATCCTCCAGCACAGCCTTCATGCAGCTCAGCAGCCTGACATCTGAGGACTCTGCGGTCTATTATTGTGCAATATTGGATTACTACGGTAGTAGTTACGTCTACTGG	42	IGHV01-74	IGHD01-01*01	unknown
042022_GP_PR8_1	0.000220556	1	CAILLQYW	AAAAGTTCAAGGGCAAGGCCACATTGACTGTAGAAAAATCCTCTAGCACAGTCTACTTGGAGCTCAGCCGGTTAACATCTGATGACTCTGCTGTTTATTACTGTGCAATATTACTACAATATTGG	24	IGHV01-47*01	IGHD01-01*01	unknown
042022_GP_PR8_1	0.000220556	1	CAISDSNGSSNDFDYW	TGACTGTAGACCAGTCCTCCAGAACAGCCTACCTGACGCTCCGCAGCCTGACATCGGAGGACTCTGCAGTCTATTACTGTGCAATATCTGACTCCAACGGTAGTAGTAATGACTTTGACTACTGG	48	IGHV01	IGHD01-01*01	IGHJ02-01*01
042022_GP_PR8_1	0.000220556	1	CAITVVAKRFGYW	AGGCCACATTGACTGTCGACAGGTCCTCCAGCACAGCCTACATGGAACTCCGCAGCCTGACATCTGAGGACTCTGCAGTCTATTACTGTGCAATTACGGTCGTAGCTAAGAGATTTGGTTACTGG	39	IGHV01	unknown	IGHJ03-01*01
042022_GP_PR8_1	0.000661667	3	CAIYGSSSLWYFDVW	CACTGACTGTAGACAAATCCTCCAGCACAGCCTACATGCAACTCAGCAGCCTGACATCTGAGGACTCTGCGGTCTATTACTGTGCAATCTACGGTAGTAGCTCCTTGTGGTACTTCGATGTCTGG	45	IGHV01-64*01	IGHD01-01*01	IGHJ01-01*01
042022_GP_PR8_1	0.000220556	1	CAIYSNYPHWDFDVW	CACTGACTGTAGACAAATCCTCCAGCACAGCCTACATGCAACTCAGCAGCCTGACATCTGAGGACTCTGCGGTCTATTACTGTGCCATCTATAGTAACTACCCTCACTGGGACTTCGATGTCTGG	45	IGHV01-64*01	IGHD02	IGHJ01-01*01
042022_GP_PR8_1	0.000220556	1	CAIYSNYPHWYFDVW	CACTGACTGTAGACAAATCCTCCAGCACAGCCTACATGCAACTCAGCAGCCTGACATCTGAGGACTCTGCGGTCTATTACTGTGCCATCTATAGTAACTACCCTCACTGGTACTTCGATGTCTGG	45	IGHV01-64*01	IGHD02	IGHJ01-01*01
042022_GP_PR8_1	0.000661667	3	CAIYSNYVRFFAYW	TGAGCATCAGCAAGGATAACTCCAAGAGCCAAGTTTTCTTAAAACTGAACAGTCTGCAAACTGATGACACAGCCACGTACTACTGTGCCATATATAGTAACTACGTTCGTTTTTTTGCTTACTGG	42	IGHV02-03*01	IGHD02	IGHJ03-01*01
042022_GP_PR8_1	0.000220556	1	CAIYSNYVRFFAYW	TGAGCATCAGGAAGGATAATTCCAAGAGCCAAGTTTTCTTAAAACTGAACAGTCTGCAAACTGATGACACAGCCACGTACTACTGTGCCATATATAGTAACTACGTTCGTTTTTTTGCTTACTGG	42	IGHV02-03*01	IGHD02	IGHJ03-01*01
042022_GP_PR8_1	0.000441112	2	CAIYSNYVRFFAYW	TGAGCATCAGCAAGGATAACTCCAAGAGCCAAGTTTTCTTAAAATTGAACAGTCTGCAAAGTGATGACACAGCCACGTATTACTGTGCCATATATAGTAACTACGTTCGTTTTTTTGCTTACTGG	42	IGHV02-03*01	IGHD02	IGHJ03-01*01
042022_GP_PR8_1	0.000220556	1	CAIYYDFNWYFDVW	TTGCCTTCTCTTTGGAGACCTCTGCCAGCACTGCCTATTTGCAGATCAACAACCTCAAAAATGAGGACACGGCTACATATTTCTGTGCCATCTACTATGATTTCAACTGGTACTTCGATGTCTGG	42	IGHV09-01*01	IGHD02	IGHJ01-01*01
042022_GP_PR8_1	0.000220556	1	CAIYYDYDSLFDYW	CCACACTGACTGCAGACAAATCCTCCAGCACAGCGTACATGGAGCTCCGCAGCCTGACATCTGAGGACTCTGCGGTCTATTTCTGTGCAATCTACTATGATTACGACTCTCTCTTTGACTACTGG	42	IGHV01-81*01	IGHD02	IGHJ02-01*01
042022_GP_PR8_1	0.000220556	1	CAIYYSYFDYW	AGGGGCGATTCACCATCTCCAGAGACAATGCCAAGAACACCCTGTACCTGCAAATGAGCAGTCTGAAGTCTGAGGACACAGCCATGTATTACTGTGCAATCTATTACTCGTACTTTGACTACTGG	33	IGHV05	unknown	IGHJ02-01*01
042022_GP_PR8_1	0.000220556	1	CAKAGYYWYFDVW	AGGCCACATTGACTGTAGACAAGTCCTCCAGCACAGCCTACATGGAGCTCCGCAGCCTGACATCTGAGGACTCTGCAGTCTATTACTGTGCAAAGGCTGGTTACTACTGGTACTTCGATGTCTGG	39	IGHV01	unknown	IGHJ01-01*01
042022_GP_PR8_1	0.000220556	1	CAKCLHYFAMDYW	GTTTTGCCTTTTATTTAGAGACCTCTGCCAGCACTGCCTATTTAGAGATAAACAGACTCAAAAATGAGGACACGGCTACCTATTTCTGTGCGAAGTGCCTTCATTACTTTGCTATGGACTACTGG	39	IGHV09-04*01	unknown	IGHJ04-01*01
042022_GP_PR8_1	0.000441112	2	CAKDDLAYW	CTTTCATGTCCAGACTGAGCATCACCAAGGACAACTCCAAGAGCCAAGTTTTCTTTAAAATGAACAGTCTGCAAGCTGATGACACTGCCATATACTACTGTGCCAAAGACGACCTTGCTTACTGG	27	IGHV02	unknown	IGHJ03-01*01
042022_GP_PR8_1	0.000220556	1	CAKDGYFYYAMDYW	TGAGCATCACCAAGGACAACTCCAAGAGCCAAGTTTTCTTTAAAATGAACAGTCTGCAAGCTGATGACACTGCCATATACTACTGTGCCAAAGATGGTTACTTCTACTATGCTATGGACTACTGG	42	IGHV02	IGHD02-03*01	IGHJ04-01*01
042022_GP_PR8_1	0.00132333	6	CAKDGYYRYFDVW	GACTGAGCATCAGCAAGGATAACTCCAAGAGCCAAGTTTTCTTAAAACTGAACAGTCTGCAAACTGATGACACAGCCACGTACTACTGTGCCAAAGATGGTTACTACAGGTACTTCGATGTCTGG	39	IGHV02-03*01	IGHD02-03*01	IGHJ01-01*01
042022_GP_PR8_1	0.00573445	26	CAKDGYYRYFDVW	GACTGAGCATCAGCAAGGATAACTCCAAGAGCCAAGTTTTCTTAAAACTGAACAGTCTGCAAACTGATGACACAGCCACGTACTACTGTGCCAAAGACGGTTACTACAGGTACTTCGATGTCTGG	39	IGHV02-03*01	unknown	IGHJ01-01*01
042022_GP_PR8_1	0.000220556	1	CAKDQGSTRGFAYW	TGAGCATCAGCAAAGACAACTCCAAGAGCCAAGTTTTCTTAAAAATGAACAGTCTGCAAACTGATGACACAGCCATGTACTACTGTGCCAAAGATCAGGGATCTACCAGGGGGTTTGCTTACTGG	42	IGHV02-09*01	unknown	IGHJ03-01*01
042022_GP_PR8_1	0.000220556	1	CAKDTYYYGSSYPFAYW	CTGTAGACACATCCTCCAGCACAGCCTACATGCAGCTCAGCAGCCTGACCTCTGAGGACTCTGCGGTCTATTTCTGTGCAAAAGACACCTATTACTACGGTAGTAGCTACCCGTTTGCTTACTGG	51	IGHV01-84*01	IGHD01-01*01	IGHJ03-01*01
042022_GP_PR8_1	0.000220556	1	CAKFDYVSSYRGAMDYW	CTGTAGACACATCCTCCAGCACAGCCTACATGCAGCTCAGCAGCCTGACATCTGAGGACTCTGCAGTCTATTACTGTGCAAAATTTGACTACGTTAGTAGCTATCGGGGTGCTATGGACTATTGG	51	IGHV01	IGHD01-01*01	IGHJ04-01*01
042022_GP_PR8_1	0.000220556	1	CAKGIMDDFDDDGYFDYW	TAGACAAGTCGTCCAGCACAGCCTACATGGAGCTCCGCAGCCTGACATCTGAGGACTCTGCAGTCTATTACTGTGCAAAAGGAATTATGGATGATTTCGACGACGACGGCTACTTTGACTACTGG	54	IGHV01	unknown	IGHJ02-01*01
042022_GP_PR8_1	0.000220556	1	CAKGVMDDYDDAGYFDYW	TAGACAAGTCCTCCAGCACAGCCTACATGGAGCTCCGCAGCCTGACATCTGAGGACTCTGCAGTCTATTACTGTGCAAAAGGGGTTATGGATGATTACGACGACGCCGGCTACTTTGACTACTGG	54	IGHV01	IGHD02	IGHJ02-01*01
042022_GP_PR8_1	0.000441112	2	CAKGVMDDYDDAGYFDYW	TAGACAAGTCCTCCAGCACAGCCTACATGGAGCTCCGCAGCCTGACATCTGAGGACTCTGCAGTCTATTACTGTGCAAAAGGGGTTATGGATGATTACGACGACGCCGGCTACTTTGACTATTGG	54	IGHV01	IGHD02	IGHJ02-01*01
042022_GP_PR8_1	0.000441112	2	CAKGVMDDYDDAGYFDYW	TAGACAAGTCCTCCAGCACAGCCTACATGGAGCTCCACAGCCTGACATCTGAGGACTCTGCAGTCTATTACTGTGCAAAAGGGGTTATGGATGATTACGACGACGCCGGCTACTTTGACTATTGG	54	IGHV01	IGHD02	IGHJ02-01*01
042022_GP_PR8_1	0.000441112	2	CAKGVMDDYDDDGYFDYW	TAGACAAGTCCTCCAGCACAGCCTACATGGAGCTCCGCAGCCTGACATCTGAGGACTCTGCAGTCTATTTCTGTGCAAAAGGGGTTATGGATGATTACGACGACGACGGCTACTTTGACTACTGG	54	IGHV01	IGHD02	IGHJ02-01*01
042022_GP_PR8_1	0.000220556	1	CAKGVMDDYDDDGYFDYW	TAGACAAGTCCTCCAGCACAGCCTACATGGAGCTCCGCAGCCTGACATCTGAGGACTCTGCAGTCTATTACTGTGCAAAAGGGGTTATGGATGATTACGACGACGACGGCTACTTTGATTATTGG	54	IGHV01	IGHD02	IGHJ03-01*01
042022_GP_PR8_1	0.001985	9	CAKGVMDDYDDDGYFDYW	TAGACAAGTCCTCCAGCACAGCCTACATGGAGCTCCGCAGCCTGACATCTGAGGACTCTGCAGTCTATTACTGTGCAAAAGGGGTTATGGATGATTACGACGACGACGGCTACTTTGACTACTGG	54	IGHV01	IGHD02	IGHJ02-01*01
042022_GP_PR8_1	0.000220556	1	CAKGVMDDYDDDGYFDYW	TAGACAAGTCCTCCAGCACAGCCTACATGGAGCTCCGCAGCCTGACATCTGAAGACTCTGCAGTCTATTACTGTGCAAAAGGGGTTATGGATGACTACGACGACGACGGCTACTTTGACTACTGG	54	IGHV01	unknown	IGHJ02-01*01
042022_GP_PR8_1	0.000220556	1	CAKGVMDDYDDDGYFDYW	TTGACAAGTCCTCCAGCACAGCCTACATGGAGCTCCGCAGCCTGACATCTGAGGACTCTGCAGTCTATTACTGTGCAAAAGGGGTTATGGATGATTACGACGACGACGGCTACTTTGACTACTGG	54	IGHV01	IGHD02	IGHJ02-01*01
042022_GP_PR8_1	0.000220556	1	CAKGVMDDYDDDGYFDYW	TAGACAAGTCCTCCAGCACAGCCTACATGGAGCTCCGCAGTCTGACATCTGAGGACTCTGCAATCTATTACTGTGCAAAAGGGGTTATGGATGATTACGACGACGACGGCTACTTTGACTACTGG	54	IGHV01	IGHD02	IGHJ02-01*01
042022_GP_PR8_1	0.000441112	2	CAKGVMDDYDDDGYFDYW	TAGACAAGTCCTCCAGCACAGCCTACATGGAACTCCGCAGCCTGACATCTGAGGACTCTGCAGTCTATTACTGTGCAAAAGGGGTTATGGATGATTACGACGACGACGGCTACTTTGACTACTGG	54	IGHV01	IGHD02	IGHJ02-01*01
042022_GP_PR8_1	0.000220556	1	CAKGVMDDYDDDGYFDYW	TAGACAAGTCCTCCAGCACAGCCTACATGGAGCTCCGCAGCCTGACATCTGAGGACTCTGCAGTCTATTACTGTGCAAAAGGGGTTATGGATGATTACGACGACGACGGCTACTTTGACTATTGG	54	IGHV01	IGHD02	IGHJ02-01*01
042022_GP_PR8_1	0.000220556	1	CAKGVMDDYDDDGYFDYW	TAGACAAGTCGTCCAGCACAGCCTACATGGAGCTCCGCAGCCTGACATCTGAGGACTCTGCAGTCTATTACTGTGCAAAAGGAGTTATGGATGATTACGACGACGACGGCTACTTTGACTACTGG	54	IGHV01	IGHD02	IGHJ02-01*01
042022_GP_PR8_1	0.000220556	1	CAKGVMDDYDDDGYFDYW	TGGACAAGTCCTCCAGCACAGCCTACATGGAGCTCCGCAGCCTGACATCTGAAGACTCTGCAGTCTATTACTGTGCAAAAGGGGTTATGGATGATTACGACGACGACGGCTACTTTGACTACTGG	54	IGHV01	IGHD02	IGHJ02-01*01
042022_GP_PR8_1	0.000220556	1	CAKGVMDDYDDDGYFDYW	TAGACAAGTCCTCCTGCACAGCCTCCATGGAGCTCCGCAGCCTGACATCTGAGGACTCTGCAGTCTATTACTGTGCAAAAGGGGTTATGGATGATTACGACGACGACGGCTACTTTGACTACTGG	54	IGHV01	IGHD02	IGHJ02-01*01
042022_GP_PR8_1	0.000220556	1	CAKGVMDDYDDGYFDYW	CTGTAGACAAGTCCTCCAGCACAGCCTACATGGAGCTCCGCAGCCTGACATCTGAGGACTCTGCAGTCTATTACTGTGCAAAAGGGGTTATGGATGATTACGACGACGGCTACTTTGACTACTGG	51	IGHV01	IGHD02	IGHJ02-01*01
042022_GP_PR8_1	0.000220556	1	CAKGVMDDYDDGYFDYW	CTGTAGACAAGTCCTCCAGCACAGCCTACATGGAGCTCCGCAGCCTGACATCTGAGGACTCTGCAGTCTATTTCTGTGCAAAAGGGGTTATGGATGATTACGACGACGGCTACTTTGACTACTGG	51	IGHV01	IGHD02	IGHJ02-01*01
042022_GP_PR8_1	0.000220556	1	CAKGVMDDYDDGYFDYW	CTGTAGACAAGTCGTCCAGCACAGCCTACATGGAGCTCCGCAGCCTGACATCTGAGGACTCTGCAGTCTATTACTGTGCAAAAGGAGTTATGGATGATTACGACGACGGCTACTTTGACTACTGG	51	IGHV01	IGHD02	IGHJ02-01*01
042022_GP_PR8_1	0.000220556	1	CAKGVMGDYDDDGYFDYW	TAGACAAGTCCTCCAGCACAGCCTACATGGAGCTCCGCAGTCTGACATCTGAGGACTCTGCAATCTATTACTGTGCAAAAGGGGTTATGGGTGATTACGACGACGACGGCTACTTTGACTACTGG	54	IGHV01	IGHD02	IGHJ02-01*01
042022_GP_PR8_1	0.00110278	5	CAKHERTGTFAYW	GACTGAGCATCAGCAAAGACAACTCCAAGAGCCAAGTTTTCTTAAAAATGAACAGTCTGCAAACTGATGACACAGCCATGTACTACTGTGCCAAACATGAGCGGACTGGGACGTTCGCTTACTGG	39	IGHV02-09*01	IGHD04-01	IGHJ03-01*01
042022_GP_PR8_1	0.000441112	2	CAKHGNSYAMDYW	GACTGAGCATCAGCAAGGATAACTCCAAGAGCCAAGTTTTCTTAAAACTGAACAGTCTGCAAACTGATGACACAGCCACGTACTACTGTGCCAAACATGGTAACTCTTATGCTATGGACTACTGG	39	IGHV02-03*01	IGHD02	IGHJ04-01*01
042022_GP_PR8_1	0.000441112	2	CAKHGTSYAMDYW	GACTGAGCATCAGCAAAGACAACTCCAAGAGCCAAGTTTTCTTAAAAATGAACAGTCTGCAAACTGATGACACAGCCATGTACTACTGTGCCAAACATGGTACCTCCTATGCTATGGACTACTGG	39	IGHV02-09*01	unknown	IGHJ04-01*01
042022_GP_PR8_1	0.000220556	1	CAKKGIYYDYDRAYFYAMGYW	CCAAGAACCAAGTTTTCTTAAAACTGAACAGTCTGCAAACTGATGACACAGCCACGTACTACTGTGCCAAAAAAGGGATCTACTATGATTACGACAGGGCATATTTCTATGCTATGGGCTACTGG	63	IGHV02-03*01	IGHD02	IGHJ04-01*01
042022_GP_PR8_1	0.000220556	1	CAKLDGYYAMDYW	GACTGAGCATCAGCAAAGACAACTCCAAGAGCCAAGTTTTCTTAAAAATGAACAGTCTGCAAACTGATGACACAGCCATGTACTACTGTGCCAAACTTGATGGTTACTATGCTATGGACTACTGG	39	IGHV02-09*01	unknown	IGHJ04-01*01
042022_GP_PR8_1	0.000220556	1	CAKLDGYYAMNYW	GACTGAGCATCAGCAAAGACAACTCCAAGAGCCAAGCTTTCTTAAAAATGAACAGTCTGCAAACTGATGACACAGCCATGTACTACTGTGCCAAACTTGATGGTTACTATGCTATGAACTACTGG	39	IGHV02-09*01	unknown	IGHJ04-01*01
042022_GP_PR8_1	0.000220556	1	CAKMGGLRRGREYYYAMDYW	ACTCCAAGAGCCAAGTTTTCTTTAAAATGAACAGTCTGCAAGCTGATGACACTGCCATATACTACTGTGCCAAAATGGGGGGGTTACGACGAGGGAGAGAATATTACTATGCTATGGACTACTGG	60	IGHV02	IGHD02	IGHJ04-01*01
042022_GP_PR8_1	0.000220556	1	CAKNEGNYGNLYYYAMDYW	ACAACTCCAAGAGCCAAGTTTTCTTTAAAATGAACAGTCTACAAGCTGATGACACTGCCATATACTACTGTGCCAAAAATGAGGGGAACTATGGTAACCTTTATTACTATGCTATGGACTACTGG	57	IGHV02	IGHD02	IGHJ04-01*01
042022_GP_PR8_1	0.000220556	1	CAKNYPGAYW	TCATGTCCAGACTGAGCATCACCAAGGACAACTCCAAGAGCCAAGTTTTCTTTAAAATGAACAGTCTGCAAGCTGATGACACTGCCATATACTACTGTGCCAAAAACTATCCCGGAGCTTACTGG	30	IGHV02	unknown	IGHJ03-01*01
042022_GP_PR8_1	0.000220556	1	CAKPLYDGYPAWFAYW	TCTCCAGAGACAACGCCAAAAATACGCTGTACCTGCAAATGAGCAAAGTGAGATCTGAGGACACAGCCCTTTATTACTGTGCAAAACCTCTCTATGATGGTTACCCGGCCTGGTTTGCTTACTGG	48	IGHV04	IGHD02-03*01	IGHJ03-01*01
042022_GP_PR8_1	0.000220556	1	CAKPYEDWYFDVW	AGGCCACATTGACTGCAGACAAATCCTCCAGCACAGCCTACATGCAACTGAGCAGCCTGACATCTGAGGACTCTGCAGTCTATTACTGTGCAAAGCCCTACGAGGACTGGTACTTCGATGTCTGG	39	IGHV01-04*01	unknown	IGHJ01-01*01
042022_GP_PR8_1	0.000220556	1	CAKRDGNYLFAYW	GACTGAGCATCAGCAAAGACAACTCCAAGAGCCAAGTTTTCTTAAAAATGAACAGTCTGCAAACTGATGACACAGCCATGTACTACTGTGCCAAACGAGATGGTAACTACCTTTTTGCTTACTGG	39	IGHV02-09*01	IGHD02	IGHJ03-01*01
042022_GP_PR8_1	0.000882223	4	CAKRETSYWYFDVW	TGAGCATCAGCAAGGATAACTCCAAGAGCCAAGTTTTCTTAAAACTGAACAGTCTGCAAACTGATGACACAGCCACGTACTACTGTGCCAAACGAGAAACTTCCTACTGGTACTTCGATGTCTGG	42	IGHV02-03*01	unknown	IGHJ01-01*01
042022_GP_PR8_1	0.000220556	1	CAKRETSYWYFDVW	TGAGCATCAGCAAGGATAACTCCAAGAGCCAAGCTTTCTTAGAACTGAACAGTCTGCAAACTGATGACACAGCCACGTACTACTGTGCCAAACGAGAAACTTCCTACTGGTACTTCGATGTCTGG	42	IGHV02-03*01	unknown	IGHJ01-01*01
042022_GP_PR8_1	0.000441112	2	CAKRGGDGYPDYW	GACTGAGCATCAGCAAAGACAACTCCAAGAGCCAAGTTTTCTTAAAAATGAACAGTCTGCAAACTGATGACACAGCCATGTACTACTGTGCCAAACGGGGAGGCGATGGTTACCCTGACTACTGG	39	IGHV02-09*01	IGHD02-03*01	IGHJ02-01*01
042022_GP_PR8_1	0.000220556	1	CAKRGGHYAMDYW	GACTGAGCATCAGCAAAGACAACTCCAAGAGCCAAGTTTTCTTAAAAATGAACAGTCTGCAAACTGATGACACAGCCATGTATTACTGTGCCAAAAGAGGGGGCCACTATGCTATGGACTACTGG	39	IGHV02-09*01	unknown	IGHJ04-01*01
042022_GP_PR8_1	0.000220556	1	CAKRNWDVPFAYW	GACTGAGCATCACCCAAGACAAGTCTAAGAACCAACTTTTCTTAAAAATGAACAGTCTGCAAAGTGACGACACAGCCATGTAGTACTGTGCCAAACGTAATTGGGACGTCCCTTTTGCTTACTGG	39	IGHV02-09*01	unknown	IGHJ03-01*01
042022_GP_PR8_1	0.000441112	2	CAKRRHYDPFAYW	GACTGAGCATCAGCAAGGATAACTCCAAGAGCCAAGTTTTCTTAAAACTGAACAGTCTGCAAACTGATGACACAGCCACGTACTACTGTGCCAAAAGGAGACATTACGACCCGTTTGCTTACTGG	39	IGHV02-03*01	IGHD02	IGHJ03-01*01
042022_GP_PR8_1	0.000220556	1	CAKRYGYDGSMDYW	TGAGCATCAGCAAAGACAACTCCAAGAGCCAAGTTTTCTTAAAAATGAACAGTCTGCAAACTGATGACACAGCCATGTACTACTGTGCCAAACGTTATGGTTACGACGGTTCTATGGACTACTGG	42	IGHV02-09*01	IGHD02	IGHJ04-01*01
042022_GP_PR8_1	0.000220556	1	CAKSDSNGSNYDLDFW	TGACTGTAGACCAGTCCTCCAGAACAGCCTACCTGACGCTCCGCAGCCTGACATCGGAGGACTCTGCAGTCTATTACTGTGCAAAATCTGACTCCAACGGTAGTAATTACGACCTTGACTTCTGG	48	IGHV01	IGHD01-01*01	IGHJ02-01*01
042022_GP_PR8_1	0.000220556	1	CAKSDSNGSSYDFDHW	TGACTGTAGACCAGTCCTCCAGAACAGCCTACCTGACGCTCCGCAGCCTGACATCGGAGGACTCTGCAGTCTATTACTGTGCAAAATCTGACTCCAACGGTAGTAGTTACGACTTTGACCACTGG	48	IGHV01	IGHD01-01*01	IGHJ02-01*01
042022_GP_PR8_1	0.000441112	2	CAKSDSNGSSYDFDYW	TGACTGTAGACCAGTCCTCCAGAACAGCCTACCTGACGCTCCGCAGCCTGACATCGGAGGACTCTGCAGTCTATTACTGTGCAAAATCTGACTCCAACGGTAGTAGTTACGACTTTGACTACTGG	48	IGHV01	IGHD01-01*01	IGHJ02-01*01
042022_GP_PR8_1	0.000441112	2	CAKSGGDGGYW	AGGACAAGGCAACACTGACTGCAGACAAATCCTCCAGCACTGCCTACATGCAGCTCAGCAGCCTGACATCTGAGGACTCTGCGGTCTATTTCTGTGCAAAATCGGGGGGGGACGGTGGCTACTGG	33	IGHV01-54*01	unknown	IGHJ02-01*01
042022_GP_PR8_1	0.000441112	2	CAKTPIYYDYDGGYFDVW	AGGACAACTCCAAGAGCCAAGTTTTCTTTAAAATGAACAGTCTGCAAGCTGATGACACTGCCATATACTACTGTGCCAAAACCCCGATCTACTATGATTACGACGGGGGGTACTTCGATGTCTGG	54	IGHV02	IGHD02	IGHJ01-01*01
042022_GP_PR8_1	0.000220556	1	CAKTYDYFYAMDYW	CCACATTGACTGTAGACAAGTCCTCCACCACAGCCTACATGGAGCTCCGCAGCCTGACATCTGAGGACTCTGCAGTCTATTACTGTGCAAAAACCTATGATTACTTCTATGCTATGGACTACTGG	42	IGHV01	IGHD02	IGHJ04-01*01
042022_GP_PR8_1	0.000220556	1	CAKTYYGNTYWYFDVW	TCTCCAGAGACAATGCCAAGAACACCCTGTTCCTGCAAATGACCAGTCTGAGGTCTGAGGACACGGCCATGTATTACTGTGCAAAAACTTACTACGGTAATACCTACTGGTACTTCGATGTCTGG	48	IGHV05-17*01	IGHD01-01*01	IGHJ01-01*01
042022_GP_PR8_1	0.000220556	1	CAKVATKDWYFDVW	CCACATTGACTGTAGACACATCCTCCAGCACAGCGTACATGGAGCTCCACAGCCTGACATCTGAGGACTCTGCGGTCTATTTCTGTGCAAAAGTAGCTACGAAGGACTGGTACTTCGATGTCTGG	42	IGHV01-85*01	IGHD01-01*01	IGHJ01-01*01
042022_GP_PR8_1	0.000220556	1	CAKYGNYSFAYW	GCAAGGCCACACTGACTGCAGACAAATCCTCCAGCACAGCCTACATGCAGCTCAGCAGCCTGACCTCTGAGGACTCTGCGGTCTTTTTCTGTGCAAAATATGGTAACTACTCGTTTGCTTACTGG	36	IGHV01-80*01	IGHD02	IGHJ03-01*01
042022_GP_PR8_1	0.000441112	2	CALESYSTLAYW	GCAAGGCCACACTGACTGCAGACAAATCCTCCAGCACAGCGTACATGGAGCTCCGCAGCCTGACATCTGAGGACTCTGCGGTCTATTTCTGTGCCCTAGAATCTTATAGTACCCTTGCTTACTGG	36	IGHV01-81*01	unknown	IGHJ03-01*01
042022_GP_PR8_1	0.000220556	1	CALGHSREDFAYW	GATTCACCATCTCCAGAGACAATGCCAAGAACAACCTGTACCTGCAAATGAGCAGTCTGAGGTCTGAGGACACGGCCTTGTATTACTGTGCACTTGGGCATTCCCGTGAAGACTTTGCTTACTGG	39	IGHV05	unknown	IGHJ03-01*01
042022_GP_PR8_1	0.000220556	1	CALITTVSHFDYW	AGGCCACACTGACTGTAGACAAATCCTCCAGCACAGCCTACATGCAACTCAGCAGCCTGACATCTGAGGACTCTGCGGTCTATTACTGTGCCCTCATTACTACGGTATCCCACTTTGACTACTGG	39	IGHV01-64*01	IGHD01	IGHJ02-01*01
042022_GP_PR8_1	0.000220556	1	CALKHYDYPYWYFDVW	TGACTGTAGACACATCCTCCAGCACAGCCTACATGCAGCTCAGCAGCCTGACATCTGAGGACTCTGCGGTCTATTACTGTGCCTTAAAACACTATGATTACCCCTACTGGTACTTCGATGTCTGG	48	IGHV01	IGHD02	IGHJ01-01*01
042022_GP_PR8_1	0.000441112	2	CALQDHW	ATGAGGAGTTCAAGGGCAAGGCCACATTGAGTGTAGACACATCCTCCAGCACAGCCTACATGCAGCTCAGCAGCCTGACATCTGCGGACTCTGCGGTCTATTACTGTGCACTCCAGGACCACTGG	21	IGHV01	unknown	IGHJ04-01*01
042022_GP_PR8_1	0.000220556	1	CALQDHW	ATGAAGGATTCATGGGCAAGGCCACATTGACTGTGGACACTTCCTCCAGAACAGCCTACATGCAGCTCAGCGGCCTGACATCTGATGACTCTGCGGTCTATTACTGTGCACTCCAGGACCACTGG	21	IGHV01	unknown	IGHJ04-01*01
042022_GP_PR8_1	0.000220556	1	CALQDHW	ATGAAGAGTTCATGGGCAAGGCCACATTGACTGTGGACACATCCTCCAGAACAGCCTACATGCAGCTCAGCGGCCTGACATCTGATGACTCTGCGGTCTATTACTGTGCACTCCAGGACCACTGG	21	IGHV01	unknown	IGHJ04-01*01
042022_GP_PR8_1	0.000441112	2	CALQDYW	ATCAAAAATTCAAGGACAAGGCCACATTGACTGTTGACACATCCTCCAGCACAGCCTACATGCAGCTCAGCGGCCTGACATCTGAGGACTCTGCGGTCTATTATTGTGCACTCCAGGACTACTGG	21	IGHV01	unknown	IGHJ04-01*01
042022_GP_PR8_1	0.00154389	7	CALQDYW	ATCAAAAGTTCAAGGGCAAGGCCACAATGACTGTAGACACATCCTCCACCACAGCCTACATGCAGATCAGCAGCCTGACATCTGAGGACTCTGCGGTCTATTACTGTGCACTCCAGGACTACTGG	21	IGHV01	unknown	IGHJ04-01*01
042022_GP_PR8_1	0.000220556	1	CALQDYW	ATCAAAAATTCAAGGGCAAGGCCACCTTGACTATTGACACATCCTCCAATACAGCCTACATGCAGCTCAGCAGCCTGACATCTGATGACTCTGCGGTCTATTACTGTGCACTCCAGGACTACTGG	21	IGHV01	unknown	IGHJ04-01*01
042022_GP_PR8_1	0.000220556	1	CALQDYW	ATCCAAAGTTCGAGGGCAAGGCCACATTGACTGTAGACACATCCTCCAGCACAGCCTACATGCAGCTCAGCAGCCTGACATCTGAAGACTCTGCGGTCTATTTCTGTGCACTCCAGGACTACTGG	21	IGHV01	unknown	IGHJ04-01*01
042022_GP_PR8_1	0.000220556	1	CALQDYW	ATCAAAAATTTGAGGGCAAGGCCACATTGACTGTAGACAGATCCTCCAGTACAGCCTACATGCAGCTCAGCAGCCTGACATCTGAGGACTCTGCGGTCTATTACTGTGCACTCCAGGACTACTGG	21	IGHV01	unknown	IGHJ04-01*01
042022_GP_PR8_1	0.000441112	2	CALQDYW	ATCATAAGTTCAAGGGCAAGGCCAGATTGACTGTAGACACATCCTCCAACACAGCCTACATGCAGCTCAGCAGCCTGACATCTGAGGACTCTGCGGTCTATTACTGTGCACTCCAGGACTACTGG	21	IGHV01	unknown	IGHJ04-01*01
042022_GP_PR8_1	0.000220556	1	CALQDYW	ATCAAAAATTCAAGGACAAGGCCACATTGACTGTTGACACATCCTCCACCACAGCCTACATGCAGCTCAGCGGCCTGACATCTGAGGACTCTGCGGTCTATTATTGTGCACTCCAGGACTACTGG	21	IGHV01	unknown	IGHJ04-01*01
042022_GP_PR8_1	0.000220556	1	CALQDYW	ATCAAAAGTTCAAGGACAAGGCCACATTGACTGTAGACACATCCTCCAGCACAGCCTACATGCAGCTCAGCAGCCTGACATCTGAGGACTCTGCGGTCTATTACTGTGCACTCCAGGACTACTGG	21	IGHV01	unknown	IGHJ04-01*01
042022_GP_PR8_1	0.000220556	1	CALRQLRPYYFDYW	CCACACTGACTGCAGAAAAATCCTCCAGCACTGCCTACATGCAGCTCAGCAGCCTGACATCTGAGGACTCTGCTGTCTATTTCTGTGCCCTTAGACAGCTCAGGCCCTACTACTTTGACTACTGG	42	IGHV01-76*01	IGHD03-02*02	IGHJ02-01*01
042022_GP_PR8_1	0.000661667	3	CALYAMDYW	AGTTCAAGGGCAAGGCCACATTGACTGTAGACAAGTCCTCCAGCACAGCCTACATGGAGCTCCGCAGCCTGACATCTGAGGACACTGCAGTCTATTACTGTGCCCTCTATGCTATGGACTACTGG	27	IGHV01	unknown	IGHJ04-01*01
042022_GP_PR8_1	0.000220556	1	CAMGAQATWAYW	GCAAGGCCACACTGACTGCAGACAAATCCTCCAGCACAGCGTACATGGAGCTCCGCAGCCTGACATCTGAGGACTCTGCGGTCTATTTCTGTGCAATGGGAGCTCAGGCTACGTGGGCTTACTGG	36	IGHV01-81*01	IGHD03-02*02	IGHJ03-01*01
042022_GP_PR8_1	0.000441112	2	CAMGGFITRDW	AGGGCAAGGCCACATTGACTGTAGACAAATCCTCCAGCACAGCCTACATGCAGCTCAGCAGCCTGACATCTGAGGACTCTGCGGTCTATTACTGTGCAATGGGGGGCTTTATTACTAGGGACTGG	33	IGHV01-74	IGHD01-01	unknown
042022_GP_PR8_1	0.000441112	2	CAMGKVGRLRYFDVW	GCATCAGCAAGGACAACTCCAAGAGCCAAGTTTTCTTAAAAATGAACAGTCTGCAAACTGATGACACAGCCAGGTACTACTGTGCCATGGGTAAGGTCGGCCGTCTTAGGTACTTCGATGTCTGG	45	IGHV02-06-7*02	unknown	IGHJ01-01*01
042022_GP_PR8_1	0.000220556	1	CANDYLFAYW	TTCGGGGCAAGGCCACACTTACTGTAGACAAATCCTCCAGCACAGCCTACATGTTGCTCAGCAGCCTGACCTCTGAGGACTCTGCGGTCTATTTCTGTGCAAATGATTACCTCTTTGCTTATTGG	30	IGHV01-75*01	IGHD02	IGHJ03-01*01
042022_GP_PR8_1	0.000882223	4	CANEGDYDADYYAMDYW	CTCGTGACACATCTAAGAACCAGTTTTTCCTGAAGTTGAATTCTCTGACTACTGAGGACACAGCCACATATTACTGTGCAAATGAGGGGGATTACGACGCGGATTACTATGCTATGGACTACTGG	51	IGHV03-06*01	IGHD02	IGHJ04-01*01
042022_GP_PR8_1	0.000220556	1	CANGGYDSSYLYAMDHW	CTGTAGACACATCCTCCAATACAGCCTACATGCAGCTCAGCAGCCTGACATCTGAGGACTCTGCGGTCTATTACTGTGCAAACGGGGGCTACGATAGTAGTTACCTTTATGCTATGGACCACTGG	51	IGHV01	unknown	IGHJ04-01*01
042022_GP_PR8_1	0.000220556	1	CANGGYDSSYLYAMDYW	CTGTAGACACATCCTCCAATACAGCCTACATGCAGCTCAGCAGCCTGACATCTGAAGACTCTGCGGTCTATTACTGTGCAAACGGGGGCTACGATAGTAGTTACCTTTATGCTATGGACTACTGG	51	IGHV01	unknown	IGHJ04-01*01
042022_GP_PR8_1	0.000441112	2	CANGGYGSDYLYGMDDW	CTGTAGACACATCCTCCAGCACAGCCTACATGCAGCTCAGCAGCCTGACATCTGAGGACTCTGCGGTCTATTACTGTGCAAACGGGGGCTACGGGAGTGACTACCTTTATGGTATGGACGACTGG	51	IGHV01	unknown	IGHJ04-01*01
042022_GP_PR8_1	0.000220556	1	CANSLYYYGSSYDYW	CACTGACTGCAGACAAATCCTCCAGCACAGCGTACATGGAGCTCCGCAGCCTGACATCTGAGGACTCTGCGGTCTATTTCTGTGCCAATTCTCTTTATTACTACGGTAGTAGCTACGACTACTGG	45	IGHV01-81*01	IGHD01-01*01	unknown
042022_GP_PR8_1	0.000220556	1	CANYDGYYFDYW	ATCGAATCTCCATCACTCGTGACACATCTAAGAACCAGTTTTTCCTGAAGTTGAATTCTGTGACTACTGAGGACACAGCCACATATTACTGTGCAAATTACGACGGGTACTACTTTGACTACTGG	36	IGHV03-06*01	IGHD02	IGHJ02-01*01
042022_GP_PR8_1	0.000220556	1	CANYGNYEAWFAYW	TCACCATCTCCAGAGACAATGCCAAGAACACCCTGTTCCTGCAAATGACCAGTCTGAGGTCTGAGGACACGGCCATGTATTACTGTGCAAACTATGGTAACTACGAGGCCTGGTTTGCTTATTGG	42	IGHV05-17*01	IGHD02	IGHJ03-01*01
042022_GP_PR8_1	0.000220556	1	CANYYAMDYW	TGAAGGGCCGATTCACCATCTCCAGAGACAATGCCAAGAACACCCTGTTCCTGCAAATGACCAGTCTGAGGTCTGAGGACACGGCCATGTATTACTGTGCAAACTACTATGCTATGGACTACTGG	30	IGHV05-17*01	unknown	IGHJ04-01*01
042022_GP_PR8_1	0.000441112	2	CANYYAMDYW	TGAAGGGCCGATTCACCATCTCCAGAGACAATGCCAAGAACACCCTGTTCCTGCAAATGACCAGTCTGAGGTCTGAGGACACGGCCATATATTACTGTGCAAATTACTATGCTATGGACTATTGG	30	IGHV05-17*01	unknown	IGHJ04-01*01
042022_GP_PR8_1	0.000220556	1	CANYYGSSSHWYFDVW	TGACTGTAGACACATCCTCCAGCACAGCCTACATGCAGCTCAGCAGCCTGACATCTGAGGACTCTGCGGTCTATTTCTGTGCAAATTACTACGGTAGTAGCTCTCACTGGTACTTCGATGTCTGG	48	IGHV01-56*01	IGHD01-01*01	IGHJ01-01*01
042022_GP_PR8_1	0.00176445	8	CAPITTVEGYFDVW	CCACATTGACTGTAGACAAATCCTCCAGCACAGCCTACATGCAGCTCAGCAGCCTGACATCTGAGGACTCTGCGGTCTATTACTGTGCACCAATTACTACGGTAGAGGGGTACTTCGATGTCTGG	42	IGHV01	IGHD01-01*01	IGHJ01-01*01
042022_GP_PR8_1	0.000220556	1	CAPTREDFAYW	AAGGCCGATTCATCGTCTCAAGAGATGATTCCAAAAGCAGTGCATACATGCAGATGAACAGCTTAAGAAAGGAAGACACTGCCGTTTATTACTGTGCACCAACACGTGAAGACTTTGCTTACTGG	33	IGHV13-01*01	unknown	IGHJ03-01*01
042022_GP_PR8_1	0.000441112	2	CAPYYGMDYW	TCAAGGGCAAGGCCACATTGACTGTTGACAAGTCCTCCAGCACAGCCTACATGGAGCTCAACAGCCTGACATCTGAGGACTCTGCAGTCTATTACTGTGCCCCTTACTACGGTATGGACTACTGG	30	IGHV01-19*01	unknown	IGHJ04-01*01
042022_GP_PR8_1	0.000220556	1	CAQIMAPYWYFDVW	TCACAATCTCCAAGGATACCTCCAACAACCAGGTATTCCTCAAGATCACCAGTGTGGACACTGCAGATACTGCCACATACTACTGTGCTCAAATCATGGCCCCCTACTGGTACTTCGATGTCTGG	42	IGHV08-05*01	unknown	IGHJ01-01*01
042022_GP_PR8_1	0.000441112	2	CAQMGSSFWYFDVW	TCACAATCTCCAAGGATACCTCCAACAACCAGGTATTCCTCAAGATCACCAGTGTGGACACTGCAGATACTGCCACATACTACTGTGCTCAAATGGGTAGTAGCTTCTGGTACTTCGATGTCTGG	42	IGHV08-05*01	IGHD01-01*01	IGHJ01-01*01
042022_GP_PR8_1	0.000441112	2	CAQVPLYYGSSLFAYW	TCTCCAAGGATACCTCCAACAACCAGGTATTCCTCAAGATCACCAGTGTGGACACTGCAGATACTGCCACATACTACTGTGCTCAAGTCCCTCTTTACTACGGTAGTAGCCTTTTTGCTTACTGG	48	IGHV08-05*01	IGHD01-01*01	IGHJ03-01*01
042022_GP_PR8_1	0.000220556	1	CARAAQVYFDYW	GCAAGGCCACACTGACTGTAGACGAATCCTCCAGCACAGCCTACATGCAGCTCAGCAGCCTGACATCTGAGGACTCTGCGGTCTATTATTGTGCAAGAGCAGCTCAGGTCTACTTTGACTACTGG	36	IGHV01-53*01	IGHD03-02*02	IGHJ02-01*01
042022_GP_PR8_1	0.000882223	4	CARADDYGTGFAYW	CCACATTGACTGTAGACAAATCCTCCAGCACAGCCTACATGCAGCTCAAGAGCCTGACATCTGAGGACTCTGCAGTCTATTACTGTGCAAGAGCGGATGATTACGGGACGGGGTTTGCTTACTGG	42	IGHV01-42*01	IGHD02	IGHJ03-01*01
042022_GP_PR8_1	0.000441112	2	CARAEGRLRAMDYW	TCATCATCTCGAGAGACAATGCAAAGAACATTCTATACCTGCAAATGAGCAGTCTGAAGTCTGAGGACACAGCCACGTATTACTGTGCAAGAGCTGAGGGAAGACTACGCGCTATGGACTACTGG	42	IGHV05-16*01	unknown	IGHJ04-01*01
042022_GP_PR8_1	0.00110278	5	CARAGNYYFDYW	GCAAGGCCACACTTACTGTAGACAAATCCTCCAGCACAGCCTACATGTTGCTCAGCAGCCTGACCTCTGAGGACTCTGCGGTCTATTTCTGTGCAAGAGCTGGTAACTATTACTTTGACTACTGG	36	IGHV01-75*01	IGHD02	IGHJ02-01*01
042022_GP_PR8_1	0.000441112	2	CARAGSRPHFDYW	AGGCCACACTGACTGCAGACAAATCCTCCAGCACAGCCTACATGCAGCTCAGCAGCCTGACCTCTGAGGACTCTGCGGTCTATTTCTGTGCAAGAGCGGGGAGCAGACCTCACTTTGACTACTGG	39	IGHV01-80*01	unknown	IGHJ02-01*01
042022_GP_PR8_1	0.000220556	1	CARAGVYGNYDFFDYW	TGACTGTAGACAAATCCTCCAGCACAGCCTACATGCAACTCAGCAGCCTGACATCTGAGGACTCTGCGGTCTATTACTGTGCAAGAGCGGGGGTCTATGGTAACTACGACTTTTTTGACTACTGG	48	IGHV01-64*01	IGHD02	IGHJ02-01*01
042022_GP_PR8_1	0.000220556	1	CARAGYNGVMDYW	AGGCCACACTGACTGTAGACACATCCTCCAGCACAGCCTACATACAGCTCAGCAGCCTGACATCTGAGGACTCTGCGGTCTATTTCTGTGCAAGAGCGGGTTATAATGGTGTTATGGACTACTGG	39	IGHV01-56*01	unknown	IGHJ04-01*01
042022_GP_PR8_1	0.000220556	1	CARAHYYYGSSGGDYW	TGACTGTAGACACATCCTCCAGCACAGCCTACATGCAGCTCAGCAGCCTGACATCTGAGGACTCTGCGGTCTATTACTGTGCAAGAGCCCATTATTACTACGGTAGTAGCGGCGGGGACTACTGG	48	IGHV01	IGHD01-01*01	IGHJ04-01*01
042022_GP_PR8_1	0.000220556	1	CARALTGTSYFDYW	CCACACTGACTGTAGACAAATCCTCCAGCACAGCCTACATGCAGCTCAGCAGCCTGACATCTGAGGACTCTGCGGTCTATTATTGTGCAAGAGCGCTAACTGGGACTTCCTACTTTGACTACTGG	42	IGHV01-53*01	IGHD04-01*01	IGHJ02-01*01
042022_GP_PR8_1	0.00176445	8	CARALTVVAYYWYFDVW	CTGTAGACAAATCCTCCAGCACAGCCTACATGCAGCTCAGCAGCCTGACATCTGAGGACTCTGCGGTCTATTACTGTGCAAGAGCCCTTACGGTAGTAGCCTACTACTGGTACTTCGATGTCTGG	51	IGHV01	IGHD01-01*01	IGHJ01-01*01
042022_GP_PR8_1	0.000441112	2	CARALYYSYWYFDVW	CACTGACTGCAGACAAATCCTCCAGCACAGCCTACATGCAGCTCAGCAGCCTGACATCTGAGGACTCTGCAGTCTATTTCTGTGCAAGGGCCCTTTATTACTCTTACTGGTACTTCGATGTCTGG	45	IGHV01-77*01	IGHD01-01	IGHJ01-01*01
042022_GP_PR8_1	0.000220556	1	CARANYYGGSWGYFDVW	CCAGAGACAATGCCAAGAACACCCTGTTCCTGCAAATGACCAGTCTGAGGTCTGAGGACACGGCCATGTATTACTGTGCAAGGGCCAATTACTACGGTGGTAGCTGGGGGTACTTCGATGTCTGG	51	IGHV05-17*01	IGHD01-01*01	IGHJ01-01*01
042022_GP_PR8_1	0.000220556	1	CARAPTMITTTGYYYAMDYW	AATCCTCCAGCACAGCCTACATGCAGCTCAGCAGCCTGACATCTGAGGACTCTGCGGTCTATTACTGTGCAAGAGCCCCTACTATGATTACGACGACGGGATATTACTATGCTATGGACTACTGG	60	IGHV01	IGHD02	IGHJ04-01*01
042022_GP_PR8_1	0.000220556	1	CARAPYGNLDYW	GCAAGTCCACATTGACTGTAGACAAATCCTCCAGCACAGCCTACATGCAGCTCAGCAGCCTGACATCTGAGGACTCTGCGGTCTATTACTGTGCAAGAGCCCCCTATGGTAACCTTGACTACTGG	36	IGHV01-69*01	IGHD02	IGHJ02-01*01
042022_GP_PR8_1	0.000220556	1	CARATPSLAYW	AGGGCAAGTCCACATTGACTGTAGACAAATCCTCCAGCACAGCCTACATGCAGTTCAGCAGCCTGACCTCTGAGGACTCTGCGGTCTATTTCTGTGCAAGAGCGACCCCTTCTTTGGCTTACTGG	33	IGHV01	unknown	IGHJ03-01*01
042022_GP_PR8_1	0.000441112	2	CARATPSLAYW	AGGGCAAGGCCACATTGACTGTAGACACATCCTCCAGCACAGCCTACATGCAGTTCAGCAGCCTGACCTCTGAGGACTCTGCGGTCTATTTCTGTGCAAGAGCGACCCCTTCTTTGGCTTACTGG	33	IGHV01-84*01	unknown	IGHJ03-01*01
042022_GP_PR8_1	0.000441112	2	CARAVDYDGDYW	GCAAGGCCACATTCACTGCAGATACATCCTCCAACACAGCCTACATGCAACTCAGCAGCCTGACAACTGAGGACTCTGCCATCTATTACTGTGCAAGAGCGGTTGATTACGACGGGGACTACTGG	36	IGHV01-09*01	IGHD02	IGHJ04-01*01
042022_GP_PR8_1	0.00110278	5	CARAVSSLWLRRGFDYW	CTCGTGACACATCTAAGAACCAGTTTTTCCTGAAGTTGAATTCTGTGACTACTGAGGACACAGCCACATATTACTGTGCAAGAGCCGTAAGTTCCCTATGGTTACGACGGGGCTTTGACTACTGG	51	IGHV03-06*01	IGHD02	IGHJ02-01*01
042022_GP_PR8_1	0.000220556	1	CARCGIKRLYYYVMDYW	CTGTAGACAAATCTTCCAGCACAGCCTACATGCAGCTCAGCAGCCTGACATCTGAGGACTCTGCGGTCTATTATTGTGCAAGATGCGGGATTAAGAGGTTATATTACTATGTTATGGACTACTGG	51	IGHV01-53*01	unknown	IGHJ04-01*01
042022_GP_PR8_1	0.000441112	2	CARCGSYYFDYW	AGAAGGCCACACTGACTGTAGACAAATCCTCCAGCACAGCCTACATGCAGCTCAGTAATCTGACATCTGAGGACTCTGCGGTCTATTATTGTGCAAGATGTGGCTCCTACTACTTTGACTACTGG	36	IGHV01-53*01	unknown	IGHJ02-01*01
042022_GP_PR8_1	0.000220556	1	CARCRYWYFDVW	GTCGAATCTCCATAACTCGAGACACATCCAAGAACCAGTATTACCTGCAGTTGAATTCTGTGTCTACTGAGGACACAGCCACATATTACTGTGCAAGATGCAGATACTGGTACTTCGATGTCTGG	36	IGHV03-08*01	unknown	IGHJ01-01*01
042022_GP_PR8_1	0.000220556	1	CARDATAQAKGYYFDYW	CTGCAGACAAATCCTCCAGCACAGCCTACATGCAGCTCAACAGCCTGACATCTGAGGACTCTGCAGTCTATTTCTGTGCAAGAGACGCGACAGCTCAGGCTAAGGGGTACTACTTTGACTACTGG	51	IGHV01-78*01	IGHD03-02*02	IGHJ02-01*01
042022_GP_PR8_1	0.000220556	1	CARDATDSNYWYFDVW	TTATTCGAGACACATCCAAGAACCAGTTCTCCCTGGAATTGAATTCTGTGACTACTGAGGACACGGCCACATATTACTGTGCAAGAGATGCTACGGACTCTAATTACTGGTACTTCGATGTCTGG	48	IGHV03-02*02	unknown	IGHJ01-01*01
042022_GP_PR8_1	0.000220556	1	CARDDGPYAMDYW	GACTGAGCATCAGCAAGGACAATTCCAAGAGCCAAGTTTTCTTTAAAATGAACAGTCTGCAAGCTGATGACACAGCCATATATTACTGTGCCAGAGATGATGGCCCCTATGCTATGGACTACTGG	39	IGHV02-02*01	unknown	IGHJ04-01*01
042022_GP_PR8_1	0.000661667	3	CARDDGYHGDWYFDVW	TGACTGTAGACAAATCCTCCAGCACAGCCTACATGCAGCTCAGCAGCCTGACATCTGAGGACTCTGCGGTCTATTATTGTGCAAGAGATGATGGTTACCACGGAGACTGGTACTTCGATGTCTGG	48	IGHV01-53*01	IGHD02-03*01	IGHJ01-01*01
042022_GP_PR8_1	0.000441112	2	CARDDGYYGDWYFDVW	TGACTGTAGACAAATCCTCCAGCACAGCCTACATGCAGCTCAGCAGCCTGACATCTGAGGACTCTGCGGTCTATTATTGTGCAAGAGATGATGGTTACTACGGAGACTGGTACTTCGATGTCTGG	48	IGHV01-53*01	IGHD02-03*01	IGHJ01-01*01
042022_GP_PR8_1	0.000220556	1	CARDDGYYGDWYFDVW	TGACTGTAGACAAATCCCCCAGCACAGCCTACATGCAGCTCAGCAGCCTGACAACTGAGGACTCTGCGGTCTATTATTGTGCAAGAGATGATGGTTACTACGGAGACTGGTACTTCGATGTCTGG	48	IGHV01-53*01	IGHD02-03*01	IGHJ01-01*01
042022_GP_PR8_1	0.000441112	2	CARDDSYAMDYW	GCAAGGCCACACTGACTGTAGACAAATCCTCCAGCACAGCCTACATGCAACTCAGCAGCCTGACATCTGAGGACTCTGCGGTCTATTACTGTGCAAGAGATGATTCCTATGCTATGGACTACTGG	36	IGHV01-64*01	unknown	IGHJ04-01*01
042022_GP_PR8_1	0.000220556	1	CARDDYDDFDYW	ACAAGGCCACATTGACTGTAGACAAATCCTCCAGCACAGCCTACTTGCAGCTCAGCAGCCTGACATCTGAGGACTCTGCGGTCTACTACTGTGCAAGAGATGATTACGACGACTTTGACTACTGG	36	IGHV01	IGHD02	IGHJ02-01*01
042022_GP_PR8_1	0.000220556	1	CARDDYDDFDYW	ACAAGGCCACATTGACTGTAGACAAATCCTCCAGCACAGCCTACATACAACTCAGCAGCCTGACATCTGAGGACTCTGCGGTCTATTACTGTGCAAGAGATGATTACGACGACTTTGACTACTGG	36	IGHV01	IGHD02	IGHJ02-01*01
042022_GP_PR8_1	0.000220556	1	CARDDYDKSGYAMDYW	TGACTGTAGACACATCCTCCAGCACAGCCTACATGCAGCTCAGCAGCCTGACATCTGAGGACTCTGCGGTCTATTACTGTGCAAGAGATGATTACGACAAGAGCGGCTATGCTATGGACTACTGG	48	IGHV01	IGHD02	IGHJ04-01*01
042022_GP_PR8_1	0.000220556	1	CARDEGRLRAMDYW	TCATCATCTCGAGAGACAATGCAAAGAACATTCTATACCTGCAAATGAGCAGTCTGAAGTCTGAGGACACAGCCACGTATTACTGTGCAAGAGATGAGGGAAGACTACGCGCTATGGACTACTGG	42	IGHV05-16*01	unknown	IGHJ04-01*01
042022_GP_PR8_1	0.000220556	1	CARDFYYDYDRFFDYW	TGACTGTAGACAAATCCTCCAGCACATCCTACATACACCTCACCAGCCTGACATCTGAGGACTCTGCGGTCTATTACTGTGCAAGAGATTTCTACTATGATTACGACCGGTTCTTTGACTACTGG	48	IGHV01	IGHD02	IGHJ02-01*01
042022_GP_PR8_1	0.000441112	2	CARDGDYDVYW	AGGGCAAGGCCACATTGACTGTTGACAAGTCCTCCAGTACAGCCTACATGGAGCTCAACAGCCTGACATCTGAGGACTCTGCAGTCTATTACTGTGCAAGAGATGGCGATTATGACGTTTACTGG	33	IGHV01-19*01	unknown	IGHJ03-01*01
042022_GP_PR8_1	0.000441112	2	CARDGDYDVYW	AGGGCAAGGCCACATTGACTGTTGACAAGTCCTCCAGCACAGCCTACATGGAACTCAACAGCCTGACATCTGAGGACTCTGCAGTCTATTACTGTGCAAGAGATGGCGATTACGACGTTTACTGG	33	IGHV01-19*01	IGHD02	IGHJ03-01*01
042022_GP_PR8_1	0.000441112	2	CARDGDYDVYW	AGGGCAAGGCCACATTGACTGTTGACAAGTCCTCCAGTACAGCCTACATGGAGCTCAAAAGCCTGACATCTGAGGACTCTGCAGTCTATTACTGTGCAAGAGATGGCGATTACGACGTTTACTGG	33	IGHV01-19*01	IGHD02	IGHJ03-01*01
042022_GP_PR8_1	0.000220556	1	CARDGHYYYGSSYFDYW	CTGTAGACCAATCTTCCAGCACAGCCTACATGCAGCTCAACAGCCTGACATCTGAGGACTCTGCAGTCTATTACTGTGCAAGAGACGGCCATTATTACTACGGTAGTAGTTACTTTGACTACTGG	51	IGHV01-39*01	IGHD01-01*01	IGHJ02-01*01
042022_GP_PR8_1	0.000441112	2	CARDGLLRGYFFDYW	CATTGACTGTAGACAAGTCCTCCAGCACAGCCTACATGGAACTCCGCAGCCTGACATCTGAGGACTCTGCAGTCTATTACTGTGCAAGAGATGGGTTACTACGAGGCTACTTCTTTGACTACTGG	45	IGHV01	IGHD02-03*01	IGHJ02-01*01
042022_GP_PR8_1	0.000441112	2	CARDGLYYYGSSSFDYW	CTGTGGACCAATCTTCCAGCACAGCCTACATGCAGCTCAACAGCCTGACATCTGAGGACTCTGCAGTCTATTACTGTGCAAGAGACGGCCTTTATTACTACGGTAGTAGTTCCTTTGACTACTGG	51	IGHV01-39*01	IGHD01-01*01	IGHJ02-01*01
042022_GP_PR8_1	0.000220556	1	CARDGNDYDEVYYAMDYW	GTGACACATCTAAGAACCAGTTTTTCCTGAAGTTGAATTCTGTGACTACTGAGGACACAGCCACATATTACTGTGCAAGAGATGGGAATGATTACGACGAGGTTTACTATGCTATGGACTACTGG	54	IGHV03-06*01	IGHD02	IGHJ04-01*01
042022_GP_PR8_1	0.000220556	1	CARDGNPVYFDYW	GGTTTGCCTTCTCTTTGGAAACCTCTGCCAGCACTGCCTATTTACAGATAAGCAACCTCAAAAATGAGGACACGGCTACGTATTTCTGTGCGAGGGATGGTAACCCCGTCTACTTTGACTACTGG	39	IGHV09-04*01	IGHD02	IGHJ02-01*01
042022_GP_PR8_1	0.000220556	1	CARDGNYGSYFDYW	CCACACTGACTGCAGACAAATCCTCCAGCACAGCCTACATGCAGCTCAGCAGCCTGACCTCTGAGGACTCTGCGGTCTATTTCTGTGCAAGAGATGGTAACTACGGATCCTACTTTGACTACTGG	42	IGHV01-80*01	IGHD02	IGHJ02-01*01
042022_GP_PR8_1	0.000220556	1	CARDHYAMDYW	AGACCAGGGCCACACTGACTATAGACAAACCCTCCAACACAGCCTGCATACAGCTCAGCAACCTGACATCTGAGGACTCTGCGGTCTATTATTGTGCAAGGGACCACTATGCTATGGACTACTGG	33	IGHV01	unknown	IGHJ04-01*01
042022_GP_PR8_1	0.00154389	7	CARDHYAMDYW	AGACCAGGGCCACACTGACTATAGATAAACCCTCCAACACAGCCTGCATACAGCTCAGCAACCTGACATCTGAGGACTCTGCGGTCTATTATTGTGCAAGGGACCACTATGCTATGGACTACTGG	33	IGHV01	unknown	IGHJ04-01*01
042022_GP_PR8_1	0.000220556	1	CARDHYASSHYFDYW	CATTCACTGCAGATACATCCTCCAACACAGCCTACATGCAACTCAGCAGCCTGACAACTGAAGACTCTGCCATCTATTACTGTGCAAGAGATCACTACGCTAGTTCCCACTACTTTGATTACTGG	45	IGHV01-09*01	unknown	IGHJ02-01*01
042022_GP_PR8_1	0.000220556	1	CARDHYGSSHFFDYW	CATTCACTGCAGATACATCCTCCAACACAGCCTACATGCAACTCAGCAGCCTGACAACTGAGGACTCTGCCATCTATTACTGTGCAAGAGATCACTACGGTAGTTCCCACTTCTTTGATTACTGG	45	IGHV01-09*01	IGHD01-01*01	IGHJ02-01*01
042022_GP_PR8_1	0.000220556	1	CARDHYGSSHYFDYW	CATTCACTGCAGATACATCCTCCAACACAGCCTACATGCAACTCAGCAGCCTGACAAGTGAGGACTCTGCCATCTATTACTGTGCAAGAGATCACTACGGTAGTTCCCACTACTTTGATTACTGG	45	IGHV01-09*01	IGHD01-01*01	IGHJ02-01*01
042022_GP_PR8_1	0.000220556	1	CARDKGLYDYDGFAYW	TCTCCAGAGACAATGCCAAGAACAACCTGTACCTGCAAATGAGCCATCTGAAGTCTGAGGACACAGCCATGTATTACTGTGCAAGAGATAAGGGCCTCTATGATTACGACGGGTTTGCTTACTGG	48	IGHV05-04*01	IGHD02	IGHJ03-01*01
042022_GP_PR8_1	0.000220556	1	CARDKYGSLDYW	ATCGAATCTCCATCACTCGTGACACATCTAAGAATCAGTTTTTCCTGAAATTGAATTCTGTGAGTACTGAAGACTCAGCCACATATTTCTGTGCAAGAGATAAGTACGGTAGTTTGGACTACTGG	36	IGHV03-06*01	IGHD01-01*01	IGHJ04-01*01
042022_GP_PR8_1	0.000220556	1	CARDNYYGSNYGWYFDVW	TAGACAAGTCCTCCAGCACAGCCTACATGGACCTCCGCAGCCTGACATCTGAAGACTCTGCAGTCTATTACTGTGCAAGAGATAATTACTACGGTAGTAACTACGGATGGTACTTCGATGTCTGG	54	IGHV01	IGHD01-01*01	IGHJ01-01*01
042022_GP_PR8_1	0.000220556	1	CARDPCTVVDPWFAYW	TGACTGCAGACAAATCCTCCAGCACAGCCTACATGCAACTCAGCAGCCTGACATCTGAGGACTCTGCGGTCTACTTCTGTGCAAGAGATCCTTGCACGGTAGTAGACCCCTGGTTTGCTTACTGG	48	IGHV01-82*01	IGHD01-01*01	IGHJ03-01*01
042022_GP_PR8_1	0.000882223	4	CARDPYYDYDEGDAMDYW	TTGACAAGTCCTCCAGCACAGCCTACATGGAGCTCAACAGCCTGACATCTGAGGACTCTGCAGTCTATTACTGTGCAAGGGACCCCTACTATGATTACGACGAGGGGGATGCTATGGACTACTGG	54	IGHV01-19*01	IGHD02	IGHJ04-01*01
042022_GP_PR8_1	0.000220556	1	CARDPYYDYDEGDATDYW	TTGACAAGTCCTCCAGCACAGCCTACATGGAGCTCAACAGCCTGACATCTGAGGACTCTGCAGTCTATTACTGTGCAAGGGACCCCTACTATGATTACGACGAGGGGGATGCTACGGACTACTGG	54	IGHV01-19*01	IGHD02	IGHJ04-01*01
042022_GP_PR8_1	0.000220556	1	CARDQARGYFYYW	GAATCTCCATCACTCGTGACACATCTAAGAACCAGTTTTTCCTGAAGTTGAATTCTGTGACTACTGAGGACACAGCCACATATTACTGTGCAAGAGATCAAGCGCGGGGCTACTTTTACTACTGG	39	IGHV03-06*01	unknown	IGHJ02-01*01
042022_GP_PR8_1	0.00330834	15	CARDQIGVYYDGYPYYYAMDYW	AGAACCAGTTTTTCCTGAAGTTGAATTCTGTGACTACTGAGGACACAGCCACATATTACTGTGCAAGAGATCAGATTGGCGTCTACTATGATGGTTATCCCTATTACTATGCTATGGACTACTGG	66	IGHV03-06*01	IGHD02-03*01	IGHJ04-01*01
042022_GP_PR8_1	0.000441112	2	CARDRDSNYEDWYFDVW	CCAGAGACAATGCCAAGAACAACCTGTACCTGCAAATGAGCCATCTGAAGTCTGAGGACACAGCCATGTATTACTGTGCAAGAGATAGGGATAGTAACTACGAGGACTGGTACTTCGATGTCTGG	51	IGHV05-04*01	IGHD02	IGHJ01-01*01
042022_GP_PR8_1	0.000441112	2	CARDRGYGSRSGYFDYW	CCAGAGACAATGCCAAGAATAACCTGTACCTGCAAATGAGCCATCTGAAGTCTGAGGACACAGCCATGTATTACTGTGCAAGAGATCGGGGCTACGGTAGTAGGTCGGGCTACTTTGACTACTGG	51	IGHV05-04*01	IGHD01-01*01	IGHJ02-01*01
042022_GP_PR8_1	0.000220556	1	CARDSNHWYFDVW	AGGCCACATTGACTGTAAACAAGTCCTCCAGCACAGCCTACATGGAGCTCCGCAGCCTGACATCGGAGGATTCTGCAGTCTATTACTGTGCAAGGGATAGTAACCACTGGTACTTCGATGTCTGG	39	IGHV01-22*01	unknown	IGHJ01-01*01
042022_GP_PR8_1	0.000661667	3	CARDTDYHGSRFAYW	TCGTCTCCAGAGACACTTCCCAAAGCATCCTCTACCTTCAGATGAATGCCCTGCGAGCTGAGGACACTGCCATTTATTACTGTGCAAGAGATACGGATTACCACGGTAGTAGGTTTGCTTACTGG	45	IGHV07-01*01	IGHD01-01*01	IGHJ03-01*01
042022_GP_PR8_1	0.000441112	2	CARDTGQGYFDYW	GAACCACCATCACTAGAGACACTCCCAAGAACCAGTTCTTCCTGGAAATGAACTCTTTGACTGCTGAGGACACAGCCACATACTACTGTGCACGAGATACTGGACAGGGCTACTTTGACTACTGG	39	IGHV03-05*01	unknown	IGHJ02-01*01
042022_GP_PR8_1	0.000220556	1	CARDTLTGTWFAYW	CCACACTGACTGCAGACAAATCCTCCAGCACAGCCTACATGCAACTCAGCAGCCTGACATCTGAGGACTCTGCGGTCTACTTCTGTGCAAGGGACACGCTAACTGGGACCTGGTTTGCTTACTGG	42	IGHV01-82*01	IGHD04-01*01	IGHJ03-01*01
042022_GP_PR8_1	0.000220556	1	CARDTMITTGTFYFDYW	GCAAAGACAACTCCAAGAGTCAAGTTTTCTTAAGAATGAACAGTCTGCAAACTGAAGACACAGCCAGGTACTACTGTGCCAGAGATACTATGATTACGACGGGGACGTTCTACTTTGACTACTGG	51	IGHV02-adap06*01	IGHD02	IGHJ02-01*01
042022_GP_PR8_1	0.00132333	6	CARDTTVSTYWCFDVW	TCACTCGAGACACATCCAAGAACCAGTTCTCCCTGGAATTGAATTCTGTGACTACTGAGGACACAGCCACATATTTCTGTGCAAGAGATACTACGGTCTCTACCTACTGGTGCTTCGATGTCTGG	48	IGHV03-02*02	IGHD01-01*01	IGHJ01-01*01
042022_GP_PR8_1	0.000220556	1	CARDWDFWYFDVW	AGGCCACACTGACTGTAGACAAATCCTCCAGCACAGCCTACATGCAGCTCAGCAGCCTGACATCTGAGGACTCTGCGGTCTATTATTGTGCAAGGGACTGGGACTTTTGGTACTTCGATGTCTGG	39	IGHV01-53*01	IGHD04-01	IGHJ01-01*01
042022_GP_PR8_1	0.000220556	1	CARDWDFYYFDYW	AGGCCACACTGACTGTAGACAAATCCTCCAGCACAGCCTACATGCAGCTCAGCAGCCTGACATCTGAGGACTCTGCGGTCTATTATTGTGCAAGAGATTGGGACTTCTACTACTTTGACTACTGG	39	IGHV01-53*01	unknown	IGHJ02-01*01
042022_GP_PR8_1	0.000220556	1	CARDWDYFDYW	AGGGCAAGGCCACACTGACTGCAGACAAATCCTCCAGCACAGCCTACATGCAGCTCAGCAGCCTGACCTCTGAGGACTCTGCGGTCTATTTCTGTGCAAGAGACTGGGACTACTTTGACTACTGG	33	IGHV01-80*01	unknown	IGHJ02-01*01
042022_GP_PR8_1	0.000220556	1	CARDWDYWYFDVW	AGGCCACATTGACTGCAGACAAATCCTCCAGCACAGCCTACATGCAGCTGAGCAGCCTGACATATGAGGACTCTGCAGTCTATTACTGTGCAAGAGACTGGGACTACTGGTACTTCGATGTCTGG	39	IGHV01-07*01	unknown	IGHJ01-01*01
042022_GP_PR8_1	0.000441112	2	CARDWYFFDYW	AGGGCAAGGCCACACTGACTGCAGACAAATCCTCCAGCACAGCCTACATGCAGCTCAGCAGCCTGACCTCTGAGGACTCTGCGGTCTATTTCTGTGCAAGAGACTGGTACTTCTTTGACTACTGG	33	IGHV01-80*01	unknown	IGHJ02-01*01
042022_GP_PR8_1	0.000220556	1	CARDYARLDYFGYW	CCACATTCACTGCAGATGCATCCTCCAACACAGCCTACATGCAACTCAGCAGCCTGACAACTGAGGACTCTGCCATCTATTACTGTGCAAGAGACTACGCCCGGCTCGACTACTTTGGCTACTGG	42	IGHV01-09*01	unknown	IGHJ02-01*01
042022_GP_PR8_1	0.000220556	1	CARDYARLDYFGYW	CCACATTCACTGCAGACACATCCTCCAACACAGCCTACATGCAACTCAGCAGCCTGACAATTGAGGACTCTGCCATCTATTACTGTGCAAGAGACTACGCCCGGCTCGACTACTTTGGCTACTGG	42	IGHV01-09*01	unknown	IGHJ02-01*01
042022_GP_PR8_1	0.000220556	1	CARDYARLDYFGYW	CCACATTCACTGCAGATACATCCTCCAACACAGCCTACATGCAACTCAGCAGCCTGACAACTGAGGACTCTGCCATCTATTACTGTGCCAGAGACTACGCCCGGCTCGACTACTTTGGCTACTGG	42	IGHV01-09*01	unknown	IGHJ02-01*01
042022_GP_PR8_1	0.000220556	1	CARDYARLDYFGYW	CCACATTCACTGCAGATACATCCTCCAACACAGCCTACATGCAACTCAGCAGCCTGACAACTGAGGACTCTGCCATCTATTACTGTGCAAGAGACTACGCCCGGCTCGACTACTTTGGCTACTGG	42	IGHV01-09*01	unknown	IGHJ02-01*01
042022_GP_PR8_1	0.000441112	2	CARDYARLDYFGYW	CCACATTCACCGCAGATATATCCTCCGACACAGCCTACATGCAACTCAGCAGCCTGACAACTGAGGACTCTGCCATCTATTACTGTGCCAGAGACTACGCCCGGCTCGACTACTTTGGCTACTGG	42	IGHV01-09*01	unknown	IGHJ02-01*01
042022_GP_PR8_1	0.000441112	2	CARDYDYEGGLDYW	CCACACTGACTGTAGACAAATCCTCCAGCACAGCCTACATGCAGCTCAGCAGCCTGACATCTGAGGACTCTGCGGTCTATTATTGTGCAAGAGACTATGATTACGAGGGGGGACTTGACTACTGG	42	IGHV01-53*01	IGHD02	IGHJ02-01*01
042022_GP_PR8_1	0.000441112	2	CARDYFGDSW	TCAAGGCCAAGGCCACATTGACTGTAGACAAATCCTCCAGCACAGCCTACATGCAGCTCAAGAGCCTGACATCTGAGGACTCTGCAGTCTATTACTGTGCAAGAGATTACTTCGGTGACTCCTGG	30	IGHV01-42*01	unknown	IGHJ02-01*01
042022_GP_PR8_1	0.000220556	1	CARDYFGDYW	TCAAGGCCAAGGCCACATTGACTGTAGACAAATCCTCCAGCACAGCCTACATGCAGCTCAAGAGCCTGACATCTGAGGACTCTGCAGTCTATTACTGTGCAAGAGATTACTTCGGTGACTACTGG	30	IGHV01-42*01	unknown	IGHJ02-01*01
042022_GP_PR8_1	0.000220556	1	CARDYGNNYLDYW	GATTCACCATCTCCAGAGACAATGCCAAGAACACCCTGTTCCTGCAAATGACCAGTCTGAGGTCTGAAGACACGGCCATGTATTACTGTGCAAGGGACTACGGGAATAACTACCTTGACTACTGG	39	IGHV05-17*01	unknown	IGHJ02-01*01
042022_GP_PR8_1	0.000220556	1	CARDYGSFYWYFDVW	CATTGACTGTAGACCAATCTTCCAGCACAGCCTACATGCAGCTCAACAGCCTGACATCTGAGGACTCTGCAGTCTATTACTGTGCAAGAGACTACGGTAGTTTCTACTGGTACTTCGATGTCTGG	45	IGHV01-39*01	IGHD01-01*01	IGHJ01-01*01
042022_GP_PR8_1	0.000220556	1	CARDYGSGSLMDFW	CCACACTGACTGCAGACAAATCCTCCAGCACAGCCTACATGCAACTCAGCAGCCTGACATCTGAGGACTCTGCGGTCTACCTCTGTGCAAGAGACTACGGTAGTGGTTCTCTTATGGACTTCTGG	42	IGHV01-82*01	IGHD01-01*01	IGHJ04-01*01
042022_GP_PR8_1	0.000441112	2	CARDYGSSYLDYW	GATTCACCATCTCCAGAGACAATGCCAAGAACACCCTGTTCCTGCAAATGACCAGTCTGAGGTCTGAGGATACGGCCATGTATTACTGTGCAAGGGACTACGGTAGTAGTTACCTTGACTACTGG	39	IGHV05-17*01	IGHD01-01*01	IGHJ02-01*01
042022_GP_PR8_1	0.000220556	1	CARDYGSSYLDYW	GATTCACCATCTCCAGAGACAATGCCAAGAACACCCTGTTCCTGCAAATGACCAGTCTGAGGTCTGAGGAAACGGCCATGTATTACTGTGCAAGGGACTACGGTAGTAGTTACCTTGACTACTGG	39	IGHV05-17*01	IGHD01-01*01	IGHJ02-01*01
042022_GP_PR8_1	0.000220556	1	CARDYSKAAWFAYW	CCACTCTGACTGTAGACAAATCCTCCAGTAAAGCCTACATGCACCTCAGCAGCCTGACCTCTGAAGACTCTGCGGTCTATTTCTGTGCAAGAGACTATAGTAAAGCCGCCTGGTTTGCTTACTGG	42	IGHV01-12*01	IGHD02	IGHJ03-01*01
042022_GP_PR8_1	0.000220556	1	CARDYSNYYPLDYW	CCACACTGACTGCAGACAAATCCTCCAACACAACTTACATGGAGCTCCGCAGCCTGACATTGGAGGACTCTGCGGTCTATTTCTGTGCAAGAGACTATAGTAACTACTACCCTCTTGACTACTGG	42	IGHV01-81*01	IGHD02	IGHJ02-01*01
042022_GP_PR8_1	0.000441112	2	CARDYSTFDYW	AGGGCAAGGCCACACTGACTGCAGACAAATCCTCCAGCACAGCCTACATGCAGCTCAGCAGCCTGACCTCTGAGGACTCTGCGGTCTATTTCTGTGCAAGAGACTATAGTACCTTTGACTACTGG	33	IGHV01-80*01	IGHD02	IGHJ02-01*01
042022_GP_PR8_1	0.000661667	3	CARDYYEGYFDVW	AGGCAACACTGACTGCAGACAAATCCTCCAGCACTGCCTACATGCAGCTCAGCAGCCTGACATCTGAGGACTCTGCGGTCTATTTCTGTGCAAGAGATTACTACGAGGGGTACTTCGATGTCTGG	39	IGHV01-54*01	IGHD01	IGHJ01-01*01
042022_GP_PR8_1	0.000220556	1	CARDYYFDYW	TCAAAAATCGAATCTCCATCACTCGTGACACATCTAAGAACCAGTTTTTCCTGAAGTTGAATTCTGTGACTACTGAGGACACAGCCACATATTACTGTGCAAGAGACTATTACTTTGACTACTGG	30	IGHV03-06*01	unknown	IGHJ02-01*01
042022_GP_PR8_1	0.000220556	1	CARDYYGNSYGGDYFDYW	TAGTCAAACCCTCCAGCACAGCCTACATGCAGCTCAGCAGCCTGACATCTGAGGACTCTGCGGTCTATTATTGTGCAAGAGATTACTACGGTAATAGTTACGGGGGGGACTACTTTGACTACTGG	54	IGHV01-72*01	IGHD02-12*01	IGHJ02-01*01
042022_GP_PR8_1	0.000441112	2	CARDYYGSSCGYW	AGGCCACACTGACTGCAGACAAATCCTCCAGCACAGCCTACATGCAACTCAGCAGCCTGACATCTGAGGACTCTGCGGTCTACTTCTGTGCAAGAGATTACTACGGTAGTAGCTGCGGCTACTGG	39	IGHV01-82*01	IGHD01-01*01	unknown
042022_GP_PR8_1	0.000220556	1	CARDYYGSSKGWYFDVW	CTGCAGACACATCCTCCAGCACAGCCTACATGCAGCTCAGCAGCCTGACATCTGAGGACTCTGCAGTCTATTTCTGTGCAAGAGATTACTACGGTAGTAGCAAAGGCTGGTACTTCGATGTCTGG	51	IGHV01	IGHD01-01*01	IGHJ01-01*01
042022_GP_PR8_1	0.000220556	1	CARDYYGSSPPFAYW	CATTGACTGTAGACACATCCTCCAGCACAGCCTACATGCAGCTCAGCAGCCTGACATCTGAGGACTCTGCGGTCTATTACTGTGCAAGGGATTACTACGGTAGTAGCCCTCCTTTTGCTTACTGG	45	IGHV01	IGHD01-01*01	IGHJ03-01*01
042022_GP_PR8_1	0.000220556	1	CARDYYGSSSFDVW	CCACACTGACTGTAGACACATCCTCCAGCACAGCCTACATGCAGCTCAGCAGCCTGACATCTGAGGACTCTGCGGTCTATTACTGTGCAAGAGATTACTACGGTAGTAGCTCCTTCGATGTCTGG	42	IGHV01-55*01	IGHD01-01*01	IGHJ01-01*01
042022_GP_PR8_1	0.00110278	5	CARDYYGSSWYFDVW	CATTGACTGTAGACAAGTCCTCCAGCACAGCCTACATGGAGCTCCGCAGCCTGACATCTGAGGACTCTGCAGTCTATTACTGTGCAAGGGATTACTACGGTAGTAGCTGGTACTTCGATGTCTGG	45	IGHV01	IGHD01-01*01	IGHJ01-01*01
042022_GP_PR8_1	0.00110278	5	CARDYYGSSYWFAYW	CCATCACTCGTGACACATCTAAGAACCAGTTTTTCCTGAAGTTGAATTCTGTGACTACTGAGGACACAGCCACATATTACTGTGCAAGGGATTACTACGGTAGTAGCTACTGGTTTGCTTACTGG	45	IGHV03-06*01	IGHD01-01*01	IGHJ03-01*01
042022_GP_PR8_1	0.000220556	1	CARDYYGSSYYAMDYW	TTACTGTAGACAAATCCTCCAGCACAGCCTACATGTTGCTCAGCAGCCTGACCTCTGAGGACTCTGCGGTCTATTTCTGTGCAAGAGATTACTACGGTAGTAGCTACTATGCTATGGACTACTGG	48	IGHV01-75*01	IGHD01-01*01	IGHJ04-01*01
042022_GP_PR8_1	0.000441112	2	CAREAQAYWYFDVW	CCACATTGACTGTAGACAAGTCCTCCAGCACAGCCTACATGGAGCTCCGCAGCCTGACATCTGAGGACTCTGCAGTCTATTACTGTGCAAGAGAGGCTCAGGCGTACTGGTACTTCGATGTCTGG	42	IGHV01	IGHD03-02*02	IGHJ01-01*01
042022_GP_PR8_1	0.000441112	2	CAREASAWFAYW	GACGGTTTGCCTTCTCTTTGGAAACCTCTGCCAGCACTGCCTATTTGCAGATCAACAACCTCAAAAATGAGGACACGGCTACATATTTCTGTGCAAGAGAGGCGTCGGCCTGGTTTGCTTACTGG	36	IGHV09-03*01	unknown	IGHJ03-01*01
042022_GP_PR8_1	0.000220556	1	CAREDDSYWYFDVW	CTGCCTTCTCTTTGGAAACCTCTGCCAGCACTGCCTATTTGCAGATCAACAACCTCAAAAATGAGGACACGGCTACATATTTCTGTGCAAGAGAGGACGACTCCTACTGGTACTTCGATGTCTGG	42	IGHV09-03*01	unknown	IGHJ01-01*01
042022_GP_PR8_1	0.00176445	8	CAREDDSYWYFDVW	TTGCCTTCTCTTTGGAAACCTCTGCCAGCACTGCCTATTTGCAGATCAACAACCTCAAAAATGAGGACACGGCTACATATTTCTGTGCAAGAGAGGACGACTCTTACTGGTACTTCGATGTCTGG	42	IGHV09-03*01	unknown	IGHJ01-01*01
042022_GP_PR8_1	0.000441112	2	CAREDGGNFDYW	GCCGATTCACCATCTCCAGAGACAATGCCAAGAACACCCTGTTCCTGCAACTGACCAGTCTGAGGTCTGAGGACACGGCCATGTATTACTGTGCAAGGGAGGACGGTGGTAACTTTGACTACTGG	36	IGHV05-17*01	unknown	IGHJ02-01*01
042022_GP_PR8_1	0.000220556	1	CAREDMAYDGAWFAYW	TGACTGCAGACAAAACCTCCAGCACAGCCTCCATGCAGCTGAACAGTCTGACATCTGAGGACTCTGCAATCTATTACTGTGCAAGAGAGGATATGGCTTACGACGGGGCCTGGTTTGCTTACTGG	48	IGHV01	unknown	IGHJ03-01*01
042022_GP_PR8_1	0.000220556	1	CAREDMAYDGAWFAYW	TGACTGCAGACAAAACCTCCAACACAGCCTCCATGCAGCTGAGCAGTCTGACATATGAGGACTCTGCAATCTATTACTGTGCAAGAGAGGATATGGCTTACGACGGGGCCTGGTTTGCTTACTGG	48	IGHV01-07*01	unknown	IGHJ03-01*01
042022_GP_PR8_1	0.000220556	1	CAREDWDVDYYAMDYW	TGACTATAGACAAGTCCTCCAGCACAGCCTACATGGAGCTCCGCAGCCTGACATCTGAGGACTCTGCAGTCTATTACTGTGCAAGAGAAGACTGGGACGTTGATTACTATGCTATGGACTACTGG	48	IGHV01	IGHD04-01	IGHJ04-01*01
042022_GP_PR8_1	0.000220556	1	CAREDWDVDYYAMDYW	TGACTGTAGACAAGTCCTCCAGCACAGCCTACATGGAGCTCCGCAGCCTGACATCTGAGGACTCTGCAGTCTATTACTGTGCAAGAGAAGACTGGGACGTTGATTACTATGCTATGGACTACTGG	48	IGHV01	IGHD04-01	IGHJ04-01*01
042022_GP_PR8_1	0.000220556	1	CAREDYDEEDWFAYW	CCTTCTCTTTGGAAACCTCTGCCAGCACTGCCTATTTGCAGATCAACAACCTCAAAAATGAGGACACGGCTACATATTTCTGTGCAAGAGAGGATTACGACGAGGAAGACTGGTTTGCTTACTGG	45	IGHV09-03*01	IGHD02	IGHJ03-01*01
042022_GP_PR8_1	0.001985	9	CAREDYDGLVDYW	AGGCCACATTGACTGTTGACAAGTCCTCCAGCACAGTCTACATGGAGCTCAACAGCCTGACATCTGAGGACTCTGCAGTCTATTACTGTGCAAGAGAGGATTACGACGGGCTGGTGGACTACTGG	39	IGHV01-19*01	IGHD02	IGHJ04-01*01
042022_GP_PR8_1	0.000220556	1	CAREDYYDYERDYFDYW	CTTTGGAAACCTCTGCCAGCACTGCCTATTTGCAGATCAACAACCTCAAAAATGAGGACACGGCTACATATTTCTGTGCAAGAGAGGACTACTATGATTACGAGAGAGACTACTTTGACTACTGG	51	IGHV09	IGHD02	IGHJ02-01*01
042022_GP_PR8_1	0.000220556	1	CAREDYYGNTFDYW	CCACACTGACTGTAGACACATCCTCCAGCACAGTCTACATGCAGCTCAGCAGCCTGACATCTGAGGACTCTGCGGTCTATTACTGTGCAAGAGAGGACTACTATGGTAACACCTTTGACTACTGG	42	IGHV01-55*01	IGHD02	IGHJ02-01*01
042022_GP_PR8_1	0.000441112	2	CAREEESWFAYW	GACGGTTTGCCTTCTCTTTGGAAACCTCTGCCAGCACTGCCTATTTGCAGATCAACAACCTCAAAAATGAGGACACGGCTACATATTTCTGTGCAAGAGAGGAAGAGTCCTGGTTTGCTTACTGG	36	IGHV09-03*01	unknown	IGHJ03-01*01
042022_GP_PR8_1	0.000441112	2	CAREELGRRRNWYFDVW	CTGTTGACAAGTCCTCCAGCACAGCCTACATGGAGCTCAACAGCCTGACATCTGAGGACTCTGCAGTCTATTACTGTGCAAGAGAGGAACTGGGACGTAGGAGGAACTGGTACTTCGATGTCTGG	51	IGHV01-19*01	IGHD04-01	IGHJ01-01*01
042022_GP_PR8_1	0.000441112	2	CAREEMVTWYFDVW	CCACACTGACTTCAGACACATCCTCCAGCACAGCCTACATGCAGCTCAGCAGCCTGACATCTGAGGACTCTGCAATCTATTTCTGTGCAAGAGAGGAGATGGTTACCTGGTACTTCGATGTCTGG	42	IGHV01-58*01	IGHD02-03*01	IGHJ01-01*01
042022_GP_PR8_1	0.000220556	1	CAREGATMVTPYAMDYW	CTGCAGAAAAATCCTCCAGCACTGCCTACATGCAGCTCAGCAGCCTGACATCTGAGGACTCTGCTGTCTATTTCTGTGCAAGAGAGGGGGCTACTATGGTTACCCCCTATGCTATGGACTACTGG	51	IGHV01-76*01	IGHD02	IGHJ04-01*01
042022_GP_PR8_1	0.000220556	1	CAREGAYGNYLYYFDYW	CTGCAGATACATCCTCCAACACAGCCTACATGCAACTCAGCAGCCTGACAACTGAGGACTCTGCCATCTATTACTGTGCAAGAGAAGGGGCTTATGGTAACTACCTGTACTACTTTGACTACTGG	51	IGHV01-09*01	IGHD02	IGHJ02-01*01
042022_GP_PR8_1	0.000220556	1	CAREGDGYDEGNYAMDYW	TAGACAAATCCTCCACCACAGCCTACATGCAGCTCAGCAGCCTGACATCTGAGGACTCTGCGGTCTATTACTGTGCAAGAGAGGGAGATGGTTACGACGAGGGGAACTATGCTATGGACTACTGG	54	IGHV01	IGHD02	IGHJ04-01*01
042022_GP_PR8_1	0.000220556	1	CAREGDYGSHWYFDVW	TGACTGTAGACAAATCCTCCAGCACAGCCTACATGCAGCTCAAGAGCCTGACATCTGAGGACTCTGCAGTCTTTTACTGTGCAAGAGAGGGGGACTACGGTAGCCACTGGTACTTCGATGTCTGG	48	IGHV01-42*01	IGHD01-01*01	IGHJ01-01*01
042022_GP_PR8_1	0.000441112	2	CAREGGLLFLDFW	GAATCTCCATCACTCGTGACACATCTGAGAACCAGTTTTTCCTGAAGTTGAATTCTGTGACTTCTGAGGACACAGCCACATATTACTGTGCAAGAGAGGGGGGACTACTGTTCCTTGACTTCTGG	39	IGHV03-06*01	unknown	IGHJ02-01*01
042022_GP_PR8_1	0.00110278	5	CAREGGLLFLDFW	GAATCTCCATCACTCGTGACACATCTAAGAACCAGTTTTTCCTGAAGTTGAATTCTGTGACTTCTGAGGACACAGCCACATATTACTGTGCAAGAGAGGGGGGACTATTGTTCCTTGACTTCTGG	39	IGHV03-06*01	unknown	IGHJ02-01*01
042022_GP_PR8_1	0.000220556	1	CAREGGLLFLDFW	GAATTTCCATCACTCGTGACACATCTAAGAACCAGTTTTTCCTGAAATTGAATTCTGTGACTTCTGAGGACACAGCCACATATTACTGTGCAAGAGAGGGGGGACTCTTGTTCCTTGACTTCTGG	39	IGHV03-06*01	unknown	IGHJ02-01*01
042022_GP_PR8_1	0.000220556	1	CAREGGLWFLDYW	GAATCTCCATCACTCGTGACACATCTAAGAACCAGTTTTTCCTGAAGTTGAATTCTGTGACTACTGAGGACACAGCCACATATTACTGTGCAAGAGAGGGGGGACTATGGTTCCTTGACTACTGG	39	IGHV03-06*01	IGHD02	IGHJ02-01*01
042022_GP_PR8_1	0.000441112	2	CAREGGRFWYFDVW	TCTCCATCACTCGTGACACATCTAAGAACCAGTTTTTCCTGAGGTTGAATTCTGTGACTGTTGAGGACACAGCCACATATTACTGTGCAAGAGAGGGTGGGCGCTTCTGGTACTTCGATGTCTGG	42	IGHV03-06*01	unknown	IGHJ01-01*01
042022_GP_PR8_1	0.000220556	1	CAREGGSYYYGSSYEAMDYW	ATGCAAAGAACATTCTATACCTGCAAATGAGCAGTCTGAAGTCTGAGGACACAGCCACGTATTACTGTGCAAGAGAGGGGGGTTCTTATTACTACGGTAGTAGCTACGAAGCTATGGACTACTGG	60	IGHV05-16*01	IGHD01-01*01	IGHJ04-01*01
042022_GP_PR8_1	0.00132333	6	CAREGGTYW	AGTTCAAGGGCAAGGCCACATTGACTGTAGACAAGTCCTCCAGCACAGCCTACATGGAGCTCCGCAGCCTGACATCTGAGGACTCTGCAGTCTATTACTGTGCAAGAGAGGGGGGAACTTACTGG	27	IGHV01	unknown	IGHJ03-01*01
042022_GP_PR8_1	0.000220556	1	CAREGIYYGSTYVYYW	TCACTCGTGACACATCTAAGAACCAGTTTTTCCTGAAGTTGAATTCTGTGACTGCTGAGGACACAGCCACATATTACTGTGCAAGAGAGGGGATTTACTACGGTAGTACCTACGTATACTACTGG	48	IGHV03-06*01	IGHD01-01*01	unknown
042022_GP_PR8_1	0.000220556	1	CAREGKTTVEGWFAYW	TGACTGTAGACACATCCTCCAGCACAGCCTACATGCAGCTCAGCAGCCTGACATCTGAGGACTCTGCGGTCTATTACTGTGCAAGAGAGGGGAAAACTACGGTAGAGGGCTGGTTTGCTTACTGG	48	IGHV01	IGHD01-01*01	IGHJ03-01*01
042022_GP_PR8_1	0.000220556	1	CAREGLRHGYALDYW	CATTGACTGTAGACAAGTCCTCCAGCACAGCCTACATGGAGCTCCGCAGCCTGACATCTGAGGACTCTGCAGTCTATTACTGTGCAAGAGAGGGATTACGACATGGGTATGCTTTGGACTACTGG	45	IGHV01	IGHD02	IGHJ04-01*01
042022_GP_PR8_1	0.000441112	2	CAREGLRHGYAMDYW	CATTGACTGTAGACAAGTCCTCCAGCACAGCCTACATGGAGCTCCGCAGCCTGACATCTGAGGACTCTGCAGTCTATTACTGTGCAAGAGAGGGATTACGACATGGGTATGCTATGGACTACTGG	45	IGHV01	IGHD02	IGHJ04-01*01
042022_GP_PR8_1	0.000220556	1	CAREGLRHGYSMDYW	CATTGACTGTAGACAAGTCCTCCAGCACAGCCTACATGGAGCTCCGCAGCCTGACATCTGAGGACTCTGCAGTCTATTACTGTGCAAGAGAGGGATTACGACATGGGTATTCTATGGACTACTGG	45	IGHV01	IGHD02	IGHJ04-01*01
042022_GP_PR8_1	0.000220556	1	CAREGMGLRRCFDYW	CATTGACTGTGGACAAGTCCTCCAGCACAGCCTACATGGAGCTCCGCAGCCTGACATCTGAGGACTCTGCAGTCTATTACTGTGCAAGAGAGGGGATGGGATTACGACGCTGCTTTGACTACTGG	45	IGHV01	IGHD02	IGHJ02-01*01
042022_GP_PR8_1	0.00176445	8	CAREGMGLRRYFDYW	CATTGACTGTAGACAAGTCCTCCAGCACAGCCTACATGGAGCTCCGCAGCCTGACATCTGAGGACTCTGCAGTCTATTACTGTGCAAGAGAGGGGATGGGATTACGACGCTACTTTGACTACTGG	45	IGHV01	IGHD02	IGHJ02-01*01
042022_GP_PR8_1	0.000220556	1	CAREGNHSYYYAMDYW	TGACTGTAGACAAGTCCTCTAGCACAGCCTACATGGAGCTCCGCAGCCTGACATCTGAGGACTCTGCAGTCTATTACTGTGCAAGGGAGGGGAACCACTCTTATTACTATGCTATGGACTACTGG	48	IGHV01-31*01	unknown	IGHJ04-01*01
042022_GP_PR8_1	0.00176445	8	CAREGPYSNYW	AAAATCGAATCTCCATCACTCGTGACACATCTAAGAACCAGTTTTTCCTGAAGTTGAATTCTGTGACTACTGAGGACACAGCCACATATTACTGTGCAAGAGAGGGGCCTTATAGTAACTACTGG	33	IGHV03-06*01	unknown	IGHJ02-01*01
042022_GP_PR8_1	0.000882223	4	CAREGTPKHTVDYW	TCTCCATCACTCGTGACACATCTAAGAACCAGTTTTTCCTGAAGTTGAATTCTGTGACTGCTGAGGACACAGCCACATATTACTGTGCAAGAGAGGGAACCCCCAAACATACTGTGGACTACTGG	42	IGHV03-06*01	unknown	IGHJ04-01*01
042022_GP_PR8_1	0.000220556	1	CAREGYDYGAMDYW	TCTCCATCACTCGTGACACATCTAAGAACCAGTTTTTCCTGAAGTTGAATTCTGTGACTACTGAGGACACAGCCACATATTACTGTGCAAGAGAGGGCTATGATTACGGAGCTATGGACTACTGG	42	IGHV03-06*01	IGHD02	IGHJ04-01*01
042022_GP_PR8_1	0.000220556	1	CAREGYYDYGWFAYW	CACTGACTGCAGACAAATCCTCCAGCACAGCCTACATGCAACTCAGCAGCCTGACATCTGAGGACTCTGCGGTCTACTTCTGTGCAAGGGAGGGCTACTATGATTACGGCTGGTTTGCTTACTGG	45	IGHV01-82*01	IGHD02	IGHJ03-01*01
042022_GP_PR8_1	0.000220556	1	CAREGYYGNLYYFDYW	TGACTGTAGACAAGTCCTCCAGCACAGCCTACATGGAGCTCCGCAGCCTGACATCTGAGGACACTGCAGTCTATTACTGTGCAAGAGAGGGCTACTATGGTAACCTGTACTACTTTGACTACTGG	48	IGHV01	IGHD02	IGHJ02-01*01
042022_GP_PR8_1	0.000220556	1	CAREGYYGSRGDWYFDVW	GTGACACATCTAAGAACCAGTTGTTCCTGAAGCTCAATTCTGTGATTACTGAGGACACAGCCACATATTACTGTGCAAGAGAGGGTTACTACGGTAGTAGGGGAGACTGGTACTTCGATGTCTGG	54	IGHV03-06*01	IGHD01-01*01	IGHJ01-01*01
042022_GP_PR8_1	0.000661667	3	CAREGYYGSRYDWYFDFW	GAGACAATGCAAAGAACATTCTATACCTGCAAATGAGCAGTCTGAAGTCTGAGGACACAGCCACGTATTACTGTGCAAGAGAGGGGTACTACGGTAGTAGGTATGACTGGTACTTCGATTTCTGG	54	IGHV05-16*01	IGHD01-01*01	IGHJ01-01*01
042022_GP_PR8_1	0.000220556	1	CAREGYYGSSYDWYFDVW	GTGACACATCGAAGAACCAGTTTTTCCTGAAGTTGAATTCTGTGACTATTGAGGACACAGCCACATACTATTGTGCAAGAGAGGGGTACTACGGTAGTAGCTACGACTGGTACTTCGATGTCTGG	54	IGHV03-06*01	IGHD01-01*01	IGHJ01-01*01
042022_GP_PR8_1	0.00110278	5	CAREGYYGSSYDWYFDVW	GAGACAATGCAAAGAACATTCTATACCTGCAAATGAGCAGTCTGAAGTCTGAGGACACAGCCACGTATTACTGTGCAAGAGAGGGGTACTACGGTAGTAGCTACGACTGGTACTTCGATGTCTGG	54	IGHV05-16*01	IGHD01-01*01	IGHJ01-01*01
042022_GP_PR8_1	0.000441112	2	CAREGYYGSSYDWYFDVW	GTGACACATCTAAGAACCAGTTTTTCCTGAAGTTGAATTCTGTGACTACTGAGGACACAGCCACATATTACTGTGCAAGAGAGGGGTACTACGGTAGTAGCTACGACTGGTACTTCGATGTCTGG	54	IGHV03-06*01	IGHD01-01*01	IGHJ01-01*01
042022_GP_PR8_1	0.000220556	1	CAREHYHYYFDYW	AGGCCACACTGACTGCAGACAAATCCTCCAGCACAGCCTACATGCAACTCAGCAGCCTGACATCTGAGGACTCTGCGGTCTACTTCTGTGCAAGAGAACATTACCACTACTACTTTGACTACTGG	39	IGHV01-82*01	unknown	IGHJ02-01*01
042022_GP_PR8_1	0.000220556	1	CAREIDYDGYFDVW	TCTCCATCACTCGTGACACATCTAAGAACCAGTTTTTCCTGAAGTTGAATTCTGTGACTACTGAGGACACAGCCACATATTACTGTGCAAGAGAGATTGATTACGACGGATACTTCGATGTCTGG	42	IGHV03-06*01	IGHD02	IGHJ01-01*01
042022_GP_PR8_1	0.000220556	1	CAREIHYGYDVGFAYW	TGACTGCAGACAAATCCTCCAGCACAGCCTACATGCAGCTCAGCAGCCTGACATCTGAGGACTCTGCAGTCTATTTCTGTGCAAGAGAAATCCACTATGGTTACGACGTGGGTTTTGCTTACTGG	48	IGHV01-77*01	IGHD02	IGHJ03-01*01
042022_GP_PR8_1	0.000441112	2	CAREISYNNYFPYW	CCACACTGACTGTAGACAAATCCTCCAGCACAGCCTACATGCAGCTCATCAGCCTGACATCTGAAGACTCTGCGGTCTATTATTGTGCAAGAGAAATATCATATAATAACTATTTTCCCTACTGG	42	IGHV01-53*01	unknown	unknown
042022_GP_PR8_1	0.000220556	1	CAREISYSNYFPYW	CCACACTGACTGTAGACAAATCCTCCAGCACAGCCTACATGCAGCTCAGCAGCCTGACATCTGAGGACTCTGCGGTCTATTATTGTGCAAGAGAAATATCATATAGTAACTATTTTCCCTACTGG	42	IGHV01-53*01	IGHD02	unknown
042022_GP_PR8_1	0.000441112	2	CAREKVDYYGTSYYYFDYW	ACAAATCCTCCAGCACAGTCCACATGGAGCTCCTGAGCCTGACATCTGAGGACTTTGTAGTCTATTATTGTGCCAGAGAGAAGGTTGATTACTACGGGACTAGTTATTACTACTTTGATTACTGG	57	IGHV01-37*01	IGHD01	IGHJ02-01*01
042022_GP_PR8_1	0.000220556	1	CARELGGDFDYW	GATAAATTCATCATCTCCAGAGACAACGCCAAAATACGCTGTACCTGCAAATGAGCAAAGTGAGATCTGAGGACACAGCCCTTTATTACTGTGCAAGGGAGCTAGGGGGTGACTTTGACTACTGG	36	IGHV04	IGHD03-03*01	IGHJ02-01*01
042022_GP_PR8_1	0.000220556	1	CARELGGDFDYW	ATAAATTCATCATCTCCAGAGACAACGCCAAAAATACGCTGTACCTGCAAATGAGCAAAGTGAGATCTGAGGACACAGCCCTTTATTACTGTGCAAGGGAGCTAGGGGGTGACTTTGACTACTGG	36	IGHV04	IGHD03-03*01	IGHJ02-01*01
042022_GP_PR8_1	0.000441112	2	CARELLGMDYW	AGACCAAGGCCACACTGACTGTAGACAAACCCTCCAGCACAGCCTACATGCAGCTCAGCAGCCTGACATCTGAGGACTCTGCGGTCTATTTTTGTGCAAGAGAGCTGCTGGGGATGGACTATTGG	33	IGHV01-72*01	unknown	IGHJ04-01*01
042022_GP_PR8_1	0.000220556	1	CARELLGMDYW	AGAGCAAGGCCACACTGACTGTAGACAAACCCTCCAGTACAGCCTACATGCAGCTCAGCAGCCTGACATCTGAGGACTCTGCGGTCTATTATTGTGCAAGAGAGCTACTGGGGATGGACTACTGG	33	IGHV01-72*01	unknown	IGHJ04-01*01
042022_GP_PR8_1	0.000441112	2	CARELLGMDYW	GGAGCAAGGCCACACTGACTGTAGACAAACCCTCCAGCACAGCCTACATGCAGCTCAGTAGCCTGACATCTGAGGACTCTGCGGTCTATTATTGTGCAAGAGAGCTACTGGGGATGGACTACTGG	33	IGHV01-72*01	unknown	IGHJ04-01*01
042022_GP_PR8_1	0.000220556	1	CARELLGMDYW	AGAGCAAGGCCACACTGACTGTAGACAAACCCTCCAACACAGCCTACATGCAGCTCAGCAGCCTGACATCTGAGGACTCTGCGGTCTATTATTGTGCAAGAGAACTACTGGGGATGGACTACTGG	33	IGHV01-72*01	unknown	IGHJ04-01*01
042022_GP_PR8_1	0.000220556	1	CARELLGMDYW	AGAGCAAGGCCACACTGACTGTGGACAAACCCTCCAACACAGCCTACATGCAGCTCAGCAGTCTGACATTTGAGGACTCTGCGGTCTATTATTGTGCAAGAGAGCTACTGGGAATGGACTACTGG	33	IGHV01-72*01	unknown	IGHJ04-01*01
042022_GP_PR8_1	0.00176445	8	CARELLGMDYW	AGAACAAGGCCACACTGACTGTAGACAAACCCTCCAGCACAGCCTACATGCAACTCAGCAGCCTGACATCTGAGGACTCTGCGGTCTATTATTGTGCAAGAGAGCTACTGGGGATGGACTATTGG	33	IGHV01-72*01	unknown	IGHJ04-01*01
042022_GP_PR8_1	0.000220556	1	CARELLGMGYW	AGAGCAGGGCCACACTGACTGTGGACAAACCCTCCAACACAGCCTACATGCAGCTCAGCAGTCTGACATTTGAGGACTCTGCGGTCTATTATTGTGCAAGAGAGCTACTGGGAATGGGCTACTGG	33	IGHV01-72*01	unknown	IGHJ04-01*01
042022_GP_PR8_1	0.000220556	1	CARELRLQAYW	AGAGCAAGGCCACACTGACTGTAGACAAATCCTCCAGCACAGCCTACATGCAGCTCAGCAGCCTGACATCTGAGGACTCTGCGGTCTATTATTGTGCAAGAGAGCTCAGGCTACAGGCTTACTGG	33	IGHV01-53*01	IGHD03-02*02	IGHJ03-01*01
042022_GP_PR8_1	0.000220556	1	CARELSSYGSSRYYAMDYW	ACAATGCAAAGAACATTCTATACCTGCAAATGAGCAGTCTGAAGTCTGAGGACACAGCCACGTATTACTGTGCAAGAGAGCTATCTTCCTACGGTAGTAGCCGATACTATGCTATGGACTACTGG	57	IGHV05-16*01	IGHD01-01*01	IGHJ04-01*01
042022_GP_PR8_1	0.000220556	1	CAREMITTPLFDSW	CCACATTGACTGCAGACACATCCTCCAGCACAGCCTACATGCAGCTCAGCAGCCTGACATCTGAGGACTCTGCGGTCTATTACTGTGCAAGAGAGATGATCACGACCCCTCTCTTTGACTCCTGG	42	IGHV01	unknown	IGHJ02-01*01
042022_GP_PR8_1	0.000882223	4	CAREMITTPLFDYW	CCACACTGACTGTAGACACGTCCTCCACCACAGCCTACATGCAGCTTAGCAGCCTGACATCTGCGGACTCTGCGGTCTATTACTGTGCAAGAGAGATGATTACGACCCCTCTCTTTGACTACTGG	42	IGHV01-55*01	IGHD02	IGHJ02-01*01
042022_GP_PR8_1	0.000441112	2	CAREMITTPLFDYW	CCACATTGACTGTAGACACATCCTCCAGCACAGCCTACATGCAGCTCAGCAGCCTGACATCTGAGGACTCTGCGGTCTATTACTGTGCAAGAGAGATGATTACGACCCCTCTCTTTGACTACTGG	42	IGHV01	IGHD02	IGHJ02-01*01
042022_GP_PR8_1	0.000220556	1	CAREMLTTPLFDFW	CCACATTGACTGTAGACGCATCTTCCACCACAGCCTACATGCAGCTCAGCAGCCTGACATCTGAGGACTCTGCGGTCTATTACTGTGCAAGAGAAATGCTTACGACCCCTCTCTTTGACTTCTGG	42	IGHV01	unknown	IGHJ02-01*01
042022_GP_PR8_1	0.000220556	1	CAREMLTTPLFDFW	CCACATTGACTATAGACGCATCTTCCACCACATCCTACATGCAGCTCAGCAGCCTGACATCTGAGGACTCTGCGGTCTATTACTGTGCAAGAGAAATGCTTACGACCCCTCTCTTTGACTTCTGG	42	IGHV01	unknown	IGHJ02-01*01
042022_GP_PR8_1	0.000220556	1	CARENDLHWYFDVW	TTGCCTTCTCTTTGGAAACCTCTGCCAGCACTGCCTATTTGCAGATCAACAACCTCAAAAATGAGGACACGGCTACATATTTCTGTGCAAGAGAGAATGATCTTCACTGGTACTTCGATGTCTGG	42	IGHV09-03*01	unknown	IGHJ01-01*01
042022_GP_PR8_1	0.000220556	1	CARENYYGGNYGWYFDVW	TAGACAAGTCCTCCAGCACAGCCTACATGGAGCTCCGCAGCCTGACATCTGAGGACTCTGCAGTCTATTACTGTGCAAGAGAGAATTACTACGGTGGTAACTACGGATGGTACTTCGATGTCTGG	54	IGHV01	IGHD02	IGHJ01-01*01
042022_GP_PR8_1	0.000441112	2	CARENYYGNTYGWYFDVW	TAGACAAGTCCTCCAGCACAGCCTACATGGAGCTCCGCAGCCTGACATCTGAGGACTCTGCAGTCTATTACTGTGCAAGAGAGAATTACTACGGTAATACCTACGGCTGGTACTTCGATGTCTGG	54	IGHV01	IGHD01-01*01	IGHJ01-01*01
042022_GP_PR8_1	0.00110278	5	CARENYYGSNYGWYFDVW	TAGACAAGTCCTCCAGCACAGCCTACATGGAGCTCCGCAGCCTGACATCTGAGGACTCTGCAGTCTATTACTGTGCAAGAGAGAATTACTACGGTAGTAACTACGGATGGTACTTCGATGTCTGG	54	IGHV01	IGHD01-01*01	IGHJ01-01*01
042022_GP_PR8_1	0.000220556	1	CARENYYGSSYGWYFDVW	TAGACAAGTCCTCCAGCACAGCCTACATGGAGCTCCGCAGCCTGACATCTGAGGACTCTGCAGTCTATTACTGTGCAAGAGAGAATTACTACGGTAGTAGCTACGGATGGTACTTCGATGTCTGG	54	IGHV01	IGHD01-01*01	IGHJ01-01*01
042022_GP_PR8_1	0.000441112	2	CARERATMITRFFDVW	TGACTGCAGACAAATCCTCCAGCACAGCCTACATGCAGCTCAGCAGCCTGACATCTGAGGACTCTGCAGTCTATTTCTGTGCAAGAGAGAGGGCTACTATGATAACGAGGTTCTTCGATGTCTGG	48	IGHV01-77*01	IGHD02	IGHJ01-01*01
042022_GP_PR8_1	0.000441112	2	CARERDNWDGFDYW	CCACACTGACTGTAGACAAATCCTCCAGCACAGCCTACATGCAGCTCAGCAGCCTGACATCTGAGGACTCTGCGGTCTATTATTGTGCAAGAGAGAGGGATAACTGGGACGGCTTTGACTACTGG	42	IGHV01-53*01	IGHD04-01*01	IGHJ02-01*01
042022_GP_PR8_1	0.000441112	2	CARERWGYYRDFDVW	CATTGACTGCAGACAAATCCTCCAGCACAGCCTACATGCAGCTCAACAGCCTGACATCTGAGGACTCTGCAGTCTATTTCTGTGCAAGAGAAAGATGGGGTTACTACCGCGACTTCGATGTCTGG	45	IGHV01-78*01	IGHD02-03*01	IGHJ01-01*01
042022_GP_PR8_1	0.000220556	1	CARESDWYFEVW	AGAAGGCCTCACTGACTGCAGAAATATCGTCCAACACTGCCTTCATGGAGCTCAGTAGCCTGACATCTGAGGACTCCGGTGTCTATTTCTGTGCAAGAGAATCGGATTGGTACTTCGAAGTCTGG	36	IGHV01-76*01	unknown	IGHJ01-01*01
042022_GP_PR8_1	0.000220556	1	CARESLTGSFWYFDVW	TAACTGTCAACAAGTCCTCCACCACAGCCTACATGGGCCTCCGCAGCCTGACATCAGAAGATTCTGTAGTCTATTATTGTGCAAGAGAGTCTCTAACTGGGAGCTTCTGGTATTTCGATGTCTGG	48	IGHV01-22*01	IGHD04-01*01	IGHJ01-01*01
042022_GP_PR8_1	0.000441112	2	CAREVLYAWFAYW	AGGCCACATTCACTGCAGATACATCCTCCAACACAGCCTACATGCAACTCAGCAGCCTGACAACTGAGGACTCTGCCATCTATTACTGTGCAAGAGAGGTGCTCTACGCCTGGTTTGCTTACTGG	39	IGHV01-09*01	unknown	IGHJ03-01*01
042022_GP_PR8_1	0.000220556	1	CARFDDGYYFDYW	AGGCCACATTGACTGTAAACAAGTCCTCCAGCACAGCCTACATGGAGCTCCGCAGCCTGACATCGGAGGATTCTGCAGTCTATTACTGTGCAAGATTCGATGATGGTTACTACTTTGACTACTGG	39	IGHV01-22*01	IGHD02-03*01	IGHJ02-01*01
042022_GP_PR8_1	0.000441112	2	CARFDGRGFTYW	GCAAGGCCACACTGACTGTAGACAAACCCTCCAGCACAGCCTACATGCAGCTCAGCAGCCTGACATCTGAGGACTCTGCGGTCTATTATTGTGCAAGATTTGATGGGCGGGGGTTTACTTACTGG	36	IGHV01-72*01	unknown	IGHJ03-01*01
042022_GP_PR8_1	0.00110278	5	CARFGTEGWFAYW	AGGCCACTATAACTGCAGACACATCCTCCAACACAGCCTACCTGCAGCTCAGCAGCCTGACATCTGAGGACACTGCCGTCTATTACTGTGCTAGGTTTGGGACGGAGGGGTGGTTTGCTTACTGG	39	IGHV14	unknown	IGHJ03-01*01
042022_GP_PR8_1	0.000220556	1	CARFGTEGWFAYW	AGGCCACACTGACTGCAGACACATCCTCCAGCACAGCCTACATGCAGCTCAGCAGCCTGACATCTGAGGACACTGCCGTCTATTACTGTGCTAGGTTTGGGACGGAGGGGTGGTTTGCTTACTGG	39	IGHV01	unknown	IGHJ03-01*01
042022_GP_PR8_1	0.000220556	1	CARFGTGTNYW	AGAGCAAGGCCACACTGACTGTAGACAAATCCTCCAGCACAGCCTACATGCAGCTCAGCAGCCTGACATCTGAGGACTCTGCGGTCTATTATTGTGCAAGATTTGGAACTGGGACGAACTACTGG	33	IGHV01-53*01	IGHD04-01	IGHJ04-01*01
042022_GP_PR8_1	0.000882223	4	CARFHYYGAGWYFDVW	TGACTGTAGACAAGTCCTCCAGCACAGCCTACATGGAGCTCCGCAGCCTGACATCTGAGGACTCTGCAGTCTATTACTGTGCAAGATTTCATTACTACGGTGCGGGGTGGTACTTCGATGTCTGG	48	IGHV01	IGHD01-02*01	IGHJ01-01*01
042022_GP_PR8_1	0.000220556	1	CARFPYYYGREGFDYW	TGACTGCAGACAAATCCTCCAGCACAGCCTACATGCAGCTCAGCAGCCTGACCTCTGAGGACTCTGCGGTCTATTTCTGTGCAAGATTCCCCTATTACTACGGTAGAGAGGGGTTTGACTACTGG	48	IGHV01-80*01	IGHD01-01*01	IGHJ02-01*01
042022_GP_PR8_1	0.000220556	1	CARFWADFW	ACTTCAAGGGACGGTTTGCCTTCTCTTTGGAAACCTCTGCCAGCACTGCCTATTTGCAGATAACCAACGTCAAAAGTGAGGACACGGCTACGTATTTCTGTGCGAGATTCTGGGCCGACTTCTGG	27	IGHV09-04*01	unknown	unknown
042022_GP_PR8_1	0.000220556	1	CARFWDNFALDFW	GGTTTGCCTTCTCTTTGGAAACCTCTGCCAGTACTGCCTGTTTACAGATAACTTACCTCAAAGTTGAAGACACGGCTACGTATTTCTGTGCGAGATTTTGGGACAACTTTGCTTTGGACTTCTGG	39	IGHV09-04*01	unknown	IGHJ04-01*01
042022_GP_PR8_1	0.000220556	1	CARFWDNFALDFW	GGTTTGCCTTCTCTTTGGAAACCTCTGCCAGAACTGCCTATTTACAGATAACTTACCTCAAAGTTGAAGACACGGCTACGTATTTCTGTGCGAGATTTTGGGACAACTTTGCTTTGGACTTCTGG	39	IGHV09-04*01	unknown	IGHJ04-01*01
042022_GP_PR8_1	0.00132333	6	CARFWDNFALDFW	GGTTTGCCTTCTCTTTGGAAACCTCTGCCAGTACCGCCTATTTACAGATAACTTACCTCAAAGTTGAAGACACGGCTACGTATTTCTGTGCGAGATTTTGGGACAACTTTGCTTTGGACTTCTGG	39	IGHV09-04*01	unknown	IGHJ04-01*01
042022_GP_PR8_1	0.000661667	3	CARFWDNFALDFW	GGTTTGCCATCTCTTTGGAAACCTCTGCCAGCACTGCCTATTTACAGATAACTTACCTCAAATTTGAAGACACGGCTACGTATTTCTGTGCGAGATTTTGGGACAACTTTGCTTTGGACTTCTGG	39	IGHV09-04*01	unknown	IGHJ04-01*01
042022_GP_PR8_1	0.000220556	1	CARFWDNYALDFW	GGTTTGCCTTGTCTTTGGAAACCTCTGCCAGTACTGCCTATTTACAGATAACTTACCTCAAAATTGAAGACACGGCTACGTATTTCTGTGCGAGATTTTGGGACAACTATGCTTTGGACTTCTGG	39	IGHV09-04*01	unknown	IGHJ04-01*01
042022_GP_PR8_1	0.000220556	1	CARFYYDYYAIDYW	TCACAATCTCCAAGGATACCTCCAAAAACCAGGTATTCCTCAAGATCGCCAATGTGGACACTGCAGATACTGCCACTTACTACTGTGCTCGATTCTACTATGATTACTATGCTATTGACTACTGG	42	IGHV08-08*01	IGHD02	IGHJ04-01*01
042022_GP_PR8_1	0.000220556	1	CARFYYGSSYRGAMDYW	CTGTAGACACAGCCTCCAGCACAGCCTATCTGCAGCTCAGCAGCCTGACATCTGAGGACTCTGCGGTCTATTACTGTGCAAGATTTTACTACGGTAGTAGCTACCGGGGTGCTATGGACTACTGG	51	IGHV01	IGHD01-01*01	IGHJ04-01*01
042022_GP_PR8_1	0.000441112	2	CARFYYGSTYRGAMDYW	CTGTAGACACATCCTCCAGCACAGCCTACATGCAACTCAGCAGCCTGACATCTGAGGACTCTGCGGTCTATTACTGTGCAAGATTTTACTACGGTAGTACCTACCGGGGTGCTATGGACTACTGG	51	IGHV01	IGHD01-01*01	IGHJ04-01*01
042022_GP_PR8_1	0.000220556	1	CARFYYYGSFDYW	AGGCCACACTGACTGTAGACACATCCTCCAGCACAGCCTACATGCAGCTCAGCAGCCTGACATCTGAGGACTCTGCGGTCTATTACTGTGCAAGATTTTATTACTACGGTAGTTTTGACTACTGG	39	IGHV01-55*01	IGHD01-01*01	IGHJ02-01*01
042022_GP_PR8_1	0.000441112	2	CARFYYYGSSYAMDYW	TGACTGTAGACACATCCTCCAGCACAGCCTACATGCAGCTCAGCAGCCTGACATCTGAGGACTCTGCGGTCTATTACTGTGCAAGATTTTATTACTACGGTAGTAGCTATGCTATGGACTACTGG	48	IGHV01	IGHD01-01*01	IGHJ04-01*01
042022_GP_PR8_1	0.000220556	1	CARGAAQATSWFAYW	CATTGACTGTAGACAAATCCTCCAGCACAGCCTACATGCAGCTCAAGAGCCTGACATCTGAGGACTCTGCAGTCTATTACTGTGCAAGAGGGGCAGCTCAGGCTACGTCCTGGTTTGCTTACTGG	45	IGHV01-42*01	IGHD03-02*02	IGHJ03-01*01
042022_GP_PR8_1	0.000441112	2	CARGAFW	ACGGAAATTTCAAGGTCAAGGCCACACTGACTGCAGACAAATCCTCCACCACAGCCTACATGCAGCTCAGCAGCCTGACCTCTGAGGACTCTGCGGTCTATTTCTGTGCAAGAGGAGCTTTCTGG	21	IGHV01-80*01	unknown	IGHJ03-01*01
042022_GP_PR8_1	0.000220556	1	CARGAGFDYW	TCAAGAGCAAGGCCACACTGACTGTAGACAAATCCTCCAGCACAGCCTACATGCAACTCAGCAGCCTGACATCTGAGGACTCTGCGGTCTATTACTGTGCAAGAGGGGCTGGCTTTGACTACTGG	30	IGHV01-64*01	unknown	IGHJ02-01*01
042022_GP_PR8_1	0.000220556	1	CARGALYYAMDYW	AGGCCACATTGACTGTTGACAAGTCCTCCAGCACAGCCTACATGGAGCTCCGCAGCCTGACATCTGCGGACACTGCAGTCTATTACTGTGCAAGGGGGGCCCTCTACTATGCTATGGACTACTGG	39	IGHV01	unknown	IGHJ04-01*01
042022_GP_PR8_1	0.000220556	1	CARGATVEEGDYYALDFW	TAGACAAGTCCTCCAGCACAGCCTACATGGAGCTCCGCAGCCTGACATCTGAGGACACTGCGGTCTATTACTGTGCAAGAGGGGCTACGGTAGAAGAAGGGGATTACTATGCTCTGGACTTCTGG	54	IGHV01	IGHD01-01*02	IGHJ04-01*01
042022_GP_PR8_1	0.000220556	1	CARGATVVEGDYYALDFW	TAGACAAGTCCTCCAGCACAGCCTACATGGAGCTCCGCAGCCTGACATCTGAGGACACTGCGGTCTATTACTGTGCAAGAGGGGCTACGGTAGTAGAAGGGGATTACTATGCTCTGGACTTCTGG	54	IGHV01	IGHD01-01*02	IGHJ04-01*01
042022_GP_PR8_1	0.000441112	2	CARGAWFAYW	TCAAGGGCAAGGCCACATTGACTGTAAACAAGTCCTCCAGCACAGCCTACATGGAGCTCCGCAGCCTGACATCGGAGGATTCTGCAGTCTATTACTGTGCAAGAGGGGCCTGGTTTGCTTACTGG	30	IGHV01-22*01	unknown	IGHJ03-01*01
042022_GP_PR8_1	0.000220556	1	CARGAYW	ACGGAAAATTCAAGGGCAAGGCCACACTGACTGCAGACAAATCCTCCAGCACAGCCTACATACAGCTCAGCAGCCTGACCTCTGAGGACTCTGCGGTCTATTTCTGTGCAAGAGGGGCTTACTGG	21	IGHV01-80*01	unknown	IGHJ03-01*01
042022_GP_PR8_1	0.000220556	1	CARGAYW	ACCAGAAGTTCAAGGGCAAGGCCACATTGACTGTAGACAAGTCCTCCAGCACAGCCTACATGGAGCTCCGCAGCCTGACATCTGAGGACTCTGCAGTCTATTACTGTGCAAGAGGGGCCTACTGG	21	IGHV01	unknown	IGHJ04-01*01
042022_GP_PR8_1	0.000220556	1	CARGAYW	ACCAGAAGTTCAAGGGCAAGGCCACATTGACTGTAGACAAGTCCTCCAGCACAGCCTACATGGAGCTCCGCAGCCTGACATCTGAGGACTCTGCAGTCTATTACTGTGCAAGAGGCGCTTACTGG	21	IGHV01	unknown	IGHJ03-01*01
042022_GP_PR8_1	0.000441112	2	CARGAYW	ACGGAAAGTTCAGGGGCAAGGCCACACTGACTGCAGACAAATCCTCCAGCACATCCTACATGCAGCTCAGCAGCCTGACCTCTGAGGACTCTGCGGTCTATTTCTGTGCAAGAGGAGCTTACTGG	21	IGHV01-80*01	unknown	IGHJ03-01*01
042022_GP_PR8_1	0.000220556	1	CARGAYW	ACGGAAAGTTCAAGGTCAAGGCCACACTGACTACAGACAAATCCTCCAGCACAGCCTACATGCAGCTCAGCAGCCTGACCTCTGAGGACTCTGCGGTCTATTTCTGTGCAAGAGGGGCTTACTGG	21	IGHV01-80*01	unknown	IGHJ03-01*01
042022_GP_PR8_1	0.000220556	1	CARGAYW	ACGGAAATTTCAAGGGCAAGGCCACACTGACTGCAGACAAATCCTCCAGCACAGCCTACATGCAGCTCAGCAGCCTGACTTCTGAGGACTCTGCGGTCTATTTCTGTGCAAGAGGGGCCTACTGG	21	IGHV01-80*01	unknown	IGHJ04-01*01
042022_GP_PR8_1	0.000220556	1	CARGAYW	ACGGAAAGTTCAAGGGCAAGGCCACACTGACTGCAGACAAATCCTCCAGCACAGCCTACATGCAGCTCAGCAGCCTGACCTCTGAGGACTCTGCGGTCTATTTCTGTGCAAGAGGGGCTTACTGG	21	IGHV01-80*01	unknown	IGHJ03-01*01
042022_GP_PR8_1	0.00110278	5	CARGAYW	ACGGAAAATTCAAGAGCAAGGCCACACTGACTGCAGACAAATCCTCCAGCACAGCCTACATGCAGCTCAGCAGCCTGACTTCTGAGGACTCTGCGGTCTATTTCTGTGCTAGAGGGGCTTATTGG	21	IGHV01-80*01	unknown	IGHJ03-01*01
042022_GP_PR8_1	0.000661667	3	CARGAYW	ACGGAAAGTTCAAGGGCAAGGCCACACTGACTGCAGACAAATCCTCCAACACAGCCTACATGCAGCTCAGCAGCCTGACCTCTGAGGACTTTGCGGTCTATTTCTGTGCAAGAGGGGCCTACTGG	21	IGHV01-80*01	unknown	IGHJ04-01*01
042022_GP_PR8_1	0.00374945	17	CARGAYW	ACGGAAAATTCAAGGGCAAGGCCACACTGACTGCAGACAAATCCTCCAGCACAGCCTACATGCAGCTCAGCAGCCTGACCTCTGAGGACTCTGCGGTCTATTTCTGTGCAAGAGGGGCTTACTGG	21	IGHV01-80*01	unknown	IGHJ03-01*01
042022_GP_PR8_1	0.000661667	3	CARGAYW	ACGGAAAGTTCAAGGGCAAGGCCACACTGACTGCAGACAAATCCTCCAGCACAGCCTACATGCAGCTCAGCAGCCTGACCTCTGAGGACTCTGCGGTCTATTTCTGTGCAAGAGGAGCTTACTGG	21	IGHV01-80*01	unknown	IGHJ03-01*01
042022_GP_PR8_1	0.000441112	2	CARGAYW	ACGGAAAGTTCAAGGGCAAGGCCACACTGACTGCAGACAAATCCTCCACCACAGCCTACATGCAGCTCAGCAGCCTGACCTCTGAGGACTCTGCGGTCTATTTCTGTGCAAGAGGGGCCTACTGG	21	IGHV01-80*01	unknown	IGHJ04-01*01
042022_GP_PR8_1	0.000441112	2	CARGAYW	ACGGAAAGTTCAAGGGCAAGGCCACACTGACTGCAGACAAATCCTCCAGCACAGCCTACATGCAGCTCAGCAGCCTGACCTCTGAAGACTCTGCGGTCTATTTCTGTGCAAGAGGAGCTTACTGG	21	IGHV01-80*01	unknown	IGHJ03-01*01
042022_GP_PR8_1	0.00110278	5	CARGAYW	ACGGAAAGTTCAAGGGCAAGGCCACACTGACTGCAGACAAATCCTCCAGCACAGCCAACATGCAGCTCAGCAGCCTGACGTCTGAGGACTCTGCGATCTATTTCTGTGCAAGAGGAGCTTACTGG	21	IGHV01-80*01	unknown	IGHJ03-01*01
042022_GP_PR8_1	0.000220556	1	CARGAYW	ACGGAAAGTTCAAGGGCAAGGCCACACTGACTGCAGACAAATCCTCCACCACAGCCTACATACAGCTCAGCAGCCTGACCTCTGAGGACTCTGCGGTCTATTTCTGTGCAAGAGGGGCCTACTGG	21	IGHV01-80*01	unknown	IGHJ04-01*01
042022_GP_PR8_1	0.000220556	1	CARGAYW	ACGGAAAATTCAAGGGCGAGGCCACACTGACTGCAGACAAATCCTCCAGCACAGCCTACATGCAGCTCAGCGGCCTGACCTCTGAGGACTCTGCGGTCTATTTCTGTGCAAGAGGGGCTTACTGG	21	IGHV01-80*01	unknown	IGHJ03-01*01
042022_GP_PR8_1	0.000220556	1	CARGAYW	ACGGAAGGTTCAAGGGCAAGGCCACACTGACTGCAGACAAATCCTCCAGCACAGCCTACATGCAGCTCAGCAGCCTAACCTTTGAGGACTCTGCGGTCTATTTCTGTGCAAGAGGAGCTTACTGG	21	IGHV01-80*01	unknown	IGHJ03-01*01
042022_GP_PR8_1	0.000882223	4	CARGAYW	ACCAGAAGTTCAAGGGCAAGGCCACATTGACTGTAGACAAGTCCTCCAGCACAGCCTACATGGAGCTCCGCAGCCTGACATCTGAGGACTCTGCAGTCTATTACTGTGCAAGAGGGGCTTACTGG	21	IGHV01	unknown	IGHJ03-01*01
042022_GP_PR8_1	0.000882223	4	CARGAYW	ACGGAAAGTTCAAGGGCAAGGCCACACTGACTGCAGACAAATCCTCCAGCACAGCCTACATGCAGCTCAGCAGCCTGACCTCTGAGGACTCTGCGGTCTATTTCTGTGCAAGAGGGGCCTACTGG	21	IGHV01-80*01	unknown	IGHJ04-01*01
042022_GP_PR8_1	0.000441112	2	CARGAYW	ACGGAAAGTTCAAGGGCAAGGCCACACTGACTGCAGACAAATCCTCCAGCACAGCCTACATGCAGCTCAGCAGCCTGACCTCTGAGGACTCTGCGGTCTATTTCTGTGCAAGGGGGGCTTACTGG	21	IGHV01-80*01	unknown	IGHJ03-01*01
042022_GP_PR8_1	0.000441112	2	CARGAYW	ACGGAAAGTTCAAGGACAAGGCCACACTGACTGCAGACAAATCCTCCACCACAGCCTACATACAACTCAGCAGCCTGACCTCTGAGGACTCTGCGGTCTATTTCTGTGCAAGAGGAGCTTACTGG	21	IGHV01-80*01	unknown	IGHJ03-01*01
042022_GP_PR8_1	0.000220556	1	CARGAYW	ACGGAAACTTCAAGGGCAAGGCCACACTGACTGCAGACAAATCCTCCAGTACAGCCTTCATGCAGCTCAGCAGCCTGACCTCTGAGGACTCTGCGGTCTATTTCTGTGCAAGAGGGGCCTACTGG	21	IGHV01-80*01	unknown	IGHJ04-01*01
042022_GP_PR8_1	0.000220556	1	CARGCYYGSFHWYFDVW	CCAGAGACAATGCCAAGAACGCCCTGTTCCTGCAAATGACCAGTCTGAGGTCTGAGGACACGGCCATGTATTACTGTGCAAGGGGTTGTTACTACGGTAGTTTCCACTGGTACTTCGATGTCTGG	51	IGHV05-17*01	IGHD01-01*01	IGHJ01-01*01
042022_GP_PR8_1	0.000220556	1	CARGDDGYALDYW	AGGCCACATTGACTGTAGACAAATCCTCCAGCACAGCCTACATGCAGCTCAGCAGCCTGACATCTGAGGACTCTGCGGTCTATTACTGTGCAAGAGGGGATGATGGTTACGCCCTTGACTACTGG	39	IGHV01	IGHD02-03*01	IGHJ02-01*01
042022_GP_PR8_1	0.000220556	1	CARGDDYDYW	TCAAGAGCAAGGCCACACTGACTATAGACAAATCCTCCAGCACAGCCTACATGCAGCTCAGCAGCCTGACATCTGAGGACTCTGCGGTCTATTATTGTGCAAGAGGGGATGATTACGACTACTGG	30	IGHV01-53*01	IGHD02	unknown
042022_GP_PR8_1	0.000220556	1	CARGDDYPYYFDYW	CCACACTGACTGTAGACAAATCCTCCAGCACAGCCTACATGCAGCTCAGCAGCCTGACATCTGAGGACTCTGCGGTCTATTATTGTGCAAGAGGGGATGATTACCCGTACTACTTTGACTACTGG	42	IGHV01-53*01	IGHD02	IGHJ02-01*01
042022_GP_PR8_1	0.000220556	1	CARGDDYYAMDYW	AGGCCACATTGACTGTAGACAAATCCTCCAGCACAGCCTACATGCAGCTCAGCAGCCTGACATCTGAGGACTCTGCGGTCTATTACTGTGCAAGAGGGGATGATTATTATGCTATGGACTACTGG	39	IGHV01	unknown	IGHJ04-01*01
042022_GP_PR8_1	0.000441112	2	CARGDFFYWYFAVW	CCACACTGACTGTAGACAAACCCTCCAGCACAGCCTACATGCAGCTCAGCAGCCTGACATCTGAGGACTCTGCGGTCTATTATTGTGCAAGAGGGGACTTTTTTTACTGGTACTTCGCTGTCTGG	42	IGHV01-72*01	unknown	IGHJ01-01*01
042022_GP_PR8_1	0.000220556	1	CARGDGAYW	AGTTCAAGAGCAAGGCCACACTGACTGTAGACAAATCCTCCAGCACAGCCTACATGCAGCTCAGCAGCCTGACATCTGAGGACTCTGCGGTCTATTATTGTGCAAGAGGGGACGGCGCTTACTGG	27	IGHV01-53*01	unknown	IGHJ03-01*01
042022_GP_PR8_1	0.000661667	3	CARGDGAYW	AGTTCAAGACCAAGGCCACACTGACTGTAGACAAATCCTCCAGCACAGCCTACATGCAGCTCAGCAGCCTGACATCTGAGGACTCTGCGGTCTATTATTGTGCAAGAGGCGACGGGGCTTACTGG	27	IGHV01-53*01	unknown	IGHJ03-01*01
042022_GP_PR8_1	0.000220556	1	CARGDGYDEYYFDYW	CACTGACTGCAGACAAATCCTCCAGCACAGCCTACATGCAGCTCAGCAGCCTGACCTCTGAGGACTCTGCGGTCTATTTCTGTGCAAGAGGGGATGGTTACGACGAGTACTACTTTGACTACTGG	45	IGHV01-80*01	IGHD02	IGHJ02-01*01
042022_GP_PR8_1	0.000220556	1	CARGDGYYGYFDYW	TCTCCATCACTAGAGACACTTCCAAGAACCAGTTATTCCTGCAGTTGAACTCTGTGACTACTGAAGATATAGCCACATATTACTGTGCAAGAGGGGATGGTTACTACGGATACTTTGACTACTGG	42	IGHV03-04*01	IGHD02-03*01	IGHJ02-01*01
042022_GP_PR8_1	0.00132333	6	CARGDGYYYFDVW	AGGCCACACTGACGGCAGACACATCCTCCAACACTGCCTACATGCAGCTCAGCAGCCTAACATCTGAGGACTCTGCGGTCTATTACTGTGCAAGAGGGGATGGTTACTACTACTTCGATGTCTGG	39	IGHV01-66*01	IGHD02-03*01	IGHJ01-01*01
042022_GP_PR8_1	0.000220556	1	CARGDQLWLRRGNFDYW	CTGTAGACAAATGCTCCAGCACAGCCTACATTCATCTCTCCAGCCTGACATCTGAGGACTCTGCGGTCTATTACTGTGCAAGAGGAGATCAACTATGGTTACGAAGGGGCAACTTCGACTACTGG	51	IGHV01	IGHD02	IGHJ02-01*01
042022_GP_PR8_1	0.000220556	1	CARGDYAMDYW	AGGACAAGGCCACATTGACTGTAGACAAATCCTCCAGCACAGCCTACATGCAACTCAGCAGCCTGACATCTGAGGACTCTGCGGTCTACTTCTGTGCAAGAGGAGACTACGCTATGGACTACTGG	33	IGHV01	unknown	IGHJ04-01*01
042022_GP_PR8_1	0.000220556	1	CARGDYAMDYW	AGGGCAAGGCCACACTGACTGCGGACAAATCCTCCAGCACAGCCTACATGCAACTCAGCAGCCTGACATCTGAGGACTCTGCGGTCTACCTCTGTGCAAGAGGAGACTACGCTATGGACTACTGG	33	IGHV01-82*01	unknown	IGHJ04-01*01
042022_GP_PR8_1	0.000441112	2	CARGDYAMDYW	AGGGCAAGGCCACACTGACTGCAGACAAATCCTCCAGCACAGCCTACATGCAACTCAGCAGCCTGACATCTGAGGACTCTGCGGTCTACTTCTGTGCAAGAGGAGACTACGCTATGGACTACTGG	33	IGHV01-82*01	unknown	IGHJ04-01*01
042022_GP_PR8_1	0.000441112	2	CARGDYDGNYWYFDVW	TCTCGAGAGACAATGCAAAGAACATTCTATACCTGCAAATGAGCAGTCTGAAGTCTGAGGACACAGCCACGTATTACTGTGCAAGAGGCGATTACGACGGTAATTACTGGTACTTCGATGTCTGG	48	IGHV05-16*01	IGHD02	IGHJ01-01*01
042022_GP_PR8_1	0.000441112	2	CARGDYDGSWFAYW	CCACATTGACTGCAGACAAATCCTCCAGCACAGCCTACATGCAGCTGAGCAGCCTGACATATGAGGACTCTGCAGTCTATTACTGTGCAAGGGGAGATTACGACGGATCCTGGTTTGCTTACTGG	42	IGHV01-07*01	IGHD02	IGHJ03-01*01
042022_GP_PR8_1	0.000441112	2	CARGDYEYW	AGTTCAAGGACAAGGCCACATTGACTGTAGACAAATCCTCCAGCACAGCCTACATGCAGCTCAGCAGCCTGACATCTGAGGACTCTGCGGTCTATTACTGTGCAAGGGGTGATTACGAATACTGG	27	IGHV01	unknown	unknown
042022_GP_PR8_1	0.000220556	1	CARGDYGNPHWYFDVW	TGACTGTAGACAAGTCCTCCAGCACAGCCTACATGGAGCTCCGCAGCCTGACATCTGAGGACACTGCAGTCTATTACTGTGCAAGAGGGGACTATGGTAACCCTCACTGGTACTTCGATGTCTGG	48	IGHV01	IGHD02	IGHJ01-01*01
042022_GP_PR8_1	0.000220556	1	CARGDYGSSHEMVDYW	TTACTGTAGACAAATCCTCCAGCACAGCCTACATGTTGCTCAGCAGCCTGACCTCTGAGGACTCTGCGGTCTATTTCTGTGCAAGAGGGGACTACGGTAGTAGCCACGAAATGGTTGACTACTGG	48	IGHV01-75*01	IGHD01-01*01	IGHJ02-01*01
042022_GP_PR8_1	0.000220556	1	CARGDYGSSHYFDYW	CATTGACTGTAGACACATCCTCCAGCACAGCGTACATGGAGCTCCACAGCCTGACATCTGAGGACTCTGCGGTCTATTTCTGTGCAAGAGGGGACTACGGTAGTAGCCACTACTTTGACTACTGG	45	IGHV01-85*01	IGHD01-01*01	IGHJ02-01*01
042022_GP_PR8_1	0.000441112	2	CARGDYGSTYNFAMDFW	TAAAGGATACCTCCAGAAACCAGGTGTTCCTCAAGATCATCAGTGTGGACACTGCAGATACTGCCACATACTACTGTGCTCGAGGGGACTACGGTAGTACCTACAACTTTGCTATGGACTTCTGG	51	IGHV08-12*01	IGHD01-01*01	IGHJ04-01*01
042022_GP_PR8_1	0.000441112	2	CARGDYGSTYNFAMDYW	TAAAGGATACCTCCAGAAACCAGGTGTTCCTCAAGATCATCAGTGTGGACACTGCAGATACTGCCACATACTACTGTGCTCGAGGGGACTACGGTAGTACCTACAACTTTGCTATGGACTACTGG	51	IGHV08-12*01	IGHD01-01*01	IGHJ04-01*01
042022_GP_PR8_1	0.000661667	3	CARGDYW	ACGGAAAGTTCAAGGGCAAGGCCACACTGACTGCGGACAAATCCTCCAGCACAGCCTACATGCAGCTCAGCAGCCTGACCTCTGAGGACTCTGCGGTCTATTTCTGTGCAAGAGGGGACTACTGG	21	IGHV01-80*01	unknown	IGHJ04-01*01
042022_GP_PR8_1	0.00110278	5	CARGDYW	ACGGAAAATTCAAGGGCAAGGCCACACTGACTGCAGACAAATCCTCCAGCACAGCCTACATGCAGCTCAGCAGCCTGACCTCTGAGGACTCTGCGGTCTATTTCTGTGCAAGAGGGGACTACTGG	21	IGHV01-80*01	unknown	IGHJ04-01*01
042022_GP_PR8_1	0.000220556	1	CARGDYW	ACGGAAAGTTCAAGGGCAAGGCCACACTGACTGCAGACAAATCTTCCAGCACAGCCTACATGCAGCTCAGCAGCCTGACCTCTGAGGACTCTGCGGTCTATTTCTGTGCAAGAGGTGACTACTGG	21	IGHV01-80*01	unknown	IGHJ02-01*01
042022_GP_PR8_1	0.000661667	3	CARGDYYDYWGAVDYW	TGACTGCAGACAAATCCTCCAGCACAGCGTACATGGAGCTCCGCAGCCTGACATCTGAGGACTCTGCGGTCTATTTCTGTGCAAGAGGGGACTACTATGATTACTGGGGGGCTGTGGACTACTGG	48	IGHV01-81*01	IGHD02	IGHJ04-01*01
042022_GP_PR8_1	0.000220556	1	CARGDYYDYWGTVDYW	TGACTGCAGACAAATCCTCCAGCACAGCGTACATGGAGCTCCGCAGCCTGACATTTGAGGACTCTGCGGTCTATTTCTGTGCAAGAGGGGACTACTATGATTACTGGGGGACTGTGGACTACTGG	48	IGHV01-81*01	IGHD02	IGHJ04-01*01
042022_GP_PR8_1	0.000220556	1	CARGDYYGNSFANW	CCACACTGACTGTAGACAAACCCTCCAGCACAGCCTACATGCAGTTCAGCACCCTGACATCTGAGGACTCTGCGGTCTTCTATTGTGCAAGAGGCGACTACTATGGTAACTCGTTTGCTAACTGG	42	IGHV01-72*01	IGHD02	IGHJ03-01*01
042022_GP_PR8_1	0.000220556	1	CARGDYYGSSYVPFAYW	CTGTAGACAAATCCTCCAGCACAGCCTACATGCAGCTCAGCAGCCTGACATCTGAGGACTCTGCGGTCTATTACTGTGCAAGAGGGGATTACTACGGTAGTAGCTACGTTCCGTTTGCTTACTGG	51	IGHV01	IGHD01-01*01	IGHJ03-01*01
042022_GP_PR8_1	0.000441112	2	CARGEAQATFAYW	GGTTTGCCTTCTCTTTGGAAACCTCTGCCAGCACTGCCTATTTGCAGATCAACAACCTCAAAAATGAGGACACGGCTACATATTTCTGTGCAAGAGGGGAAGCTCAGGCCACGTTTGCTTACTGG	39	IGHV09-03*01	IGHD03-02*02	IGHJ03-01*01
042022_GP_PR8_1	0.000220556	1	CARGEDYFDYW	AGAGCAAGGCCACACTGACTGTAGACAAACCCTCCAGCACAGCCTACATGCAGCTCAGCAGCCTGACATCTGAGGACTCTGCGGTCTATTATTGTGCAAGAGGGGAGGACTACTTTGACTACTGG	33	IGHV01-72*01	unknown	IGHJ02-01*01
042022_GP_PR8_1	0.00176445	8	CARGENYYGSSYEAMDYW	CAGACAAATCCTCCAGCACAGCCTACATGCAGCTCAGCAGCCTGACCTCTGAGGACTCTGCGGTCTATTTCTGTGCAAGAGGGGAAAATTACTACGGTAGTAGCTACGAGGCTATGGACTACTGG	54	IGHV01-80*01	IGHD01-01*01	IGHJ04-01*01
042022_GP_PR8_1	0.000441112	2	CARGEPSPFAYW	GCAAGGCCACACTGACTGTAGACACATCCTCCAGCACAGCCTACATGCAGCTCAGCAGCCTGACATCTGAGGACTCTGCGGTCTATTACTGTGCAAGAGGGGAGCCATCCCCGTTTGCTTACTGG	36	IGHV01-55*01	unknown	IGHJ03-01*01
042022_GP_PR8_1	0.000220556	1	CARGERLRDVW	CGGACAAGGCCGCATTGACTGTAGACACATCCTCCAGCACAGCCTACATGCAGCTCAGCAGCCTGACATCTGAAGACACTGTTGTCTATTTCTGTGCAAGAGGGGAGAGGCTGCGCGATGTCTGG	33	IGHV01-70*01	unknown	IGHJ01-01*01
042022_GP_PR8_1	0.000220556	1	CARGEYDNCFAYW	GATTCACCATCTCCAGAGACAATGCCAAGAACACCCTGTTCCTGCAAATGACCAGTCTGAGGTCTGAGGACACGGCCATGTATTACTGTGCAAGGGGTGAATATGATAACTGTTTTGCTTACTGG	39	IGHV05-17*01	unknown	IGHJ03-01*01
042022_GP_PR8_1	0.000441112	2	CARGEYDNCFVYW	GATTCACCATCTCCAGAGACAATGCCAAGAACACCCTGTTCCTGCAAATGACCAGTCTGAGGTCTGAGGACACGGCCATGTATTACTGTGCAAGGGGTGAATATGATAACTGTTTTGTTTACTGG	39	IGHV05-17*01	unknown	IGHJ03-01*01
042022_GP_PR8_1	0.000882223	4	CARGEYW	ACGGAAAATTCAAGGGCAAGGCCACACTGACTGCAGACAAATCCTCCAGCACAGCCTACATGCAGCTCAGCAGCCTGACCTCTGAGGACTCTGCGGTCTATTTCTGTGCAAGAGGGGAGTACTGG	21	IGHV01-80*01	unknown	IGHJ04-01*01
042022_GP_PR8_1	0.000220556	1	CARGEYW	ACGGGAAATTCAAGGGCAAGGCCGCACTGACTGCAGACAAGTCCTCCAGCACAGCCTACATGCAGCTCAGCAGCCTGACCTCTGAGGACTCTGCGGTCTATTTCTGTGCAAGAGGGGAGTACTGG	21	IGHV01-80*01	unknown	IGHJ04-01*01
042022_GP_PR8_1	0.00176445	8	CARGEYW	ACGGAAAGTTCAAGGGCAAGGCCACACTGACTGCAGACAAATCCTCCAGTACAGCCTACATGCAGCTCAGCGGCCTGACCTCTGAGGACTCTGCGGTCTATTTCTGTGCAAGAGGGGAGTACTGG	21	IGHV01-80*01	unknown	IGHJ04-01*01
042022_GP_PR8_1	0.000661667	3	CARGEYW	ACGGAAAGTTCAAGGGCAAGGCCACACTGACTGCAGACAAATCCTCCAGCACAGTCTACATGCAGCTCAGCAGCCTGACCTCTGAGGACTCTGCGGTCTATTTCTGTGCAAGAGGGGAGTACTGG	21	IGHV01-80*01	unknown	IGHJ04-01*01
042022_GP_PR8_1	0.000220556	1	CARGEYW	ACGGAAAATTCAAGGGCAAGGCCACACTAACTGCAGACAAATCCTCCAGCACAGCCTACATGCAGCTCAGCAGCCTGACCTCTGAGGACTCTGCGGTCTATTTCTGTGCAAGAGGGGAGTACTGG	21	IGHV01-80*01	unknown	IGHJ04-01*01
042022_GP_PR8_1	0.000220556	1	CARGEYW	ACGGAAAGTTCAAGGACAAGGCCACACTGACTGCAGACAAATCCTCCAACACAGCCTACATGCAGCTCAGCAGCCTGACCTCTGAGGACTCTGCGGTCTATTTCTGTGCAAGAGGGGAGTACTGG	21	IGHV01-80*01	unknown	IGHJ04-01*01
042022_GP_PR8_1	0.0094839	43	CARGEYW	ACGGAAAGTTCAAGGGCAAGGCCACACTGACTGCAGACAAATCCTCCAGCACAGCCTACATGCAGCTCAGCAGCCTGACCTCTGAGGACTCTGCGGTCTATTTCTGTGCAAGAGGGGAGTACTGG	21	IGHV01-80*01	unknown	IGHJ04-01*01
042022_GP_PR8_1	0.000441112	2	CARGFAYW	CGAAATTCCAGGGCAAGGCCACTATAACAGCAGACACATCCTCCAACACAGCCTACCTGCAGCTCAGCAGCCTGACATCTGAGGACACTGCCGTCTATTACTGTGCTAGAGGGTTTGCTTACTGG	24	IGHV14-02*01	unknown	IGHJ03-01*01
042022_GP_PR8_1	0.000441112	2	CARGFITTSSGYFDYW	TGACTGTAGACAAATCCTCCAGCACAGCCTACATGCAGCTCAGCAGCCTGACATCTGAGGACTCTGCGGTCTATTACTGTGCAAGAGGGTTTATTACTACCTCGTCGGGGTATTTTGACTATTGG	48	IGHV01	IGHD01-01*01	IGHJ02-01*01
042022_GP_PR8_1	0.00242611	11	CARGFYW	ACGGAAAGTTCAAGGGCAAGGCCACACTGACTGCAGACAAATCCTCCAGCACAGCCTACATGCAGCTCAGCAGCCTGACCTCTGAGGACTCTGCGGTCTATTTCTGTGCAAGAGGATTTTACTGG	21	IGHV01-80*01	unknown	IGHJ03-01*01
042022_GP_PR8_1	0.000441112	2	CARGFYW	ACGGAAAGTTCAAGGGCAAGGCCACACTGACTGCAGACAAATCCTCCAGTACAGCCTACATGCAGCTCAGCAGCCTGACCTCTGAGGACTCTGCGGTCTATTTCTGTGCAAGAGGATTTTACTGG	21	IGHV01-80*01	unknown	IGHJ03-01*01
042022_GP_PR8_1	0.00110278	5	CARGFYYGSRYCWFAYW	CTGCAGATACATCCTCCAACACAGCCTACATGCAACTCAGCAGCCTGACAACTGAGGACTCTGCCATCTATTACTGTGCAAGAGGCTTTTACTACGGTAGTAGGTACTGCTGGTTTGCTTACTGG	51	IGHV01-09*01	IGHD01-01*01	IGHJ03-01*01
042022_GP_PR8_1	0.000441112	2	CARGFYYYGSSYEDYW	TCTCTTTGGAAACCTCTGCCAGCACTGCCTATTTGCAGATCAACAACCTCAAAAATGAGGACACGGCTACATATTTCTGTGCAAGAGGCTTCTATTACTACGGTAGTAGCTACGAGGACTACTGG	48	IGHV09-03*01	IGHD01-01*01	IGHJ04-01*01
042022_GP_PR8_1	0.000441112	2	CARGGAYDGYSYAMDYW	CTTTGGAAACCTCTGCCAGCACTGCCTATTTGCAGATCAACAACCTCAAAAATGAGGACACGGCTACATATTTCTGTGCAAGGGGGGGAGCCTATGATGGTTACTCCTATGCTATGGACTACTGG	51	IGHV09	IGHD02-03*01	IGHJ04-01*01
042022_GP_PR8_1	0.000220556	1	CARGGDDYSWFAYW	CCGCATTGAGTCTAAACAAGTCTTCCAGCATAGCCTACATGGTGCTCCGCAGCCTGACATCGGAGGATTCTGCAGTCTATTACTGTGCAAGAGGCGGGGATGATTATTCCTGGTTTGCTTACTGG	42	IGHV01-22*01	unknown	IGHJ03-01*01
042022_GP_PR8_1	0.000220556	1	CARGGDFYYDYDAWFASW	CAAATACATCCTCGAGCACAGCCTGCATGGAACTCAGCAGCCTCACATCTGAGGACTCTGCGGTCTATTACTGTGCAAGAGGGGGGGACTTCTACTATGATTACGACGCCTGGTTTGCTTCCTGG	54	IGHV01-49*01	IGHD02	IGHJ03-01*01
042022_GP_PR8_1	0.00110278	5	CARGGDGRYFDYW	AGGCCACATTGACTGTAGACACATCCTCCAGCACAGCCTACATGCAGCTCAGCAGCCTGACATCTGAGGACTCTGCGGTCTATTACTGTGCAAGAGGGGGGGACGGGAGGTACTTTGACTACTGG	39	IGHV01	unknown	IGHJ02-01*01
042022_GP_PR8_1	0.000220556	1	CARGGDNNVMDYW	GAATCTCCATCACTCGTGACACATCTAAGAACCAGCTCTGCCTGAAATTGTTTTCTGTGACTTCTGAGGACACAGCCACATATTACTGTGCAAGAGGGGGGGACAACAATGTTATGGACTACTGG	39	IGHV03-06*01	unknown	IGHJ04-01*01
042022_GP_PR8_1	0.000220556	1	CARGGFAYW	AGTTCAAGGGCAAGGCCACACTGACTTCAGACACATCCTCCAGCACAGCCTACATGCAGCTCAGCAGCCTGACATCTGAGGACTCTGCAATCTATTTCTGTGCAAGAGGGGGGTTTGCTTACTGG	27	IGHV01-58*01	unknown	IGHJ03-01*01
042022_GP_PR8_1	0.000220556	1	CARGGFITTVVGNYYAMDYW	AATCCTCCAGCACAGCCTACATGCAGTTGAGCAGCCTGACATATGAGGACTCTGCAGTCTATTACTGTGCAAGAGGGGGGTTTATTACTACGGTAGTGGGGAATTACTATGCTATGGACTACTGG	60	IGHV01-07*01	IGHD01-01*01	IGHJ04-01*01
042022_GP_PR8_1	0.000441112	2	CARGGFLLYFDYW	AGGCCACATTGACTGTAGAAAAATCCTCTACCACAGTCTACTTGGAGCTCAGCCGATTAATATCTGATGACTCTGCTGTTTACTACTGTGCAAGGGGGGGTTTCCTCCTCTACTTTGACTACTGG	39	IGHV01-47*01	unknown	IGHJ02-01*01
042022_GP_PR8_1	0.000220556	1	CARGGFW	AACGGAAAATTCGGGGCAAGGCCACACTGACTGCAGACAAATCCTCCAGCACAGCCTACATGCAGCTCAGCAGCCTGACCTCTGAGGACTCTGCGGTCTATTTCTGTGCAAGAGGGGGCTTCTGG	21	IGHV01-80*01	unknown	unknown
042022_GP_PR8_1	0.00220556	10	CARGGFW	ACGGAAAATTCAGGGGCAAGGCCACACTGACTGCAGACAAATCCTCCAGCACAGCCTACATGCAGCTCAGCAGCCTGACCTCTGAGGACTCTGCGGTCTATTTCTGTGCAAGAGGGGGCTTCTGG	21	IGHV01-80*01	unknown	unknown
042022_GP_PR8_1	0.000220556	1	CARGGFYGNYYFDYW	CACTGACTGTAGACACATCCTCCAGCACAGCCTACATGCAGCTCAGCAGCCTGACATCTGAGGACTCTGCGGTCTATTACTGTGCAAGAGGAGGATTCTATGGTAACTACTACTTTGACTACTGG	45	IGHV01-55*01	IGHD02	IGHJ02-01*01
042022_GP_PR8_1	0.000220556	1	CARGGGTGSPHWYFDVW	CTGTAGACACATCCTCCAGCACAGCCTACATGCAGCTCAGCAGCCTGACATCTGAGGACTCTGCGGTCTATTACTGTGCAAGAGGGGGTGGGACGGGGTCCCCTCACTGGTACTTCGATGTCTGG	51	IGHV01	unknown	IGHJ01-01*01
042022_GP_PR8_1	0.000441112	2	CARGGGYYGFIAYW	CCACATTCACTGCAGATACATCCTCCAACACAGCCTACATGCAACTCAGCAGCCTGACAACTGAGGACTCTGCCATCTATTATTGTGCAAGAGGGGGGGGCTACTATGGTTTCATTGCTTACTGG	42	IGHV01-09*01	IGHD02	IGHJ03-01*01
042022_GP_PR8_1	0.00110278	5	CARGGITTVVAYYFDYW	CCAGAGACAATGCCAAGAACAACCTGTACCTGCAAATGAGCCATCTGAAGTCTGAGGACACAGCCATGTATTACTGTGCAAGAGGAGGGATTACTACGGTAGTAGCTTACTACTTTGACTACTGG	51	IGHV05-04*01	IGHD01-01*01	IGHJ02-01*01
042022_GP_PR8_1	0.000441112	2	CARGGLFRPMDHW	GGGCCACATTGACTGTTGACAAATCCTCTACCACAGTCTACTTGGAGATCAGTCGATTAACATCTGATGACTCTGGTGTTTATTTCTGTGCAAGGGGGGGTTTATTCCGGCCTATGGACCACTGG	39	IGHV01-47*01	unknown	IGHJ04-01*01
042022_GP_PR8_1	0.000220556	1	CARGGLLLWYFDVW	CCACATTGACTGTAAACAAGTCCTCCAGCACAGCCTACATGGAGCTCCGCAGCCTGACATCGGAGGATTCTGCAGTCTATTACTGTGCAAGAGGGGGGTTACTACTTTGGTACTTCGATGTCTGG	42	IGHV01-22*01	IGHD02-03*01	IGHJ01-01*01
042022_GP_PR8_1	0.000220556	1	CARGGLLLYFDYW	AGGCCACATTGACTGTAGAAAAATCCTCTACCACAGTCTACTTGGAGCTCAGCCGATTAACATCTGATGACTCTGCTATTTATTACTGTGCAAGGGGGGGGTTACTCCTCTACTTTGACTACTGG	39	IGHV01-47*01	unknown	IGHJ02-01*01
042022_GP_PR8_1	0.000220556	1	CARGGLLLYFDYW	AGGCCACATTGACTGTAGAAAAATCCTCTAACACAGTCTATTTGGAGCTCAGCCGATTAACATCTGATGACTCTGCTGTTTATTACTGTGCAAGGGGGGGATTACTCCTCTACTTTGACTACTGG	39	IGHV01-47*01	unknown	IGHJ02-01*01
042022_GP_PR8_1	0.000441112	2	CARGGLLLYFDYW	AGGCCACATTGACTGTAGAAAAATCCTCTAGTACAGTCTACTTGGAGCTCAGCCGATTAACATCTGATGACTCTGCTGTTTATTACTGTGCAAGGGGGGGGTTACTCCTCTACTTTGACTACTGG	39	IGHV01-47*01	unknown	IGHJ02-01*01
042022_GP_PR8_1	0.000220556	1	CARGGNWEDFDYW	GATTCACCATCTCCAGAGACAATGCCAAGAACACCCTGTTCCTGCAAATGACCAGTCTGAGGTCTGAGGACACGGCCATGTATTACTGTGCAAGGGGGGGTAACTGGGAGGACTTTGACTACTGG	39	IGHV05-17*01	IGHD04-01*01	IGHJ02-01*01
042022_GP_PR8_1	0.000220556	1	CARGGNYGYFDVW	AGGCCACATTCACTGCGGATACACCCTCCAACACAGCCTACTTGCAACTCAGCAGCCTGACAACTGAGGACTCTGCCATCTATTACTGTGCAAGAGGGGGTAACTACGGGTACTTCGATGTCTGG	39	IGHV01-09*01	unknown	IGHJ01-01*01
042022_GP_PR8_1	0.00110278	5	CARGGNYGYFDVW	AGGCCACATTCACTGCAGATACATCCTCCAATACAGCCTACATGCAACTCAGCAGCCTGACAACTGAGGACTCTGCCATCTATTACTGTGCAAGAGGGGGTAACTACGGGTACTTCGATGTTTGG	39	IGHV01-09*01	IGHD02	IGHJ01-01*01
042022_GP_PR8_1	0.000220556	1	CARGGNYGYFDVW	AGGCCACATTCACTGCAGATACATCCTCCAACACAGCCTACTTGCAACTCAGCAGCCTGACAACTGAGGACTCTGCCATCTATTACTGTGCAAGAGGGGGTAACTACGGGTACTTCGATGTCTGG	39	IGHV01-09*01	unknown	IGHJ01-01*01
042022_GP_PR8_1	0.000220556	1	CARGGNYWYFDVW	AGGTCACATTGACTATAAACAAGTCCTCCAGCACAGCCTACATGGACCTCCGCAGCCTGACATCGGAGGATTCTGCAGTCTATTACTGTGCAAGAGGGGGGAACTACTGGTACTTCGATGTCTGG	39	IGHV01-22*01	unknown	IGHJ01-01*01
042022_GP_PR8_1	0.000220556	1	CARGGPAWFAYW	GCAAGGCCACTATAACTGCAGACACATCCTCCAACACAGCCTACCTGCAGCTCAGCAGCCTGACATCTGAGGACACTGCCATCTATTACTGTGCTAGGGGGGGACCGGCCTGGTTTGCTTACTGG	36	IGHV14-03*01	unknown	IGHJ03-01*01
042022_GP_PR8_1	0.000220556	1	CARGGRDYFDYW	GCCGTTTCATCATCTCGAGAGACAATGCAAAGAACATTCTATACCTGCAAATGAGCAGTCTGAAGTCTGAGGACACAGCCACGTATTACTGTGCAAGAGGAGGTAGGGACTACTTTGACTACTGG	36	IGHV05-16*01	unknown	IGHJ02-01*01
042022_GP_PR8_1	0.000220556	1	CARGGRNSNYVDTYAMDYW	ACAAATCCTCCAGCACAGCCTACATGCAACTCAGCAGCCTGACATCTGAGGACTCTGCGGTCTACTTCTGTGCAAGAGGCGGTCGGAATAGTAACTACGTGGATACCTATGCTATGGACTACTGG	57	IGHV01-82*01	IGHD02	IGHJ04-01*01
042022_GP_PR8_1	0.000220556	1	CARGGRYLYFDYW	GACTCTCCATCACTCGTGACACATCTAAAAACCAGTTTTTCCTGAAGTTGAATTCTGTGACTACTGAAGACACAGCCACATATTACTGTGCAAGAGGGGGACGGTACCTCTACTTTGACTACTGG	39	IGHV03-06*01	unknown	IGHJ02-01*01
042022_GP_PR8_1	0.000220556	1	CARGGSSPYYFDYW	TCACAATCTCCAAGGATACCTCCAGAAACCAGGTATTCCTCAAGATCACCAGTGTGGACACTGCAGATACTGCCACATACTACTGTGCTCGAGGAGGTAGTAGCCCCTACTACTTTGACTACTGG	42	IGHV08-12*01	IGHD01-01*01	IGHJ02-01*01
042022_GP_PR8_1	0.000220556	1	CARGGSYCGFIAYW	CCACATTCACTGCAGATACATCCTCCAACACAGCCTACATGCAACTCAGCAGCCTGACAACTGAGGACTCTGCCATCTATTATTGTGCAAGAGGGGGGAGCTACTGTGGTTTCATTGCTTACTGG	42	IGHV01-09*01	unknown	IGHJ03-01*01
042022_GP_PR8_1	0.000220556	1	CARGGTPRQLRHAMDYW	CTGTAGACAAGTCCTCCAGCACAGCCTACATGGAGCTCCGCAGCCTGACATCTGAGGACACTGCAGTCTATTACTGTGCAAGAGGGGGGACCCCTAGACAGCTCAGGCATGCTATGGACTACTGG	51	IGHV01	IGHD03-02*02	IGHJ04-01*01
042022_GP_PR8_1	0.000220556	1	CARGGTTWDFAVW	AGGCCACATTGACTGTAAACAAGTCCTCCAGCACAGCCTACATGGAACTCCGCAGCCTGACATCGGAGGATTCTGCAGTCTATTACTGTGCAAGAGGCGGGACGACCTGGGACTTCGCTGTCTGG	39	IGHV01-22*01	unknown	IGHJ01-01*01
042022_GP_PR8_1	0.000441112	2	CARGGWDGYFDVW	AGGCCACATTGACTGTTGACAAGTCCTCCAGCACAGCCTACATGGAGCTCAACAGCCTGACATCTGAGGACTCTGCAGTCTATTACTGTGCAAGAGGAGGCTGGGACGGGTACTTCGATGTCTGG	39	IGHV01-19*01	unknown	IGHJ01-01*01
042022_GP_PR8_1	0.000220556	1	CARGGYDGNYFDIW	CCACATTGACTGTAGACAAGTCCTCCATCACAGCCTACATGGAGCTCCGCAGCCTGGCATCTGAAGACTCTGCAGTCTATTACTGTGCAAGGGGGGGTTACGACGGAAACTACTTCGATATCTGG	42	IGHV01	IGHD02	IGHJ01-01*01
042022_GP_PR8_1	0.000220556	1	CARGGYFGNKGALDYW	TGGCTGTAAACAGGTCCTCCAGCACAGCCTACATGGAACTCCGCAGCCTGACATCGGAGGATTCTGCAGTCTATTTCTGTGCAAGAGGGGGCTACTTTGGTAACAAGGGTGCTCTGGACTATTGG	48	IGHV01-22*01	unknown	IGHJ04-01*01
042022_GP_PR8_1	0.000441112	2	CARGGYFGNKGALDYW	TGACTGTAAACAAGTCTTCCAGCACAGCCTACATGGAACTCCGCAGCCTGACATCGGAGGATTCTGCAGTCTATTTCTGTGCAAGAGGGGGCTATTTTGGTAACAAGGGTGCTCTGGACTACTGG	48	IGHV01-22*01	unknown	IGHJ04-01*01
042022_GP_PR8_1	0.000220556	1	CARGGYFGNKGALDYW	TTGACTGTAACAAGTCCTCCAGCACAGCCTACATGGAACTCCGCAGCCTGACATCGGAGGATTCTGCAGTCTATTTCTGTGCAAGAGGGGGCTACTTTGGTAACAAGGGTGCTCTGGACTATTGG	48	IGHV01-22*01	unknown	IGHJ04-01*01
042022_GP_PR8_1	0.000220556	1	CARGGYFGNKGALDYW	TGACTATAAACAAGTCCTCCAGCACAGCCTACATGGACCTCCGCAGCCTGACATCGGAGGATTCTGCAGTCTATTTCTGTGCAAGAGGGGGCTACTTTGGTAACAAGGGTGCTCTGGACTACTGG	48	IGHV01-22*01	unknown	IGHJ04-01*01
042022_GP_PR8_1	0.000441112	2	CARGGYFGNKGALDYW	TGACTATAAACAAGTCCTCCAGCACAGCCTACATGGAACTCCGCAGCCTGACATCGGAGGATTCTGCAGTCTATTTCTGTGCAAGAGGGGGCTACTTTGGTAACAAGGGTGCTCTGGACTACTGG	48	IGHV01-22*01	unknown	IGHJ04-01*01
042022_GP_PR8_1	0.000220556	1	CARGGYFGNKGALDYW	TGACTGTAAACAAGTCCTCCAACACAGCCTACATGGAACTCCGCAGCCTGACATCGGAGGATTCTGCAGTCTATTTCTGTGCAAGAGGGGGCTACTTTGGTAACAAGGGTGCCCTGGACTATTGG	48	IGHV01-22*01	unknown	IGHJ04-01*01
042022_GP_PR8_1	0.00794001	36	CARGGYFGNKGALDYW	TGACTGTAAACAAGTCCTCCAGCACAGCCTACATGGAACTCCGCAGCCTGACATCGGAGGATTCTGCAGTCTATTTCTGTGCAAGAGGGGGCTACTTTGGTAACAAGGGTGCTCTGGACTACTGG	48	IGHV01-22*01	unknown	IGHJ04-01*01
042022_GP_PR8_1	0.000661667	3	CARGGYFGNKGALDYW	TGACTGTAAACAAGTCCTCCAGCACAGCCTACATGGAACTCCGCAGCCTGACATCGGACGATTCTGCAGTCTATTTCTGTGCAAGAGGGGGCTACTTTGGTAACAAGGGTGCTCTGGACTACTGG	48	IGHV01-22*01	unknown	IGHJ04-01*01
042022_GP_PR8_1	0.000441112	2	CARGGYFGNKGALDYW	TGACTGTAAACAAGTCCTCCAGCACAGCCTACATGGACCTCCGCAGCCTGACATCGGAGGATTCTGCAGTCTATTTCTGTGCAAGAGGGGGCTACTTTGGTAACAAGGGTGCTCTGGACTACTGG	48	IGHV01-22*01	unknown	IGHJ04-01*01
042022_GP_PR8_1	0.000220556	1	CARGGYFGNKGALDYW	TGACTGTAAACAAGTCCTCCAGCACAGCCTACATGGAACTCCTCATCCTGACATCGGAGGATTCTGCAGTCTATTTCTGTGCAAGAGGGGGCTACTTTGGTAACAAGGGTGCTCTGGACTACTGG	48	IGHV01-22*01	unknown	IGHJ04-01*01
042022_GP_PR8_1	0.000220556	1	CARGGYFGNKGALDYW	TGACTGTAAACAAGTCCTCCAGCACAGCCTACATGGAACTCCGCAGCCTGACATCGGAAGATTCTGCAGTCTATTTCTGTGCAAGAGGGGGCTACTTTGGTAACAAGGGTGCTCTGGACTACTGG	48	IGHV01-22*01	unknown	IGHJ04-01*01
042022_GP_PR8_1	0.000441112	2	CARGGYFGNKGALDYW	TGACTGTAAACAAGTCCTCCAGTACAGCCTACATGGAACTCCGCAGCCTGACATCGGAGGATTCTGCAGTCTATTTCTGTGCAAGAGGGGGCTACTTTGGTAACAAGGGTGCTCTGGACTATTGG	48	IGHV01-22*01	unknown	IGHJ04-01*01
042022_GP_PR8_1	0.000882223	4	CARGGYFGNKGALDYW	TGACTGTAAACAAGTCCTCCAGCACAGCCTACATGGAACTCCGCAGCCTGACATCGGAGGATTCTGTAGTCTATTTCTGTGCAAGAGGGGGCTATTTTGGTAACAAGGGTGCTCTGGACTACTGG	48	IGHV01-22*01	unknown	IGHJ04-01*01
042022_GP_PR8_1	0.000220556	1	CARGGYFGNKGALDYW	TGACTGTAGACAAATCCTCCAGCACAGCCTACATGCAGCTCAGCAGCCTGACATCTGAGGATTCTGCAGTCTATTTCTGTGCAAGAGGGGGCTACTTTGGTAACAAGGGTGCTCTGGACTATTGG	48	IGHV01-77*01	unknown	IGHJ04-01*01
042022_GP_PR8_1	0.000661667	3	CARGGYFGNKGALDYW	TGACTGTAGACAAGTCCTCCAGCACAGCCTACATGGAACTCCGCAGCCTGACATCGGAGGATTCTGCAGTCTATTTCTGTGCAAGAGGGGGCTACTTTGGTAACAAGGGTGCTCTGGACTACTGG	48	IGHV01-22*01	unknown	IGHJ04-01*01
042022_GP_PR8_1	0.00794001	36	CARGGYFGNKGALDYW	TGACTGTAAACAAGTCCTCCAGCACAGCCTACATGGAACTCCGCAGCCTGACATCGGAGGATTCTGCAGTCTATTTCTGTGCAAGAGGGGGCTACTTTGGTAACAAGGGTGCTCTGGACTATTGG	48	IGHV01-22*01	unknown	IGHJ04-01*01
042022_GP_PR8_1	0.000220556	1	CARGGYFGNRGALDYW	TGACTATAAGCAAGTCCTCCAGCACCGTCTACATGGAAGTCCGCAGCTTGACATCGGAGGATTCTGCAATCTATTTCTGTGCAAGAGGGGGCTACTTTGGTAACAGGGGTGCTCTGGATTACTGG	48	IGHV01-22*01	unknown	IGHJ04-01*01
042022_GP_PR8_1	0.000220556	1	CARGGYFGNRGALDYW	TGACTATAAGCAAGTCCTCCAGCACCGTCTACATGGAAGTCCGCAGCCTGACATCGGAGGATTCTGCAATCTATTTCTGTGCAAGAGGGGGCTACTTTGGTAACAGGGGTGCTCTGGATTACTGG	48	IGHV01-22*01	unknown	IGHJ04-01*01
042022_GP_PR8_1	0.00242611	11	CARGGYHGNKGAMDYW	TGACTGTGACCAAGTCCTCCAGCACAGCCTACATGGAGCTCCGCAGACTGACATCGGAGGACTCTGCACTCTATTACTGTGCAAGAGGGGGCTACCATGGTAACAAGGGTGCTATGGACTACTGG	48	IGHV01-22*01	IGHD02	IGHJ04-01*01
042022_GP_PR8_1	0.000220556	1	CARGGYHSNKGAMDCW	TGACTGTAAACAAGTCCTCCAGCACAGCCTACATGGAGCTCCGCAGCCTGACATCGGAGGATTCTGCAGTCTATTACTGTGCAAGAGGGGGCTACCACAGTAACAAGGGTGCTATGGACTGCTGG	48	IGHV01-22*01	unknown	IGHJ04-01*01
042022_GP_PR8_1	0.00132333	6	CARGGYQSNKGAMDYW	TGACTGTAAACAAGTCCTCCAGCACAGCCTACATGGAGCTCCGCAGCCTGACATCGGAAGATTCTGCAGTCTATTACTGTGCAAGAGGGGGCTACCAAAGTAACAAGGGTGCTATGGACTACTGG	48	IGHV01-22*01	unknown	IGHJ04-01*01
042022_GP_PR8_1	0.00154389	7	CARGGYSGHKGALDCW	TGACTGTAAACAAGTCCTCCAGCACAGCCTACGTGGAGCTCCGCAGCCTGACATCGGAGGATTCTGCACTCTATTACTGTGCAAGAGGGGGCTACTCTGGTCACAAGGGTGCTCTGGACTGCTGG	48	IGHV01-22*01	unknown	IGHJ04-01*01
042022_GP_PR8_1	0.000220556	1	CARGGYSGHKGAMDHW	TGACTGTAAACAAGGCCTCCAGCACAGCCTACGTGGAGCTCCGCAGCCTGACATCGGAGGATTCTGCACTCTATTACTGTGCAAGAGGGGGCTACTCTGGTCACAAGGGTGCCATGGACCACTGG	48	IGHV01-22*01	unknown	IGHJ04-01*01
042022_GP_PR8_1	0.000661667	3	CARGGYSGHKGAMDHW	TGACTGTAAACAAGTCCTCCAGCACAGCCTACGTGGAGCTCCGCAGCCTGACATCGGAGGATTCTGCACTCTATTACTGTGCAAGAGGGGGCTACTCTGGTCACAAGGGTGCTATGGACCACTGG	48	IGHV01-22*01	unknown	IGHJ04-01*01
042022_GP_PR8_1	0.00220556	10	CARGGYSGHKGAMDSW	TGACTATAAACAAGTCCTCCAGCACAGCCTACGTGGAGCTCCGCAGCCTGACATCGGACGATTCTGCACTCTATTTCTGTGCAAGAGGGGGCTACTCTGGTCACAAGGGTGCTATGGACTCCTGG	48	IGHV01-22*01	unknown	IGHJ04-01*01
042022_GP_PR8_1	0.000441112	2	CARGGYSGHKGAMDSW	TGACTGTAAAGAAGTCCTCCAGCACAGCCTACGTGGAGCTCCGCAGCCTGACATCGGAAGATTCTGCACTCTATTTCTGTGCAAGAGGGGGCTACTCTGGTCACAAGGGTGCTATGGACTCCTGG	48	IGHV01-22*01	unknown	IGHJ04-01*01
042022_GP_PR8_1	0.0205117	93	CARGGYSGHKGAMDYW	TGACTGTAAACAAGTCCTCCAGCACAGCCTACGTGGAGCTCCGCAGCCTGACATCGGAGGATTCTGCACTCTATTACTGTGCAAGAGGGGGCTACTCTGGTCACAAGGGTGCTATGGACTACTGG	48	IGHV01-22*01	unknown	IGHJ04-01*01
042022_GP_PR8_1	0.00242611	11	CARGGYSGHKGAMDYW	TGACTGTAAACAAGTCATCCAGCACAGCCTACGTGGAGCTCCGCAGCCTGACATCGGAAGATTCTGCACTCTATTACTGTGCAAGAGGGGGCTACTCTGGTCACAAGGGTGCTATGGACTACTGG	48	IGHV01-22*01	unknown	IGHJ04-01*01
042022_GP_PR8_1	0.000220556	1	CARGGYSGHKGAMDYW	TGACTGTAAACAGGTCCTCCAGCACGGCCTACGTGGAGCTCCGCAGCCTGACATCGGAGGATTCTGCACTCTATTACTGTGCAAGAGGGGGCTACTCTGGTCACAAGGGTGCTATGGACTACTGG	48	IGHV01-22*01	unknown	IGHJ04-01*01
042022_GP_PR8_1	0.000661667	3	CARGGYSGHKGAMDYW	TGACTGTAAACAAGTCATCCAGCACAGCCTACGTGGAGCTCCGCAGCCTGACATCGGAGGAATCTGCACTCTATTACTGTGCAAGAGGGGGCTATTCTGGTCACAAGGGTGCTATGGACTACTGG	48	IGHV01-22*01	unknown	IGHJ04-01*01
042022_GP_PR8_1	0.000220556	1	CARGGYSRHKGAMDYW	TGACTGTAAACAAGTCCTCCAGCACAGCCTACGTCGAGCTCCGCAGCCTGACATCGGAGGATTCTGCACTCTATTACTGTGCAAGAGGGGGCTACTCTCGTCACAAGGGTGCTATGGACTACTGG	48	IGHV01-22*01	unknown	IGHJ04-01*01
042022_GP_PR8_1	0.000441112	2	CARGGYSSHKGAMDYW	TGACTATAAACAAGTCCTCCAGCACAGCCTACATGGAACTCCGCAGCCTGACATCGGAGGGTTCTGCAGTCTATTACTGTGCAAGAGGGGGCTACTCTAGTCACAAGGGTGCTATGGACTACTGG	48	IGHV01-22*01	unknown	IGHJ04-01*01
042022_GP_PR8_1	0.000661667	3	CARGGYSSNKGAMDYW	TGACTGTTAACAAGTCCTCCAGCACAGCCTACATGGAGCTCCGCAGCCTGACATCGGAAGATTCTGCAGTCTATTTCTGTGCAAGAGGGGGCTACTCTAGTAACAAGGGTGCTATGGACTACTGG	48	IGHV01-22*01	unknown	IGHJ04-01*01
042022_GP_PR8_1	0.000220556	1	CARGGYW	ACGGAAAGTTCAAGGGCAAGGCCGCACTGACTGCAGACAAATCCTCCAGCACAGCCTACATGCAACTCAGCAGCCTGGCCTCTGAGGACTCTGCGGTCTATTTCTGTGCAAGAGGAGGCTACTGG	21	IGHV01-80*01	unknown	unknown
042022_GP_PR8_1	0.00374945	17	CARGGYW	ACGAAAAGTTCAAGGGCAAGGCCACACTGACTGCAGACAAATCCTCCAGCACAGCCTACATGCAGCTCAGCAGCCTGACCTCTGAGGACTCTGCGGTCTATTTCTGTGCAAGAGGGGGCTACTGG	21	IGHV01-80*01	unknown	IGHJ04-01*01
042022_GP_PR8_1	0.000661667	3	CARGGYW	ACGGAAAGTTCAAGGGCAAGGCCACACTGACTGCAGACAAATCCTCCAGCACAGCCTACATGCAACTCAGCAGCCTGACCTCTGAGGACTCTGCGGTCTATTTCTGTGCAAGAGGAGGCTACTGG	21	IGHV01-80*01	unknown	unknown
042022_GP_PR8_1	0.000661667	3	CARGGYW	ACGAAAAGTTCAAGGGCAAGGCCACACTGACTGCAGACAAATCCTCCAGCACAGCCTGCATGCAGCTCAGCAGCCTGACGTCTGAGGACTCTGCGGTCTATTTCTGTGCAAGAGGGGGCTACTGG	21	IGHV01-80*01	unknown	IGHJ04-01*01
042022_GP_PR8_1	0.000661667	3	CARGGYW	ATGAGAAGTTCAAGAGCAAGGCCACACTGACTGTAGACACATCCTCCAGCACAGCCTACATGCAGCTCAGCAGCCTGACATCTGAGGACTCTGCGGTCTATTACTGTGCAAGAGGGGGCTACTGG	21	IGHV01-55*01	unknown	IGHJ04-01*01
042022_GP_PR8_1	0.000441112	2	CARGGYW	ACGAAAAATTCAAGGGCAAGGCCACACTGACTGCAGACAAATCCTCCAGCACAGCCTACATGCAGCTCAGCAGCCTGACCTCTGAGGACTCTGCGGTCTATTTCTGTGCAAGAGGGGGCTACTGG	21	IGHV01-80*01	unknown	IGHJ04-01*01
042022_GP_PR8_1	0.00154389	7	CARGGYW	ACGGAAACTTCAAGGGCAAGGCCACACTGACTGCAGACAAATCCTCCAGCACAGCCTACATGCAGCTCAGCAGCCTGACCTCTGAGGACTCTGCGGTCTATTTCTGTGCAAGGGGGGGCTACTGG	21	IGHV01-80*01	unknown	IGHJ04-01*01
042022_GP_PR8_1	0.000882223	4	CARGGYW	ACGGAAAGTTCAAGGGCAAGGCCACACTGACTGCAGACAAATCCTCCAGCACAGCCTACATGCAGCTCAGCAGCCTGACCTCTGAGGACTCTGCGGTCTATTTCTGTGCAAGAGGTGGCTACTGG	21	IGHV01-80*01	unknown	IGHJ02-01*01
042022_GP_PR8_1	0.000882223	4	CARGGYW	ACGAAAAGTTCAAGGGCAAGGCCACACTGACTGCAGACAAATCCTCCAGCACAGCCTACATGCAACTCAGCAGCCTGACCTCTGAGGACTCTGCGGTCTATTTCTGTGCAAGAGGGGGCTACTGG	21	IGHV01-80*01	unknown	IGHJ04-01*01
042022_GP_PR8_1	0.000220556	1	CARGGYW	ACGGAAATTTCAAGGGCAAGGCCACACTGACTGCAGACAAATCCTCCAGCACAGCCTACATGCAGCTCAGCAGCCTGACCTCTGAGGACTCTGCGGTCTATTTCTGTGCAAGAGGCGGCTACTGG	21	IGHV01-80*01	unknown	unknown
042022_GP_PR8_1	0.000220556	1	CARGGYW	ACGGAAAGTTCAAGGGCAAGGCCACACTGACTGCAGACAAATCCTCCAGCACAGTCTACATGCAGTTCAGCAGTTTGACCTCTGAGGACTCTGCGGTCTATTTCTGTGCAAGAGGGGGCTACTGG	21	IGHV01-80*01	unknown	IGHJ04-01*01
042022_GP_PR8_1	0.000220556	1	CARGGYYFDYW	AGGGCAAGGCCACACTGACTGCAGACAAATCCTCCAGCACAGCCTACATGCAGCTCAGCAGCCTGACCTCTGAGGACTCTGCGGTCTATTTCTGTGCAAGAGGGGGGTACTACTTTGACTACTGG	33	IGHV01-80*01	unknown	IGHJ02-01*01
042022_GP_PR8_1	0.000220556	1	CARGGYYGDYW	AGGGCAAGGCCACATTGACTGTAGACAAGTCCTCCAGCACAGCCTACATGGAGCTCCGCAGCCTGACATCTGAGGACTCTGCAGTCTATTACTGTGCAAGGGGTGGTTACTACGGGGACTACTGG	33	IGHV01	IGHD02-03*01	IGHJ04-01*01
042022_GP_PR8_1	0.000441112	2	CARGGYYGNKGAMDYW	TGACTGTAACCAAGTCCTCCAGCACAGCCTACATGGAGCTCCGCAGCCTGACATCGGAGGATTCTGCACTCTATTACTGTGCAAGAGGGGGCTACTATGGTAACAAGGGTGCTATGGACTACTGG	48	IGHV01-22*01	IGHD02	IGHJ04-01*01
042022_GP_PR8_1	0.000220556	1	CARGGYYGNKGAMDYW	TGACTGTAACCACGTCCTCCAGCACAGCCTACATGGAGCTCCGCAGTTTGACATCGGAGGATTCTGCACTCTATTACTGTGCAAGAGGGGGCTACTATGGTAACAAGGGTGCTATGGACTACTGG	48	IGHV01-22*01	IGHD02	IGHJ04-01*01
042022_GP_PR8_1	0.000220556	1	CARGGYYGNRGAMDYW	TGACTGTATACAAGTCCTCCAGCACAGCCTACATGGAGCTCCGCAGCCTGACATCGGAGGATTCTGCAGTCTATTACTGTGCAAGAGGGGGCTACTATGGTAACAGGGGTGCTATGGACTACTGG	48	IGHV01-22*01	IGHD02	IGHJ04-01*01
042022_GP_PR8_1	0.000220556	1	CARGGYYGSSFDYW	CCACATTGACTGTAGACACATCCTCCAGCACAGCCTACATGCAGCTCAGCAGCCTGACATCTGAGGACTCTGCGGTCTATTACTGTGCAAGAGGAGGTTACTACGGTAGTAGCTTTGACTACTGG	42	IGHV01	IGHD01-01*01	IGHJ02-01*01
042022_GP_PR8_1	0.000661667	3	CARGGYYGSSGSWYFDVW	CAAACACATCCTCGAGCACAGCCTACATGGAACTCAGCAGCCTCACATCTGAGGACTCTGCGGTCTATTACTGTGCAAGAGGGGGGTACTACGGTAGTAGCGGGAGCTGGTACTTCGATGTCTGG	54	IGHV01-49*01	IGHD01-01*01	IGHJ01-01*01
042022_GP_PR8_1	0.000441112	2	CARGGYYGSTRNFDVW	TGACTGTAGACAAATCCTCCAGCACAGCCTACATGCAGCTCAGCAGCCTGACATCTGAGGACTCTGCGGTCTATTATTGTGCAAGGGGGGGTTACTACGGTAGTACCCGGAACTTCGATGTCTGG	48	IGHV01-53*01	IGHD01-01*01	IGHJ01-01*01
042022_GP_PR8_1	0.000220556	1	CARGGYYNNKGAMDYW	TGACTGTAAACAAGTCCTCCAGCACAGCCTACATGGAACTCCGCAGCCTGACATCGGAGGATTCTGCAGTCTATTATTGTGCAAGAGGGGGCTACTATAATAATAAGGGTGCTATGGACTACTGG	48	IGHV01-22*01	IGHD02	IGHJ04-01*01
042022_GP_PR8_1	0.000220556	1	CARGGYYNNKGAMDYW	TGACTGTAAACAAGTCCTCCAGCACAGCCTACATGGAGCTCCGCAGCCTGACATCGGAGGATTCTGCAGTCTATTACTGTGCAAGAGGGGGCTACTATAATAACAAGGGTGCTATGGACTACTGG	48	IGHV01-22*01	IGHD02	IGHJ04-01*01
042022_GP_PR8_1	0.00132333	6	CARGGYYSHKGAMDYW	TGACTATAAACAAGTCCTCCAGCACAGCCTACATGGAACTCCGCAGCCTGACATCGGAGGATTCTGCAGTCTATTACTGTGCAAGAGGGGGCTACTATAGTCACAAGGGTGCTATGGACTACTGG	48	IGHV01-22*01	IGHD02	IGHJ04-01*01
042022_GP_PR8_1	0.000220556	1	CARGGYYSNKGALDYW	TGACTGTAAACAAGTCCCCCAGTACAGCCTACATGGAGCTCCGCAGCCTGACATCGGAGGATTCTGCAGTCTATTACTGTGCAAGAGGGGGCTATTATAGTAATAAGGGTGCTTTGGACTACTGG	48	IGHV01-22*01	IGHD02	IGHJ04-01*01
042022_GP_PR8_1	0.00176445	8	CARGGYYSNKGAMDYW	TGACTGTAGACAAGTCCTCCAGCACAGCCTACATGGAGCTCCGCAGCCTGACATCGGAGGATTCTGCAGTCTATTTCTGTGCAAGAGGGGGCTATTATAGTAATAAGGGTGCTATGGACTACTGG	48	IGHV01-22*01	IGHD02	IGHJ04-01*01
042022_GP_PR8_1	0.000441112	2	CARGGYYSNKGAMDYW	TGACTGTAAACAAGTCCTCCAGCACAGCCTACATGGAGCTCCGCAGCCTGACATCGGAAGATTCTGCAGTCTATTTCTGTGCAAGAGGGGGCTACTATAGTAACAAGGGTGCTATGGACTACTGG	48	IGHV01-22*01	IGHD02	IGHJ04-01*01
042022_GP_PR8_1	0.000220556	1	CARGGYYSNKGAMDYW	TGACTGTAAACAAGTCCTCCAGCACAGCCTACATGGAGCTCCGCAGCCTGACATCGGAGGATTCTGCAGTCTATTACTGTGCAAGAGGGGGCTACTATAGTAACAAGGGTGCTATGGACTACTGG	48	IGHV01-22*01	IGHD02	IGHJ04-01*01
042022_GP_PR8_1	0.000220556	1	CARGGYYSNKGAMDYW	TGACTGTAAACAAGTCCTCCAGCACAGCCTATATGGAGCTCCGCAGCCTGACATCGGAGGAATCTGCAGTCTATTACTGTGCAAGAGGGGGCTACTATAGTAACAAGGGTGCTATGGACTACTGG	48	IGHV01-22*01	IGHD02	IGHJ04-01*01
042022_GP_PR8_1	0.000441112	2	CARGHDYFDYW	AGGGCCGATTCACCATCTCCAGAGACAATGCCAAGAACAACCTGTACCTGCAAATGAGCCATCTGAAGTCTGAGGACACAGCCATGTATTACTGTGCAAGGGGACATGACTACTTTGACTACTGG	33	IGHV05-04*01	unknown	IGHJ02-01*01
042022_GP_PR8_1	0.000661667	3	CARGHSNWYFDVW	AGGCCACATTGACTGTAAACAAGTCCTCCAGCACAGCCTACATGGAGCTCCGCAGCCTGACATCGGAGGATTCTGCAGTCTATTACTGTGCAAGAGGGCATAGTAACTGGTACTTCGATGTCTGG	39	IGHV01-22*01	unknown	IGHJ01-01*01
042022_GP_PR8_1	0.000220556	1	CARGIGAYYYGGNFDYW	CTGTAGACAAGTCCTCTAGTACAACCTACATGGAGCTCCGCAGCCTGACATCTGAGGACTCTGCAGTCTATCACTGTGCAAGAGGGATTGGGGCCTATTACTACGGTGGAAACTTTGACTACTGG	51	IGHV01-31*01	IGHD01-01*01	IGHJ02-01*01
042022_GP_PR8_1	0.000441112	2	CARGITSYYFDYW	AGGCCACACTGACTGCAGACAAATCCTCCAGCACAGCCTACATGCAACTCAGCAGCCTGACATCTGAGGACTCTGCGGTCTACTTCTGTGCAAGAGGGATTACGTCGTACTACTTTGACTACTGG	39	IGHV01-82*01	unknown	IGHJ02-01*01
042022_GP_PR8_1	0.000220556	1	CARGITTVVAEDYW	CCACATTGACTGTAGACAAGTCCTCCAGCACAGCCTACATGGAGCTCCGCAGCCTGACATCTGAGGACTCTGCAGTCTATTACTGTGCAAGAGGTATTACTACGGTAGTAGCTGAGGACTACTGG	42	IGHV01	IGHD01-01*01	IGHJ04-01*01
042022_GP_PR8_1	0.000220556	1	CARGITTVVGPYYFDYW	CTGCAGACAAATCCTCCAGCACAGCGTACATGGAGCTCCGCAGCCTGACATCTGAGGACTCTGCGGTCTATTTCTGTGCAAGAGGGATTACTACGGTAGTAGGCCCCTACTACTTTGACTACTGG	51	IGHV01-81*01	IGHD01-01*01	IGHJ02-01*01
042022_GP_PR8_1	0.000220556	1	CARGIWAGNYYYAMDYW	CTGTGGACAAATCTTCCAGCACAGCCTACATGCAGCTCAGCAGCCTGACATCTGAGGACTCTGCGGTCTATTACTGTGCAAGAGGGATCTGGGCGGGGAATTATTACTATGCTATGGACTACTGG	51	IGHV01	unknown	IGHJ04-01*01
042022_GP_PR8_1	0.000220556	1	CARGIWAGNYYYAMDYW	CTGCGGACAAATCTTCCAGCACAGCCTACATGCAGCTCAGCAGCCTGACATCTGAGGACTCTGCGGTCTATTACTGTGCAAGAGGGATCTGGGCGGGGAATTATTACTATGCTATGGACTACTGG	51	IGHV01	unknown	IGHJ04-01*01
042022_GP_PR8_1	0.000220556	1	CARGIWSFDYW	AGGACACGGCCGCATTGACTGCAGACCAATCCTCCAGCACAGCCTTCATGCAGTTGGGTAGCCTGACATATGACGACTCTGCAGTCTATTACTGTGCAAGAGGGATTTGGTCGTTTGACTACTGG	33	IGHV01-07*01	unknown	IGHJ02-01*01
042022_GP_PR8_1	0.000441112	2	CARGIWSFDYW	AGGACAAGGCCGCATTGACTGCAGACCAATCCTCCAGCACAGCCTTCATGCAGTTGAGTAGCCTGACATATGACGACTCTGCAGTCTATTACTGTGCAAGAGGGATTTGGTCGTTTGACTACTGG	33	IGHV01-07*01	unknown	IGHJ02-01*01
042022_GP_PR8_1	0.000220556	1	CARGIWSNYLDYW	AGGCCACACTGACGGCAGACACATCCTCCAGCACTGCCTACTTGCAGCTCAGCAGCCTAGCGTCTGAGGACTCTGCGGTCTATTACTGTGCAAGGGGGATATGGAGTAACTACCTTGACTATTGG	39	IGHV01-66*01	IGHD02	IGHJ02-01*01
042022_GP_PR8_1	0.000441112	2	CARGIWSNYPSFAYW	CATTGACTGTAGACAAGTCCTCCAGCACAGCCTACATGGAGCTCCGCAGCCTGACATCTGAGGACTCTGCAGTCTATTACTGTGCAAGAGGGATATGGAGTAACTACCCTTCTTTTGCTTACTGG	45	IGHV01	IGHD02	IGHJ03-01*01
042022_GP_PR8_1	0.000220556	1	CARGIWSYTMDYW	AGGCCACATTGACTGTAGACAAGTCCTCCAGCACAGCCTACATGGAGCTCCGCAGACTGACATCTGAAGACTCTGCAGTCTATTACTGTGCAAGGGGAATATGGTCCTATACTATGGACTACTGG	39	IGHV01	unknown	IGHJ04-01*01
042022_GP_PR8_1	0.000220556	1	CARGIYYLDYW	AGAGCAAGGCCACACTGACTGTAGACAAATCCTCCAGCACAGCCTACATGCAACTCAGCAGCCTGACATCTGAGGACTCTGCGGTCTATTACTGTGCAAGAGGGATCTACTACCTTGACTACTGG	33	IGHV01-64*01	unknown	IGHJ02-01*01
042022_GP_PR8_1	0.000441112	2	CARGIYYYGHTPYYFDYW	CAGATACATCCTCCAACACAGCCTACATGCAGCTCAGCAGTCTGACAACTGAGGACTCTGCCATCTATTACTGTGCAAGAGGGATTTATTACTACGGTCATACCCCATACTACTTTGACTACTGG	54	IGHV01-09*01	IGHD01-01*01	IGHJ02-01*01
042022_GP_PR8_1	0.000220556	1	CARGIYYYGNTPYYFDYW	CAGATACATCCTCCAACACAGCCTACATGCAGCTCAGCAGCCTGACAACTGAGGACTCTGCCATCTATTACTGTGCAAGAGGGATTTATTACTACGGTAATACCCCATACTACTTTGACTACTGG	54	IGHV01-09*01	IGHD01-01*01	IGHJ02-01*01
042022_GP_PR8_1	0.00110278	5	CARGKNYYGSNYETMDYW	CAGACAAATCCTCCAGCACAGCCTACATACAGCTCAGCAGCCTGACCTCTGAGGACTCTGCGGTCTATTTCTGTGCAAGAGGGAAAAATTACTACGGTAGTAACTACGAAACTATGGACTACTGG	54	IGHV01-80*01	IGHD01-01*01	IGHJ04-01*01
042022_GP_PR8_1	0.000220556	1	CARGLFFGSYISLMDYW	CTTTGGATACTGCTGCCAGCACTGCCTATTTACATATAAACTTCCTCAGAAATGCGGACTCGGCTACGTATTTCTGTGCGAGAGGCCTCTTCTTTGGTAGCTACATCTCTCTTATGGACTACTGG	51	IGHV09-04*01	IGHD01-01*02	IGHJ04-01*01
042022_GP_PR8_1	0.000220556	1	CARGLGGYW	CAGTGAAGGGCCGATTCACCATCTCCAGAGACAATGCCAAGAACACCCTGTTCCTGCAAATGACCAGTCTGAGGTCTGAGGACACGGCCATGTATTACTGTGCAAGGGGACTGGGCGGCTACTGG	27	IGHV05-17*01	unknown	unknown
042022_GP_PR8_1	0.000220556	1	CARGLGSSIPYAMDYW	TGACTGTAGACAAGTCCTCCAGCACAGCCTACATGGAGCTCCGCAGCCTGACATCTGAGGACTCTGCAGTCTATTACTGTGCAAGAGGATTGGGTAGTAGCATTCCTTATGCTATGGACTACTGG	48	IGHV01	IGHD01-01*01	IGHJ04-01*01
042022_GP_PR8_1	0.000220556	1	CARGLLFDYW	TCAAGGGCAAGGCCACATTGACTGTAGACAAGTCCTCCAGCACAGCCTACATGGAGCTCCGCAGCCTGACATCTGAGGACTCTGCAGTCTATTACTGTGCAAGAGGCTTACTTTTTGACTACTGG	30	IGHV01	unknown	IGHJ02-01*01
042022_GP_PR8_1	0.000220556	1	CARGLLTSYYAMDYW	CATTGACTGTAAACAAGTCCTCCAGCACAGCCTACATGGAGCTCCGCAGCCTGACATCGGAGGATTCTGCAGTCTATTACTGTGCAAGAGGGTTACTCACTTCTTACTATGCTATGGACTACTGG	45	IGHV01-22*01	unknown	IGHJ04-01*01
042022_GP_PR8_1	0.000220556	1	CARGLRRLDYW	AGAGCAAGGCCACACTGACTGTAGACAAACCCTCCAGCACAGCCTACATGCAGCTCAGCAGCCTGACATCTGAGGACTCTGCGGTCTTTTATTGTGCGAGAGGGTTACGACGTTTGGACTACTGG	33	IGHV01-72*01	IGHD02	IGHJ04-01*01
042022_GP_PR8_1	0.000220556	1	CARGLRRPYAMDYW	CCACATTGACTGTAGACAAATCCTCCAGCACAGCCTACATGCAGCTCAGCAGCCTGACATCTGAGGACTCTGCGGTCTATTACTGTGCAAGAGGATTACGACGACCCTATGCTATGGACTACTGG	42	IGHV01	IGHD02	IGHJ04-01*01
042022_GP_PR8_1	0.000220556	1	CARGNYFFWYFDVW	CCACATTGACTGTAGACAAGTCCTCCAGCACAGCCTACATGGAGCTCCGCAGCCTGACATCTGAGGACACTGCAGTCTATTACTGTGCAAGGGGTAACTACTTTTTTTGGTACTTCGATGTCTGG	42	IGHV01	IGHD02	IGHJ01-01*01
042022_GP_PR8_1	0.000220556	1	CARGNYW	ACGGAAAGTTCAAGGGCAAGGCCACACTGACTGCAGACAGATCCTCCAGCACAGCCTACATGCAGCTCAGCAGCCTGACCTCTGAGGACTCTGCGGTCTATTTCTGTGCAAGGGGTAACTACTGG	21	IGHV01-80*01	unknown	IGHJ02-01*01
042022_GP_PR8_1	0.000220556	1	CARGNYYDPYYFDYW	CACTGACTGCAGAAAAATCCTCCAGCACTGCCTACATGCAGCTCAGCAGCCTGACATCTGAGGACTCTGCTGTCTATTCCTGTGCAAGAGGAAATTACTACGATCCGTACTACTTTGACTACTGG	45	IGHV01-76*01	IGHD01	IGHJ02-01*01
042022_GP_PR8_1	0.000661667	3	CARGNYYGPYYFDYW	CACTGACTGCAGAAAAATCCTCCAGCACTGCCTACATGCAGCTCAGCAGCCTGACATCTGAGGACTCTGCTGTCTATTTCTGTGCAAGAGGAAATTACTACGGTCCGTACTACTTTGACTACTGG	45	IGHV01-76*01	IGHD01-01*01	IGHJ02-01*01
042022_GP_PR8_1	0.001985	9	CARGPIYYDYCDYW	CCATATTGACTGTAGACCAATCTTCCAGCACAGCCCACATGCAGCTCAACAGCCTGACATCTGAGGACTCTGCAGTCTATTACTGTGCAAGAGGGCCGATCTACTATGATTACTGTGACTACTGG	42	IGHV01-39*01	IGHD02	IGHJ02-01*01
042022_GP_PR8_1	0.000441112	2	CARGPYW	ACGGAAAGTTCAAGGGCAAGGCCACACTGACTGCAGACAAATCCTCCAGCACAGCCTACATGCAGCTCAGCAGCCTGACCTCTGAGGACTCTGCGGTCTATTTCTGTGCAAGAGGACCTTACTGG	21	IGHV01-80*01	unknown	IGHJ03-01*01
042022_GP_PR8_1	0.000220556	1	CARGPYW	ACGGAAAGTTCAAGGACAAGGCCACACTGACTGCAGACAAATCCTCCAGCACAGCCTATATGCAGCTCAGCAGTCTGACCTCTGATGACTCTGCGGTCTATTTCTGTGCAAGAGGACCTTACTGG	21	IGHV01-80*01	unknown	IGHJ03-01*01
042022_GP_PR8_1	0.00154389	7	CARGPYYGGYFDVW	CCACACTTACTGTAGACAAATCCTCCAGCACAGCCTACATGTTGCTCAGCAGCCTGACCTCTGAGGACTCTGCGGTCTATTTCTGTGCAAGGGGACCGTACTACGGTGGGTACTTCGATGTCTGG	42	IGHV01-75*01	IGHD01-01*01	IGHJ01-01*01
042022_GP_PR8_1	0.000220556	1	CARGRDYGFYWYFDVW	TGACTGTAAACAAGTCCTCCAGCACAGCCTACATGGAGCTCCGCAGCCTGACATCGGAGGATTCTGCAGTCTATTACTGTGCAAGAGGTAGGGATTACGGTTTCTACTGGTACTTCGATGTCTGG	48	IGHV01-22*01	unknown	IGHJ01-01*01
042022_GP_PR8_1	0.000220556	1	CARGREGFAYW	AGAGCAAGGCCACACTGACTGTAGACAAATCCTCCGGCACAGCCTACATGCAGCTCAGCAGCCTGACATCTGAGGACTCTGTGGTCTATTATTGTGCAAGAGGGAGAGAGGGGTTTGCTTACTGG	33	IGHV01-53*01	unknown	IGHJ03-01*01
042022_GP_PR8_1	0.000220556	1	CARGREGFAYW	AGAGCAAGGCCACACTGACTGTAGACAAATCCTCCAGCACAGCCTACATGCAGCTCAGCAGCCTGACATCTGAGGACTCTGCGGTCTATTATTGTGCAAGAGGGAGAGAGGGGTTTGCTTACTGG	33	IGHV01-53*01	unknown	IGHJ03-01*01
042022_GP_PR8_1	0.000441112	2	CARGREWLLPYAMDYW	TGACTGTAGACAAATCCTCCAGCACAGCCTACATGCAACTCAGCAGCCTGACATCTGAGGACTCTGCGGTCTATTACTGTGCAAGAGGGAGAGAATGGTTACTCCCGTATGCTATGGACTACTGG	48	IGHV01-64*01	IGHD02-03*01	IGHJ04-01*01
042022_GP_PR8_1	0.000220556	1	CARGSDYAMDYW	GTCGGATCTCCATAACTCGTGACACATCCAAGAACCAGTATTACCTGCAGTTGAATTCTGTGACTACTGAGGACACAGCCACATATTACTGTGCAAGGGGGTCGGACTATGCTATGGACTACTGG	36	IGHV03-08*01	unknown	IGHJ04-01*01
042022_GP_PR8_1	0.000441112	2	CARGSNFYFDYW	GCAAGGCCACATTGACTGTAAACAAGTCCTCCAGCACAGCCTACATGGAGCTCCGCAGCCTGACATCGGAGGATTCTGCAGTCTATTACTGTGCAAGAGGGAGTAACTTTTACTTTGACTACTGG	36	IGHV01-22*01	unknown	IGHJ02-01*01
042022_GP_PR8_1	0.000220556	1	CARGSNYYGCTYFDYW	TCACTCGTGATACATCTAAGAACCAGTTTTTCCTGCAGTTGAATTCTGTGACTACTGAGGACACAGCCACATATTACTGTGCAAGAGGGTCTAATTACTACGGTTGTACCTACTTTGACTACTGG	48	IGHV03-06*01	IGHD01-01*01	IGHJ02-01*01
042022_GP_PR8_1	0.000220556	1	CARGSPIYSDYWIMDYW	CTGTAGACAAGTCCTCCAATAAAGCCTACATGGAACTCCGCAGCCTGACATCTGAGGACTCTGCAGTCTATTACTGTGCAAGAGGCTCCCCCATATATTCTGATTACTGGATTATGGACTACTGG	51	IGHV01	unknown	IGHJ04-01*01
042022_GP_PR8_1	0.000220556	1	CARGSPIYSDYWIMDYW	CTGTAGACAAGTCCTCCAATAAAGCCTACATGGAACTCCGCAGCCTGACATCTGAGGACTCTGCAGTCTATTACTGTGCAAGAGGCTCCCCCATCTACTCTGATTACTGGATTATGGACTACTGG	51	IGHV01	unknown	IGHJ04-01*01
042022_GP_PR8_1	0.000220556	1	CARGSTFDYW	TCAAGGGACGGTTTGCCTTCTCTTTGGAAACCTCTGCCAGCACTGCCTATTTACAGATAAGCAACCTCAAAAATGAGGACACGGCTACGTATTTCTGTGCGAGGGGAAGTACCTTTGACTACTGG	30	IGHV09-04*01	unknown	IGHJ02-01*01
042022_GP_PR8_1	0.00617556	28	CARGSVTAGFPYW	AGGCCACACTTACTGTAGACAAATCCTCCAGCACAGCCTACATGTTGCTCAGCAGCCTGACCTCTGAGGACTCTGCGGTCTATTTCTGTGCAAGAGGGTCGGTTACTGCGGGGTTTCCTTACTGG	39	IGHV01-75*01	unknown	IGHJ03-01*01
042022_GP_PR8_1	0.000220556	1	CARGSVTAGFPYW	AGGCCAAACTGACTGCAGTCACATCCGCCAGCACTGCCTACATGGAGCTCAGCAGCCTGACCTCTGAGGACTCTGCGGTCTATTTCTGTGCAAGAGGGTCGGTTACTGCGGGGTTTCCTTACTGG	39	IGHV01-05*01	unknown	IGHJ03-01*01
042022_GP_PR8_1	0.000220556	1	CARGSWDRPNYALDYW	TTACTGCAGATTCATCCTCCAATATAGCCTACATGCAGCTCAGCAGCCTGACAACTGAGGACTCTGCCATCTATTACTGTGCAAGAGGGAGCTGGGACCGGCCTAACTATGCTTTGGACTACTGG	48	IGHV01-09*01	unknown	IGHJ04-01*01
042022_GP_PR8_1	0.000220556	1	CARGSYFNNYRYFDYW	TGACTGTTGACCAATCTTCCAGCACAGCCTACATGCGGCTCAGCAGCCTGACGTCTGAGGACTCTGCAGTCTATTACTGTGCAAGAGGGTCCTACTTTAATAACTACCGCTACTTTGACTACTGG	48	IGHV01-39*01	unknown	IGHJ02-01*01
042022_GP_PR8_1	0.000220556	1	CARGSYW	ACGGAAAGTTCAAGGGCAAGGCCACACTGACTGCAGACAAATCCTCCAACACAGCCTACATGCAGCTCAGCAGCCTGACCTCTGAGGACTCTGCGGTCTATTTCTGTGCAAGAGGGTCTTACTGG	21	IGHV01-80*01	unknown	IGHJ03-01*01
042022_GP_PR8_1	0.000220556	1	CARGSYW	ACGGAAAGTTCAAGGGCAAGGCCACACTGACTGCAGACAAATCCTCCAACACAGCCCACATGCAGCTCAGCAGCCTGACCCCTGAGGACTCTGCGGTCTATTTCTGTGCAAGAGGGTCTTACTGG	21	IGHV01-80*01	unknown	IGHJ03-01*01
042022_GP_PR8_1	0.000220556	1	CARGSYYGRGAMDYW	CGCTGACTGTAGACAAATCCTCCAGCACAGCCTACATGCAGTTCAGCAGCCTGACATCTGAGGACTCTGCGGTCTTTTATTGTGCAAGAGGGTCTTACTACGGTAGAGGTGCTATGGACTACTGG	45	IGHV01-53*01	IGHD01-01*01	IGHJ04-01*01
042022_GP_PR8_1	0.000220556	1	CARGTAYW	AAAAGTTCAAGGGCAAGGCCACATTGACTGTAGACACATCCTCCAGCACAGCCTACATGCAGCTCAGCAGCCTGACATCTGAGGACTCTGCGGTCTATTACTGTGCAAGAGGGACGGCTTACTGG	24	IGHV01	unknown	IGHJ03-01*01
042022_GP_PR8_1	0.000882223	4	CARGTFW	ACGGAAAATTCAAGGGCAAGGCCACACTGACTGCAGACAAATCCTCCAGCACAGCCTACATGCAGCTCAGCAGCCTGACCTCTGAGGACTCTGCGGTCTACTTCTGTGCAAGAGGGACCTTCTGG	21	IGHV01-80*01	unknown	unknown
042022_GP_PR8_1	0.000441112	2	CARGTGTKIMDYW	AGGCCACATTCACTGCAGATACATCCTCCAACACAGCCTACATGCAACTCAGCAGCCTGACAACTGAGGGCTCTACCATCTATTATTGTGCAAGAGGAACTGGGACTAAAATTATGGACTACTGG	39	IGHV01-09*01	IGHD04-01	IGHJ04-01*01
042022_GP_PR8_1	0.000661667	3	CARGTGTKIMDYW	AGGCCACATTCACTGCAGATCCATCCTCCAACACAGCCTACATGCAACTCAGCAGCCTGACAACTGAGGGCTCTACCATCTATTATTGTGCAAGAGGAACTGGGACTAAAATTATGGACTACTGG	39	IGHV01-09*01	IGHD04-01	IGHJ04-01*01
042022_GP_PR8_1	0.000220556	1	CARGTGTRAMDYW	AGGCCACATTCACTGCAGATACATCCTCCAACACAGCCTACATGCAACTTAGTAGCCTGACAACTGAGGACTCTGCCATCTATTACTGTGCAAGAGGAACTGGGACTAGGGCTATGGACTACTGG	39	IGHV01-09*01	IGHD04-01	IGHJ04-01*01
042022_GP_PR8_1	0.000661667	3	CARGTGTRAMDYW	AGGCCACATTCACTGCAGATACATCCTCCAACACAGCCTACATGCAACTCAGCAGCCTGACAACTGAGGACTCTGCCATCTATTACTGTGCAAGAGGAACTGGGACTAGGGCTATGGACTACTGG	39	IGHV01-09*01	IGHD04-01	IGHJ04-01*01
042022_GP_PR8_1	0.000220556	1	CARGTGTRAMDYW	AGGCCACATTCACTGCAGATACATCCTCCAACACAGCCTTCATGCAACTCAGCAGCCTGACAACTGAGGACTCTGCCATCTATTACTGTGCAAGAGGAACTGGGACTAGGGCTATGGACTACTGG	39	IGHV01-09*01	IGHD04-01	IGHJ04-01*01
042022_GP_PR8_1	0.000220556	1	CARGTGTRAMDYW	AGGCCACATTCACTGCAGATACATCCTCCAACACAGCCTACATGCAACTTAGCAGCCTGACAACTGAGGACTCTGCCATCTATTACTGTGCAAGAGGAACTGGGACTAGGGCTATGGACTACTGG	39	IGHV01-09*01	IGHD04-01	IGHJ04-01*01
042022_GP_PR8_1	0.00110278	5	CARGTGTRIMDYW	AGGCCACATTCACTGCAGATACATCCTCCAACACAGCCTACATGCAACTGAGCAGCCTGACAACTGAAGACTCTGCCATCTATTACTGTGCAAGAGGAACTGGGACTAGGATTATGGACTACTGG	39	IGHV01-09*01	IGHD04-01	IGHJ04-01*01
042022_GP_PR8_1	0.000220556	1	CARGTGTRVLDYW	AGGCCACATTCACTGCAGATACATCCTCCAACACAGCCTACATGCAACTCAGCAGCCTGACAACTGAGGACTCTGCCATCTATTATTGTGCAAGAGGAACTGGGACTAGGGTTTTGGACTACTGG	39	IGHV01-09*01	IGHD04-01	IGHJ04-01*01
042022_GP_PR8_1	0.000220556	1	CARGTGTRVMDFW	AGGCCACATTCACTGCAGATATATCCTCCAACACAGCCTACATGCAAGTCAGCAGCCTGACAACTGAAGACTCTGCCATCTATTACTGTGCAAGAGGAACTGGGACTAGGGTTATGGACTTCTGG	39	IGHV01-09*01	IGHD04-01	IGHJ04-01*01
042022_GP_PR8_1	0.000220556	1	CARGTGTRVMDYW	AGGCCACATTCACTGCAGATGCATCCTCCAACACAGCCTACATGCAACTCAGCAGCCTGACAACTGATGACTCTACCATCTATTATTGTGCAAGAGGAACTGGGACTAGGGTTATGGACTACTGG	39	IGHV01-09*01	IGHD04-01	IGHJ04-01*01
042022_GP_PR8_1	0.000220556	1	CARGTGTRVMDYW	AGGTCACATTCACTGCAGATACATCCTCCAACACAGCCTGCATGCTACTCAGCAGCCTGACAACTGAGGACTCTGTCATCTATTATTGTGCAAGAGGAACTGGGACTAGGGTTATGGACTACTGG	39	IGHV01-09*01	IGHD04-01	IGHJ04-01*01
042022_GP_PR8_1	0.000441112	2	CARGTGTRVMDYW	AGGCCACATTCACTGCAGATACATCCTCCAACACAGCCTACATGCTACTCAGCAGCCTGACAACTGAGGACTCTGTCATCTATTATTGTGCAAGAGGAACTGGGACTAGGGTTATGGACTACTGG	39	IGHV01-09*01	IGHD04-01	IGHJ04-01*01
042022_GP_PR8_1	0.00110278	5	CARGTGTRVMDYW	AGGCCACATTCACTGCAGATACATCCTCCAACACAGCCTACATGCAACTCAGCAGCCTGACAACTGAGGACTCTACCATCTATTATTGTGCAAGAGGAACTGGGACTAGGGTTATGGACTACTGG	39	IGHV01-09*01	IGHD04-01	IGHJ04-01*01
042022_GP_PR8_1	0.000441112	2	CARGTGTRVMDYW	AGGCCACATTCACTGCAGATACATCCTCCAATACAGCCTACATGCAATTCAGCAGCCTGACAGTTGATGACTCTGCCATCTATTACTGTGCAAGAGGAACTGGGACTAGGGTTATGGACTACTGG	39	IGHV01-09*01	IGHD04-01	IGHJ04-01*01
042022_GP_PR8_1	0.000220556	1	CARGTGTRVMDYW	AGGCCACATTCACTGCAGATACATCCTCCAACACAGCCTACATGCAACTCAGCAGCCTGACAACTGAGGACTCTGCCATCTATTACTGTGCAAGAGGAACTGGGACTAGGGTTATGGACTACTGG	39	IGHV01-09*01	IGHD04-01	IGHJ04-01*01
042022_GP_PR8_1	0.000441112	2	CARGTGTRVMDYW	AGGCCACATTCACTGCAGATACATCCTCCAACACAGCCTACATGCAACTCAGCAGCCTGACAACTGAGGACTCTGCCATTTATTACTGTGCAAGAGGAACTGGGACTAGGGTTATGGACTACTGG	39	IGHV01-09*01	IGHD04-01	IGHJ04-01*01
042022_GP_PR8_1	0.000220556	1	CARGTGTRVMDYW	AGGCCACATTCACTGCAGATACATCCTCCAACACAGCCTACATGCAACTCAACAGCCTGACAACTGAGGACTCTGCCATCTATTACTGTGCAAGAGGAACTGGGACTAGGGTTATGGACTACTGG	39	IGHV01-09*01	IGHD04-01	IGHJ04-01*01
042022_GP_PR8_1	0.00264667	12	CARGTGTRVMDYW	AGGCCACATTCACTGCAGATACATCCTCCAACACAGCCTACATGCAACTCAGCAGCCTGACAACTGAGGACTCTGCCATCTATTACTGTGCAAGAGGAACTGGGACAAGGGTTATGGACTACTGG	39	IGHV01-09*01	IGHD04-01	IGHJ04-01*01
042022_GP_PR8_1	0.000220556	1	CARGTGTRVMDYW	AGGCCACATTCACTGCAGATACATCCTCCAACACAGCCTACATGCAACTCAGCAGCCTGACAACTGACGACTCTGCCATCTATTACTGTGCAAGAGGAACTGGGACTAGGGTTATGGACTACTGG	39	IGHV01-09*01	IGHD04-01	IGHJ04-01*01
042022_GP_PR8_1	0.000220556	1	CARGTGTRVMDYW	AGGCCACATTCACTGCAGATACGTCCTCCAACACAGCCTACATGCAACTCAGCAGCCTGGCAACTGAGGACTCTGCCATCTATTACTGTGCAAGAGGAACTGGGACAAGGGTTATGGACTACTGG	39	IGHV01-09*01	IGHD04-01	IGHJ04-01*01
042022_GP_PR8_1	0.000220556	1	CARGTTDYYAMDYW	CCACACTGACTGCAGACAAATCCTCCAGCACAGCCTACATGCAACTCAGCAGCCTGACATCTGAGGACTCTGCGGTCTACTTCTGTGCAAGAGGTACTACGGATTACTATGCTATGGACTACTGG	42	IGHV01-82*01	IGHD01	IGHJ04-01*01
042022_GP_PR8_1	0.000661667	3	CARGTVVAYYAMDYW	CCATCTCCAGAGACAATGCCAAGAACACCCTGTTCCTGCAAATGACCAGTCTGAGGTCTGAGGACACGGCCATGTATTACTGTGCAAGGGGGACGGTAGTAGCTTACTATGCTATGGACTACTGG	45	IGHV05-17*01	IGHD01-01*01	IGHJ04-01*01
042022_GP_PR8_1	0.000661667	3	CARGTWAMDYW	AGGACAAGGCCACATTGACTGCAGACAAATCCTCCAGCACAGCCTACATGCAGCTGAGTGGCCTGACATATGAGGACTCTGCAGTCTATTACTGCGCAAGAGGGACGTGGGCTATGGACTACTGG	33	IGHV01-07*01	unknown	IGHJ04-01*01
042022_GP_PR8_1	0.000220556	1	CARGTWDRPNYALDYW	TTACTGCAGATTCATCCTCCATTATAGCCTACATGCACCTCAGCAGCCTGACAACTGAGGACTCTGCCATCTATTATTGTGCAAGAGGGACCTGGGACCGGCCTAATTATGCTTTGGACTACTGG	48	IGHV01-09*01	unknown	IGHJ04-01*01
042022_GP_PR8_1	0.000220556	1	CARGTWDRPNYGLDYW	TTACTGCAGATTCATCCTCCATTATAGCCTACATGCACCTCAGCAGCCTGACAACTGAGGACTCTGCCATCTATTATTGTGCAAGAGGGACCTGGGACCGGCCTAATTATGGTCTGGACTACTGG	48	IGHV01-09*01	unknown	IGHJ04-01*01
042022_GP_PR8_1	0.000220556	1	CARGTWDRPSYALDYW	TCACTGCAGATACATCCTCCAATACAGCCTACATACAACTCAGCAGCCTGACAACTGAGGACTCTGCCATCTATTACTGTGCAAGAGGGACCTGGGACCGGCCTTCGTATGCTCTGGACTACTGG	48	IGHV01-09*01	unknown	IGHJ04-01*01
042022_GP_PR8_1	0.000220556	1	CARGTYFYDAVYHWYFDVW	ACAAGTCCTCCAATACAGCCTACATGGCGCTCCGCAACCTGACATCTGAGGACTCTGCAGTCTATTTCTGTGCAAGAGGGACTTATTTCTACGATGCTGTCTATCACTGGTATTTCGATGTCTGG	57	IGHV01	unknown	IGHJ01-01*01
042022_GP_PR8_1	0.000220556	1	CARGTYFYDAVYHWYFDVW	ACAAGTCCTCCAATACAGCCTACATGGCGCTCCGCAACCTGACATCTGAGGACTCTGCAGTCTATTACTGTGCAAGAGGGACTTATTTCTACGATGCTGTCTATCACTGGTATTTCGATGTCTGG	57	IGHV01	unknown	IGHJ01-01*01
042022_GP_PR8_1	0.000441112	2	CARGTYW	ACGAAAAATTCAAGGGCAAGGCCACGCTGACTGCAGACAAATCCTCCAATACAGCCTACATGCAGCTCAGCAGCCTGACCTCTGAAGACTCTGCGGTCTATTTCTGTGCAAGAGGGACTTACTGG	21	IGHV01-80*01	unknown	IGHJ03-01*01
042022_GP_PR8_1	0.00110278	5	CARGTYW	ACGGAAAGTTCAAGGGCAAGGCCACACTGACTGCAGACAAATCCTCCAGCACAGCCTACATGCAGATCAGCAGCCTGACTTCTGACGACTCTGCGGTCTATTTCTGTGCAAGAGGCACTTACTGG	21	IGHV01-80*01	unknown	IGHJ03-01*01
042022_GP_PR8_1	0.00132333	6	CARGTYW	ACGGAAAGTTCAAGGGCAAGGCCACACTGACTGCAGACAAATCTTCCAGCACAGCCTACATGCAGCTCAGCAGCCTGACCTCTGAGGACTCTGCGGTCTATTTCTGTGCAAGAGGGACCTACTGG	21	IGHV01-80*01	unknown	unknown
042022_GP_PR8_1	0.000220556	1	CARGTYW	ACGGAAAGTTCAAGGGCAAGGCCTCACTGACTGCAGACAAATCCTCCAGCACAGCCTACATGCAGATCAGCAGCCTGACTTCTGACGACTCTGCGGTCTACTTCTGTGCAAGAGGCACTTACTGG	21	IGHV01-80*01	unknown	IGHJ03-01*01
042022_GP_PR8_1	0.000220556	1	CARGTYW	ACGAAAAATTCAAGGGCAAGGCCACACTGACTGCAGACAAATCCTCCAGTACAGCCTACATGCAGCTCAGCAGCCTGACCTCTGAGGACTCTGCGGTCTATTTCTGTGCAAGAGGGACTTACTGG	21	IGHV01-80*01	unknown	IGHJ03-01*01
042022_GP_PR8_1	0.000220556	1	CARGTYW	ACGGAAAGTTCAAGGGCAAGGCCACACTGACTGCAGACAAATCTTCCAGCACAGCCTACATGCAGCTCAGTAGCCTGACCTCTGAGGACTCTGCGGTCTATTTCTGTGCAAGAGGGACCTACTGG	21	IGHV01-80*01	unknown	unknown
042022_GP_PR8_1	0.000220556	1	CARGTYW	ACGAAAAATTCAAGGGCAAGGCCACACTGACTGCAGACAAATCCTCCAGTACAGCCTACATGCAGCTCAGCAGCCTGACCTCTGAGGACTCTGCGGTCTACTTCTGTGCGAGAGGGACTTACTGG	21	IGHV01-80*01	unknown	IGHJ03-01*01
042022_GP_PR8_1	0.000220556	1	CARGTYW	ACGGAAAGTTCAAGGGTATGGCCACACTGACTGCAGACAAATCCTCCAGCACAGCCTACATGCAACTCAGCAGCCTGACCTCTGAGGACTCTGCGGTCTATTTCTGTGCAAGAGGAACTTACTGG	21	IGHV01-80*01	unknown	IGHJ03-01*01
042022_GP_PR8_1	0.000441112	2	CARGTYW	ACGGAAAGTTCAAGGACAAGGCCACACTGACTGCAGACAAATCCTCCAGCACAGCCTACATGCAGCTCAGCAGCCTGACCTCTGAGGACTCTGCGGTCTATTTCTGTGCAAGAGGCACTTACTGG	21	IGHV01-80*01	unknown	IGHJ03-01*01
042022_GP_PR8_1	0.000220556	1	CARGVITTVVATNYFDYW	CAGACAAATCCTCCAGCACAGCGTACATGGAGCTCCGCAGCCTGACATCTGAGGACTCTGCGGTCTATTTCTGTGCAAGAGGGGTTATTACTACGGTAGTAGCTACGAACTACTTTGACTACTGG	54	IGHV01-81*01	IGHD01-01*01	IGHJ02-01*01
042022_GP_PR8_1	0.000441112	2	CARGVSSGDFDYW	AGGCCACATTGACTGTAGACAAATCCTCCAGCACAGCCTACATGCAGCTCAGCAGCCTGACATCTGAGGACTCTGCGGTCTATTACTGTGCAAGGGGGGTCAGCTCAGGGGACTTTGACTACTGG	39	IGHV01	IGHD03-02*02	IGHJ02-01*01
042022_GP_PR8_1	0.000220556	1	CARGVWAESFDYW	AGGCCACACTGACTGTAGACAAACCCTCCAGCACAGCCTACATGCAGCTCAGCAGCCTGACATCTGAGGACTCTGCGGTCTATTATTGTGCAAGAGGGGTTTGGGCTGAAAGCTTTGACTACTGG	39	IGHV01-72*01	unknown	IGHJ02-01*01
042022_GP_PR8_1	0.000220556	1	CARGVWAESFDYW	AGGCCACACTGACTGTAGACAAACCCCCCAGCACAGCCTACATGCAGCTCAGCAGCCTGACATCTGAGGACTCTGCGGTCTATTATTGTGCAAGAGGGGTTTGGGCTGAAAGCTTTGACTACTGG	39	IGHV01-72*01	unknown	IGHJ02-01*01
042022_GP_PR8_1	0.000441112	2	CARGVWAGDYYHALDYW	CTGTAGACAAATCCTCCAGCACAGCCTACATGCAGCTCAGCAGCCTGTCATCTGAGGACTCTGCGGTCTATTACTGTGCAAGAGGAGTCTGGGCGGGGGATTATTACCATGCTCTGGACTACTGG	51	IGHV01	unknown	IGHJ04-01*01
042022_GP_PR8_1	0.000882223	4	CARGVWGNWYFDVW	CCACATTGACTGTAGACAAGTCCTCCAGCACAGCCTACATGGAGCTCCGCAGCCTGACATCTGAGGACTCTGCAGTCTATTACTGTGCAAGGGGGGTTTGGGGTAACTGGTACTTCGATGTCTGG	42	IGHV01	unknown	IGHJ01-01*01
042022_GP_PR8_1	0.000661667	3	CARGVWSVDYW	AGGGCAAGTCCACATTGACTGTAGACAAATCCTCCAGCACAGCCTACATGCAGCTCAGCAGCCTGACATCTGAGGACTCTGCGGTCTATTACTGTGCAAGAGGGGTATGGTCCGTTGACTACTGG	33	IGHV01-69*01	unknown	IGHJ02-01*01
042022_GP_PR8_1	0.000220556	1	CARGVWSVDYW	AGGACAAGGCCACATTGACTGTAGACAAATCCTCCAGCACAGCCTACATGCAGCTCAGCAGCCTGACATCTGAGGACTCTGCGGTCTATTACTGTGCAAGAGGGGTATGGTCCGTTGACTACTGG	33	IGHV01	unknown	IGHJ02-01*01
042022_GP_PR8_1	0.00286723	13	CARGVYW	ACGGAAAGTTCAAGGGCAAGGCCACACTGACTGCAGACAAATCCTCCAGCACAGCCTATATGCAACTCAGCAGCCTGACCTCTGAGGACTCTGCGATCTATTTCTGTGCAAGAGGGGTTTATTGG	21	IGHV01-80*01	unknown	IGHJ03-01*01
042022_GP_PR8_1	0.000441112	2	CARGVYW	ACGGAAAGTTCAAGGGCAAGGCCACACTGACTGCAGACAAATCCTCCAGCACAGCCTACATGCAGCTCAGCAGCCTGACCTCTGAGGACTCTGCGGTCTATTTCTGTGCAAGAGGGGTTTACTGG	21	IGHV01-80*01	unknown	IGHJ03-01*01
042022_GP_PR8_1	0.000220556	1	CARGVYW	ACGGAAAGTTCAAGGGCAAGGCCACACTGACTGCAGACAAATCCTCCAACACAGCCTACATGCAGTTCAGCAGCCTGACCTCTGAGGACTCTGCGGTCTATTTCTGTGCAAGAGGGGTGTACTGG	21	IGHV01-80*01	unknown	unknown
042022_GP_PR8_1	0.000441112	2	CARGVYW	ACGGAAAATTCAAGGCCAAGGCCACACTGACTGCAGACAAATCCTCCAGCACCGCCTACATGCAGCTCAGCAGCCTGACCTCTGAGGACTCTGCGGTCTATTTCTGTGCAAGAGGGGTTTATTGG	21	IGHV01-80*01	unknown	IGHJ03-01*01
042022_GP_PR8_1	0.000220556	1	CARGVYW	ACGGAAAGTTCAAGGACAAGGCCACACTGACTGCAGACAAATCCTCCAGCACAGCCCACATGCAGCTCAGCAGCCTGACCTCTGAGGACTCTGCGGTCTATTTCTGTGCAAGAGGGGTTTACTGG	21	IGHV01-80*01	unknown	IGHJ03-01*01
042022_GP_PR8_1	0.000220556	1	CARGVYYGNYFDYW	CCACATTGACTGTAGACAAGTCCTCCAGCACAGCCTACATGGAGCTCCGCAGCCTGACATCTGAGGACTCTGCAGTCTATTACTGTGCAAGGGGGGTTTACTACGGTAACTACTTTGACTACTGG	42	IGHV01	IGHD01-01*01	IGHJ02-01*01
042022_GP_PR8_1	0.000441112	2	CARGWDGFAYW	AGGGACGGTTTGCCTTCTCTTTGGAAACCTCTGCCAGCACTGCCTATTTGCAGATCAACAACCTCAAAAATGAGGACACGGCTACATATTTCTGTGCAAGAGGCTGGGACGGGTTTGCTTACTGG	33	IGHV09-03*01	unknown	IGHJ03-01*01
042022_GP_PR8_1	0.000220556	1	CARGWDGFAYW	AGGGACGGTTTGCCTTCTCTTTGGAAACCTCTGCCAGCACTGCCTATTTGCAGATCGACAATCTCAAAAATGAGGACACGGCTACATATTTCTGTGCAAGAGGCTGGGACGGGTTTGCTTACTGG	33	IGHV09-03*01	unknown	IGHJ03-01*01
042022_GP_PR8_1	0.000220556	1	CARGWGDYW	AGTTCAAGAGCAAGGCCACACTGACTGTAGACAAATCCTCCAGCACAGCCTACATGCAGCTCAGCAGCCTGACATCTGAGGACTCTGCGGTCTATTATTGTGCAAGGGGGTGGGGCGACTACTGG	27	IGHV01-53*01	unknown	unknown
042022_GP_PR8_1	0.000220556	1	CARGYGDYPYYSAMDYW	CTTTAGAAACCTCTGCCATCACTGCCTATTTGCAGATCAGCAACCTCAAAAATGAGGACACGGCTACATATTTCTGTGCAAGAGGATATGGTGACTACCCTTATTACTCTGCTATGGACTATTGG	51	IGHV09	IGHD02-13*01	IGHJ04-01*01
042022_GP_PR8_1	0.000441112	2	CARGYGSIFAYW	GCAAGGCCACACTGACTGTAGACAAATCCTCCAGCACAGCCTACATGCAACTCAGCAGCCTGACATCTGAGGACTCTGCGGTCTATTACTGTGCAAGAGGATACGGTAGTATATTTGCTTACTGG	36	IGHV01-64*01	IGHD01-01*01	IGHJ03-01*01
042022_GP_PR8_1	0.00639612	29	CARGYGSIFVYW	GCAAGGCCACACTGACTGTAGACAAATCCTCCAGCACAGCCTCCATGCAACTCAGCAGCCTGACATCTGAGGACTCTGCGGTCTATTACTGTGCAAGAGGATACGGTAGTATATTTGTTTACTGG	36	IGHV01-64*01	IGHD01-01*01	IGHJ03-01*01
042022_GP_PR8_1	0.000220556	1	CARGYGSSYDAMDYW	CATTCACTGCAGATACATCCTCCAACACAGCCTACATGCAACTCAGCAGCCTGACAACTGAGGACTCTGCCATCTATTACTGTGCAAGAGGCTACGGTAGTAGCTACGATGCTATGGACTACTGG	45	IGHV01-09*01	IGHD01-01*01	IGHJ04-01*01
042022_GP_PR8_1	0.000441112	2	CARGYGSSYNYW	GCAAGGCCACACTGACTGTAGACAAATCCTCCAGCACAGCCTACATGCAGCTCAGCAGCCTGACATCTGAGGACTCTGCGGTCTATTATTGTGCAAGAGGCTACGGTAGTAGCTACAACTACTGG	36	IGHV01-53*01	IGHD01-01*01	unknown
042022_GP_PR8_1	0.000220556	1	CARGYSYYFDYW	GCCGATTCACCATCTCCAGAGACAATGCCAAGAACACCCTGTTCCTGCAAATGACCAGTCTGAGGTCTGAGGACACGGCCATGTATTACTGTGCAAGAGGGTACTCTTACTACTTTGACTACTGG	36	IGHV05-17*01	unknown	IGHJ02-01*01
042022_GP_PR8_1	0.000220556	1	CARGYYFGSFLWYFDVW	CCAGAGACAATGCCAAGAACACCCTGTTCCTGCAAATGACCAGTCTGAGGTCTGAGGACACGGCCATGTATTACTGTGCAAGGGGTTATTACTTCGGTAGTTTCCTCTGGTACTTCGATGTCTGG	51	IGHV05-17*01	IGHD01-01	IGHJ01-01*01
042022_GP_PR8_1	0.000220556	1	CARGYYGPYYYAMDYW	TGACTGCAGACAAATCCTCCAGCACTGCCTACATGCAGCTCAGCAGCCTGACATCTGAGGACTCTGCGGTCTATTTCTGTGCAAGAGGGTACTACGGTCCCTATTACTATGCTATGGACTACTGG	48	IGHV01-54*01	IGHD01-01*01	IGHJ04-01*01
042022_GP_PR8_1	0.000220556	1	CARGYYGSSRYAMDYW	TCACTAGAGACACTTCCAAGAACCAGTTATTCCTGCAGTTGAACTCTGTGACTACTGAAGATATAGCCACATATTACTGTGCAAGGGGGTACTACGGTAGTAGCCGCTATGCTATGGACTACTGG	48	IGHV03-04*01	IGHD01-01*01	IGHJ04-01*01
042022_GP_PR8_1	0.000220556	1	CARGYYSGSLHWYFDVW	CCAGAGACAATGCCAAGAACACCCTGTCCCTGCAAATGACCAGTCTGAGGTCTGAGGACACGGCCATGTATTACTGTGCAAGGGGTTATTACTCCGGTAGTCTCCACTGGTACTTCGATGTCTGG	51	IGHV05-17*01	IGHD01-01	IGHJ01-01*01
042022_GP_PR8_1	0.000441112	2	CARGYYW	ACGGAAAGTTCAAGGGCAAGGCCATACTGACTGCAGACAAATCCTCCAGCACAGCCTACATGCAGCTCAGCAGCCTGACCTCTGAGGACTCTGCGGTCTATTTCTGTGCAAGAGGGTATTACTGG	21	IGHV01-80*01	unknown	unknown
042022_GP_PR8_1	0.00397	18	CARGYYW	ACGGAAAGTTCAAGGGCAAGGCCACACTGACTGCAGACAAATCCTCCAGCACAGCCTACATGCAGCTCAGCAGCCTGACCTCTGAGGACTCTGCGGTCTATTTCTGTGCAAGAGGGTATTACTGG	21	IGHV01-80*01	unknown	unknown
042022_GP_PR8_1	0.00110278	5	CARGYYW	ACGGAAAGTTCAAGGGCAAGGCCACACTGACTGCAGACAAATCCTCCATCACAGCCTACATGCAGCTCAGCAGCCTGACCTCTGAGGACTCTGCGGTCTATTTCTGTGCAAGAGGGTATTACTGG	21	IGHV01-80*01	unknown	unknown
042022_GP_PR8_1	0.00154389	7	CARGYYW	ACGGAAAGTTCAAGGGCAAGGCCACACTGACTGTAGACAAATCCTCCAGTATAGCCTACATGCAGCTTAGCAGCCTGACCTCTGAGGACTCTGCGGTCTATTTCTGTGCAAGAGGGTATTACTGG	21	IGHV01-80*01	unknown	unknown
042022_GP_PR8_1	0.000441112	2	CARGYYW	ACGGAAAGTTTAAGGGCAAGGCCACACTGACTGCAGACAAATCCTCCAGCACAGCCTACATGCAGCTCAGCAGCCTGACCTCTGAGGACTCTGCGGTCTATTTCTGTGCAAGAGGGTATTACTGG	21	IGHV01-80*01	unknown	unknown
042022_GP_PR8_1	0.000220556	1	CARGYYW	ACGGAAAGTTCAAGGGCAAGGCCACACTGACTGCAGACAAATCCTCCAGCACAGCCTACATGCAGCTCAGGAGCCTGACCTCTGAGGACTCTGCGGTCTATTTCTGTGCAAGAGGGTATTACTGG	21	IGHV01-80*01	unknown	unknown
042022_GP_PR8_1	0.000441112	2	CARGYYW	ACGGAAAATTCAAGGGCAAGGCCACACTGACTGCAGACAAATCCTCCAGCACAGCCTACATGCAGCTCAGCAGCCTGACCTCTGAGGACTCTGCGGTCTATTTCTGTGCAAGAGGGTATTACTGG	21	IGHV01-80*01	unknown	unknown
042022_GP_PR8_1	0.000661667	3	CARGYYW	ACGGAGAGTTCAAGGGCAAGGCCACACTGACTGCAGACAAATCCTCCAGCACAGCCTTCATGCAGCTCAGCAGCCTGACCTCTGAGGACTCTGCGGTCTATTTCTGTGCAAGAGGGTATTACTGG	21	IGHV01-80*01	unknown	unknown
042022_GP_PR8_1	0.000220556	1	CARGYYW	ACGGAAAGTTCAAGGGCAAGGCCACACTGACTGTAGACAAATCCTCCAGCACAGCCTACATGCAGCTCAGCAGCCTGACCTCTGAGGACTCTGCGGTCTATTTCTGTGCAAGAGGGTATTACTGG	21	IGHV01-80*01	unknown	unknown
042022_GP_PR8_1	0.000220556	1	CARGYYW	ACGGAAAGTTTAAGGGCAAGGCCACACTGACTGCAGACAAATCTTCCAGCACAGCCTACATGCAGCTCAGCAGCCTGACCTCTGAGGACTCTGCGGTCTATTTCTGTGCAAGAGGGTATTATTGG	21	IGHV01-80*01	unknown	IGHJ03-01*01
042022_GP_PR8_1	0.000220556	1	CARGYYYGSFHWYFDVW	CCAGAGACTATTCCAAGAACACCCTGTTCCTGCAAATGACCAGTCTGAGGTCTGAGGACTCGGCCATGTATTACTGTGCAAGGGGTTATTACTACGGTAGTTTCCACTGGTACTTCGATGTCTGG	51	IGHV05-17*01	IGHD01-01*01	IGHJ01-01*01
042022_GP_PR8_1	0.000220556	1	CARGYYYGSFHWYFDVW	TCCAGAGACAATGCCAAGAACACCCTGTTCCTGCAATGACCAGTCTGAGGTCTGAGGACACGGCCATGTATTACTGTGCAAGGGGTTATTACTACGGTAGTTTCCACTGGTACTTCGATGTCTGG	51	IGHV05-17*01	IGHD01-01*01	IGHJ01-01*01
042022_GP_PR8_1	0.000220556	1	CARGYYYGSFHWYFDVW	CCAGAGACAATGCCAAGAACACCCTGTTCCTGCATATGACCAGTCTGAGGTCTGAGGACACGGCCATGTATTACTGTGCTAGGGGTTATTACTACGGTAGTTTCCACTGGTACTTCGATGTCTGG	51	IGHV05-17*01	IGHD01-01*01	IGHJ01-01*01
042022_GP_PR8_1	0.0310984	141	CARGYYYGSFHWYFDVW	CCAGAGACAATGCCAAGAACACCCTGTTCCTGCAAATGACCAGTCTGAGGTCTGAGGACACGGCCATGTATTACTGTGCAAGGGGTTATTACTACGGTAGTTTCCACTGGTACTTCGATGTCTGG	51	IGHV05-17*01	IGHD01-01*01	IGHJ01-01*01
042022_GP_PR8_1	0.000220556	1	CARGYYYGSFHWYLDVW	CCAGAGACAGTGCCAAGAACACCCTGTTCCTGCAAATGACCAGTCTGAGGTCTGAGGACACGGCCATGTATTACTGTGCAAGGGGTTATTACTACGGTAGTTTCCACTGGTACCTCGATGTCTGG	51	IGHV05-17*01	IGHD01-01*01	IGHJ01-01*01
042022_GP_PR8_1	0.000441112	2	CARHAGTAQSFAYW	TCACCATCTCCAGAGACAATGCCAAGAACACCCTGTACCTGCAAATGAGCAGTCTGAGGTCTGAGGACACGGCCTTGTATTACTGTGCAAGACATGCGGGGACAGCTCAGTCGTTTGCTTACTGG	42	IGHV05-09*01	IGHD03-02*02	IGHJ03-01*01
042022_GP_PR8_1	0.000441112	2	CARHDGYGSSYVWYFDVW	GAGACAATGCCAAGAACACCCTGTACCTGCAAATGAGCAGTCTGAAGTCTGAGGACACAGCCATGTATTACTGTGCAAGACATGACGGCTACGGTAGTAGCTACGTTTGGTACTTCGATGTCTGG	54	IGHV05	IGHD01-01*01	IGHJ01-01*01
042022_GP_PR8_1	0.000441112	2	CARHDYGSPWFAYW	TCATCATCTCCAGAGACAACGCCAAAAATACGCTGTACCTGCAAATGAGCAAAGTGAGATCTGAGGACACAGCCCTTTATTACTGTGCAAGACATGACTACGGTAGCCCCTGGTTTGCTTACTGG	42	IGHV04	IGHD01-01*01	IGHJ03-01*01
042022_GP_PR8_1	0.000220556	1	CARHDYGSPWFAYW	TCATCATCTCCAGAGACAACGCCAAAAATACGCTGTACCTGCAAATGAACAAAGTGAGATCTGAGGACACAGCCCTTTATTTCTGTGCAAGACATGACTACGGTAGCCCCTGGTTTGCTTACTGG	42	IGHV04	IGHD01-01*01	IGHJ03-01*01
042022_GP_PR8_1	0.00176445	8	CARHDYGSPWFAYW	TCATCATGTCCAGAGACAACGCCAAAAATACGCTGTACCTGCAAATGAGCAAAGTGAGATCTGAGGACACAGCCCTTTATTACTGTGCAAGACATGACTACGGTAGCCCCTGGTTTGCTTACTGG	42	IGHV04	IGHD01-01*01	IGHJ03-01*01
042022_GP_PR8_1	0.000220556	1	CARHDYYCSSYGWYFDVW	GAGACAATGCCAAGATCACCCTGTACCTGCAAATGAGCAGTCTGAAGTCTGAGGACACAGCCATGTATTACTGTGCAAGACATGATTACTACTGTAGTAGCTACGGCTGGTACTTCGATGTCTGG	54	IGHV05	IGHD01-01*01	IGHJ01-01*01
042022_GP_PR8_1	0.000441112	2	CARHDYYGDAMDYW	TGAGCATCAGCAAGGACAACTCCAAGAGCCAAGTTTTCTTAAAAATGAACAGTCTCCAAACTGATGACACAGCCATGTACTACTGTGCCAGACATGATTACTACGGAGATGCTATGGACTACTGG	42	IGHV02	IGHD01	IGHJ04-01*01
042022_GP_PR8_1	0.000220556	1	CARHDYYGSSYGLYFDVW	GAGACAATGCCAAGAACACCCTGTACCTGCAAATGAGCAGTCTGAAGTCTGAGGACACAGCCATGCATTACTGTGCAAGACATGATTACTACGGTAGTAGCTACGGCTTGTACTTCGATGTCTGG	54	IGHV05	IGHD01-01*01	IGHJ01-01*01
042022_GP_PR8_1	0.000220556	1	CARHDYYGSSYGWYFDVW	GAGACAATGCCAAGAACACCCTGTACCTGCAAATGAGCAGTCTGAAGTCTGAGGACACGGCCACGTATTACTGTGCAAGACATGATTACTACGGTAGTAGCTACGGCTGGTACTTCGATGTCTGG	54	IGHV05-12-2*01	IGHD01-01*01	IGHJ01-01*01
042022_GP_PR8_1	0.0306573	139	CARHDYYGSSYGWYFDVW	GAGACAATGCCAAGAACACCCTGTACCTGCAAATGAGCAGTCTGAAGTCTGAGGACACAGCCATGTATTACTGTGCAAGACATGATTACTACGGTAGTAGCTACGGCTGGTACTTCGATGTCTGG	54	IGHV05	IGHD01-01*01	IGHJ01-01*01
042022_GP_PR8_1	0.000220556	1	CARHDYYGSSYGWYFDVW	GATACAATGCCAAGAACACCCTGTACCTGCAAATGAGCAGTCTGAAGTCTGAGGACACAGCCTTGTATTACTGTGCAAGACATGATTACTACGGTAGTAGCTACGGCTGGTACTTCGATGTCTGG	54	IGHV05-06-2*01	IGHD01-01*01	IGHJ01-01*01
042022_GP_PR8_1	0.000220556	1	CARHEDKSNDYWAMDYW	CTGCGGACAAATCCTCCAGCACAGTCTATATGGAGCTTAGTAGATTGACATCTGAAGACTCTGCGGTCTATTTCTGTGCAAGACACGAAGATAAGAGTAACGATTATTGGGCTATGGACTACTGG	51	IGHV01-62-2*01	unknown	IGHJ04-01*01
042022_GP_PR8_1	0.000220556	1	CARHEDLGFFDYW	AGGCCACATTGACTGCGGACAAATCCTCCAGCACAGTCTATATGGAGCTTAGTAGATTGACATCTGAAGACTCTGCGGTCTATTTCTGTGCAAGACACGAAGATCTGGGCTTCTTTGACTACTGG	39	IGHV01-62-2*01	unknown	IGHJ02-01*01
042022_GP_PR8_1	0.000220556	1	CARHEEDYYGSSYTGAMDYW	AATCCTCCAGCACAGTCTATATGGAGCTTAGTAGATTGACATCTGAAGACTCTGCGGTCTATTTCTGTGCAAGACACGAAGAGGATTACTACGGTAGTAGCTACACAGGTGCTATGGACTACTGG	60	IGHV01-62-2*01	IGHD01-01*01	IGHJ04-01*01
042022_GP_PR8_1	0.000220556	1	CARHEEGWGYDLNYFDYW	CGGACAAATCCTCCAGCACAGTCTATATGGAGCTTAGTAGATTGACATCTGAAGACTCTGCGGTCTATTTCTGTGCAAGACATGAAGAGGGGTGGGGTTACGACCTGAATTACTTTGACTACTGG	54	IGHV01-62-2*01	IGHD02	IGHJ02-01*01
042022_GP_PR8_1	0.000220556	1	CARHGKYDNYAMDYW	CATTGACTGCGGACAAATCCTCCAGCACAGTCTATATGGAGCTTAGTAGATTGACATCTGAAGACTCTGCGGTCTATTTCTGTGCAAGACACGGGAAATATGATAACTATGCTATGGACTACTGG	45	IGHV01-62-2*01	unknown	IGHJ04-01*01
042022_GP_PR8_1	0.000220556	1	CARHPYDGYYFAYW	CCACATTGACTGCGGACAAATCCTCCAGCACAGTCTATATGGAGCTTAGTAGATTGACATCTGAAGACTCTGCGGTCTATTTCTGTGCAAGACACCCCTATGATGGTTACTACTTTGCTTACTGG	42	IGHV01-62-2*01	IGHD02-03*01	IGHJ03-01*01
042022_GP_PR8_1	0.000441112	2	CARHSNLGYYFDYW	CCACATTGACTGTAAACAAGTCCTCCAGCACAGCCTACATGGAGCTCCGCAGCCTGACATCGGAGGATTCTGCAGTCTATTACTGTGCAAGACATAGTAACTTGGGGTACTACTTTGACTACTGG	42	IGHV01-22*01	IGHD02	IGHJ02-01*01
042022_GP_PR8_1	0.000220556	1	CARHTYGSPWFAYW	TCATCATCTCCAGAGACAACGCCAAAAATACGCTGTACCTGCAACTGAGCAAAGTGAGATCTGAGGACACAGCCCTTTATTACTGTGCAAGACATACCTACGGTAGCCCCTGGTTTGCTTACTGG	42	IGHV04	IGHD01-01*01	IGHJ03-01*01
042022_GP_PR8_1	0.000220556	1	CARHYGNYYAMDYW	TCACCATCTCCAGAGACAATGCCAAGAACACCCTGTACCTGCAAATGAGCAGTCTGAAGTCTGAGGACACAGCCATGTATTACTGTGCAAGACATTATGGTAACTACTATGCTATGGACTACTGG	42	IGHV05	unknown	IGHJ04-01*01
042022_GP_PR8_1	0.000441112	2	CARHYYGDAMDYW	AGGCCACATTGACTGTAGACAAATCCTCCAGCACAGCCTACATGCAGCTCAAGAGCCTGACATCTGAGGACTCTGCAGTCTATTACTGTGCAAGACATTACTACGGTGATGCTATGGACTACTGG	39	IGHV01-42*01	IGHD01	IGHJ04-01*01
042022_GP_PR8_1	0.000220556	1	CARHYYGSNYRYFDVW	TTATTGTAGACAAATCCTCCAGCACAGCCTACATGTTGCTCAGCAGCCTGACCTCTGAGGACTCTGCGATCTATTTCTGTGCAAGACATTACTACGGTAGTAACTACAGGTACTTCGATGTCTGG	48	IGHV01-75*01	IGHD01-01*01	IGHJ01-01*01
042022_GP_PR8_1	0.000220556	1	CARHYYGSRDFDYW	CCACATTGACTGTAGACACATCCTCCAGCACAGCCTACATGCAGCTCAGCAGCCTGACATCTGAGGACTCTGCGGTCTATTACTGTGCAAGACATTACTACGGTAGTAGGGACTTTGACTACTGG	42	IGHV01	IGHD01-01*01	IGHJ02-01*01
042022_GP_PR8_1	0.000220556	1	CARHYYGSSYRYFDVW	TTACTGTAGACAAATCCTCCAGCACAGCCTACATGTTGCTCAGCAGCCTGGCCTCTGAGGACTCTGCGGTCTATTTCTGTGCAAGGCATTACTACGGTAGTAGCTACAGGTACTTCGATGTCTGG	48	IGHV01-75*01	IGHD01-01*01	IGHJ01-01*01
042022_GP_PR8_1	0.000441112	2	CARHYYGSSYRYFDVW	TTACTGTAGACAAATCCTCCAGCACAGCCTACATGTTGCTCAGCAGCCTGACCTCTGAGGACTCTGCGGTCTATTTCTGTGCAAGACATTACTACGGTAGTAGTTATAGATACTTCGATGTCTGG	48	IGHV01-75*01	IGHD01-01*01	IGHJ01-01*01
042022_GP_PR8_1	0.000441112	2	CARHYYGSSYRYFDVW	TTACTGTAGACAAGTCCTCCAGCACAGCCTACATGTTGCTCAGCAGCCTGACCTCTGAGGACTCTGCGGTCTATTTCTGTGCAAGACATTACTACGGTAGTAGTTACAGGTACTTCGATGTCTGG	48	IGHV01-75*01	IGHD01-01*01	IGHJ01-01*01
042022_GP_PR8_1	0.000220556	1	CARHYYGSSYRYFDVW	TTACTGTAGACAAATCCTCCAGCACAGCCTACATGTTGCTCAGCAGCCTGACCTCTGAGGACTCTGCGGTCTATTTCTGTGCAAGACATTACTACGGTAGTAGCTACAGGTACTTCGATGTCTGG	48	IGHV01-75*01	IGHD01-01*01	IGHJ01-01*01
042022_GP_PR8_1	0.000220556	1	CARHYYGTSYWYFDVW	TGACTGCAGAAAAATCCTCCACCACTGCCTACATGCAGCTCAGCAGCCTGACATCTGAGGACTCTGCTGTCTATTTCTGTGCAAGACATTACTACGGTACTAGCTACTGGTACTTCGATGTCTGG	48	IGHV01-76*01	IGHD01-01*01	IGHJ01-01*01
042022_GP_PR8_1	0.000220556	1	CARHYYGTSYWYFDVW	TGACTGCAGAAAAATCCTCCAGCACTGCCTACATGCAGCTCAGCAGCCTGACATCTGAGGACTCTGCTGTCTATTTCTGTGCAAGACATTACTACGGTACTTCCTACTGGTACTTCGATGTCTGG	48	IGHV01-76*01	IGHD01-01*01	IGHJ01-01*01
042022_GP_PR8_1	0.000220556	1	CARIAETGTQAWFAYW	TCTCCAAGGATACCTCCAAAAACCAGGTATTCCTCAAGATCGCCAATGTGGACACTGCAGATACTGCCACACACTATTGTGCTCGAATAGCTGAGACGGGGACCCAGGCCTGGTTTGCTTACTGG	48	IGHV08-08*01	unknown	IGHJ03-01*01
042022_GP_PR8_1	0.000882223	4	CARIAETGTQAWFAYW	TCTCCAAGGATACCTCCAAAAACCAGGTATTCCTCAAGATCGCCAATGTGGACACTGCAGATACTGCCACATACTATTGTGCTCGAATAGCTGAGACGGGGACCCAGGCCTGGTTTGCTTACTGG	48	IGHV08-08*01	unknown	IGHJ03-01*01
042022_GP_PR8_1	0.000220556	1	CARIAGKDFDYW	GTCGGCTCACAATCTCCAAGGATACCTCCAAAAACCAGGTATTCCTCAAGATCGCCAATGTGGACACTGCAGATACTGCCACATACTACTGTGCTCGAATAGCTGGGAAAGACTTTGACTACTGG	36	IGHV08-08*01	unknown	IGHJ02-01*01
042022_GP_PR8_1	0.000220556	1	CARIAGKDFDYW	GTCGGCTCACAATCGCCAAGGATACCTCCAAAAACCAGGTATTCCTCAAGATCGCCAATGTGGACACTGCAGATACTGCCACATACTACTGTGCTCGAATAGCTGGGAAAGACTTTGACTACTGG	36	IGHV08-08*01	unknown	IGHJ02-01*01
042022_GP_PR8_1	0.00132333	6	CARIAYW	CCCCGAAGTTCCAGGGCAAGGCCACTATAACTGCAGACACATCCTCCAACACAGCCTACCTGCAGCTCAGCAGCCTGACATCTGCGGACACTGCCATCTATTACTGTGCTAGAATTGCTTACTGG	21	IGHV14-03*01	unknown	IGHJ03-01*01
042022_GP_PR8_1	0.000220556	1	CARIDRDDYYAMDYW	CAATCTCCAAGGATACCTCCAAAAACCAGGTATTCCTCAAGATCGCCAATGTGGACACTGCAGATACTGCCACATACTACTGTGCTCGAATAGACCGGGACGATTACTATGCTATGGACTACTGG	45	IGHV08-08*01	unknown	IGHJ04-01*01
042022_GP_PR8_1	0.000220556	1	CARIEDYYGSSYW	GGCTCACAATCTCCAAGGATACCTCCAAAAACCAGGTATTCCTCAAGATCGCCAATGTGGACACTGCAGATACTGCCACATACTACTGTGCTCGAATAGAAGATTACTACGGTAGTAGCTACTGG	39	IGHV08-08*01	IGHD01-01*01	unknown
042022_GP_PR8_1	0.000220556	1	CARIFRDDYYFDYW	TCACAATCTCCAAGGATACCTCCAAAAACCAGGTATTCCTCAAGATCGCCAATGTGGATAATGCAGATACTGCCACATACTACTGTGCGCGAATATTCAGGGATGATTATTATTTTGACTACTGG	42	IGHV08-08*01	unknown	IGHJ02-01*01
042022_GP_PR8_1	0.00154389	7	CARIFRDDYYFDYW	TCACAATCTCCAAGGATACCTCCAAAAACCAGGTATTCCTCAAGATCGCCAATGTGGATAGTGCAGATGCTGCCACATACTACTGCGCGCGAATATTCAGGGATGATTATTACTTTGACTACTGG	42	IGHV08-08*01	unknown	IGHJ02-01*01
042022_GP_PR8_1	0.000220556	1	CARIFRDDYYFDYW	TCACAATCTCCAAGGATACCTCCAAAAACCAGGTTTTCCTCAAGATCGCCAATGTGGACACTGCAGATACTGCCACATACTACTGTGCTCGAATATTCAGGGATGATTATTACTTTGACTACTGG	42	IGHV08-08*01	unknown	IGHJ02-01*01
042022_GP_PR8_1	0.000661667	3	CARIFRDDYYFDYW	TCACAATCTCCAAGGATACCTCCAAAAACCAGGTATTCCTCAAGATCGCCAATGTGGACACTGCAGATACTGCCACATACTACTGTGCTCGAATATTCAGGGATGATTATTACTTTGACTACTGG	42	IGHV08-08*01	unknown	IGHJ02-01*01
042022_GP_PR8_1	0.000441112	2	CARIFRDDYYFDYW	TCACAATCTCCAAGGATACCTCCAAAAACCAGGTATTCCTCAAGATCGCCAATGTGGATAGTGCAGATGTTGCCACATACTACTGCGCGCGAATATTCAGGGATGATTATTACTTTGACTACTGG	42	IGHV08-08*01	unknown	IGHJ02-01*01
042022_GP_PR8_1	0.000220556	1	CARIFRDDYYFDYW	TCACAATCTCCAAGGATACTTCCAAAAACCAGGTATTCCTCAAGATCGCCAATGTGGACACTACAGATACTGCCACATACTACTGTGCTCGAATATTCAGGGATGATTATTACTTTGACTACTGG	42	IGHV08-08*01	unknown	IGHJ02-01*01
042022_GP_PR8_1	0.000220556	1	CARIFYYGSYWYFDVW	TCTCCAAGGATACCTCCAAAAACCAGGTATTCCTCAAGATCGCCAATGTGGACACTGCAGATACTGCCACATACTACTGTGCTCGAATCTTCTACTATGGTTCCTACTGGTACTTCGATGTCTGG	48	IGHV08-08*01	IGHD02	IGHJ01-01*01
042022_GP_PR8_1	0.000661667	3	CARIGDYGNYYFDYW	CAATCTCCAAGGATACCTCCAAAAACCAGGTATTCCTCAAGATCGCCAATGTGGACACTGCAGATACTGCCACATACTACTGTGCTCGAATAGGTGACTATGGTAACTACTACTTTGACTACTGG	45	IGHV08-08*01	IGHD02	IGHJ02-01*01
042022_GP_PR8_1	0.000441112	2	CARIGGLRHYYAMDYW	TCTCCAAGGATACCTCCAAAAACCAGGTATTCCTCAAGATCGCCAATGTGGACACTGCAGATACTGCCACATACTACTGTGCTCGAATAGGGGGATTACGCCATTACTATGCTATGGACTACTGG	48	IGHV08-08*01	unknown	IGHJ04-01*01
042022_GP_PR8_1	0.000882223	4	CARIHYYGSYWYFDVW	TCTCCAAGGATACCTCCAAAAACCAGGTATTCCTCAAGATCGCCAATGTGGACACTGCAGATACTGCCACATACTACTGTGCTCGAATTCATTACTACGGTAGTTACTGGTACTTCGATGTCTGG	48	IGHV08-08*01	IGHD01-01*01	IGHJ01-01*01
042022_GP_PR8_1	0.000220556	1	CARIPYGYGNAMDYW	CTATAACAGCAGACACATCCTCCAACACAGCCTACCTGCAGCTCAGCAGCCTGACATCTGAGGACACTGCCGTCTATTACTGTGCTAGAATCCCCTACGGCTATGGGAATGCTATGGACTACTGG	45	IGHV14-02*01	IGHD01-02*01	IGHJ04-01*01
042022_GP_PR8_1	0.000220556	1	CARIRELGGAWFAYW	CAATCTCCAAGGATACCTCCAAAAACCAGTTATTCCTCAAGATCGCCAATGTGGACACTGCAGATACTGCCACATACTACTGTGCTCGAATAAGGGAGCTGGGGGGGGCCTGGTTTGCTTACTGG	45	IGHV08-08*01	unknown	IGHJ03-01*01
042022_GP_PR8_1	0.000661667	3	CARIRYGSSHWYFDVW	TCAGCAAAGACAACTCCAAGAGTCAAGTTTTCTTAAAAATGAACAGTCTGCAAACTGATGACACAGCCAGGTACTACTGTGCCAGAATCCGGTACGGTAGTAGCCACTGGTACTTCGATGTCTGG	48	IGHV02-adap06*01	IGHD01-01*01	IGHJ01-01*01
042022_GP_PR8_1	0.000220556	1	CARISTVVPDDVW	AGGCCACACTGACTGTAGACAAATCCTCCAACACAGCCTACATGCAACTCAGCAGCCTGACATCTGAGGACTCTGCGGTCTATTTTTGTGCACGTATTTCTACGGTAGTCCCTGACGATGTCTGG	39	IGHV01	IGHD01-01*01	IGHJ01-01*01
042022_GP_PR8_1	0.000220556	1	CARITTVIIIDFDVW	CAATCTCCACGGATACCTCCAAAAACCAGGTATTCCTCAAGATCGCCAATGTGGACCCTGCCGATACTGCCACATATTTCTGTGCTCGAATTACTACTGTTATAATTATTGATTTCGATGTCTGG	45	IGHV08-08*01	unknown	IGHJ01-01*01
042022_GP_PR8_1	0.000220556	1	CARITTVIIIDFDVW	CAATCTCCACGGATACCTCCAAAAACCAGGTATTCCTCAAGATCGCCAATGTGGACCCTGCCGATACTGCCACATATTTCTGTGCTCGAATTACGACTGTTATAATTATTGATTTCGATGTCTGG	45	IGHV08-08*01	unknown	IGHJ01-01*01
042022_GP_PR8_1	0.000220556	1	CARITTVVASVYW	GGCTCACAATCTCCAAGGATACCTCCAAAAACCAGGTATTCCTCAAAATCGCCAATGTGGACACTGCAGATACTGCCACATACTACTGTGCTCGAATTACTACGGTAGTAGCTTCTGTCTACTGG	39	IGHV08-08*01	IGHD01-01*01	IGHJ02-01*01
042022_GP_PR8_1	0.000220556	1	CARITTVVPDDVW	AGGCCACACTGACTGTAGACAAATCCTCCAACACAGCCTACATGCAGCTCAGCAGCCTGACATCTGAGGACTCTGCGGTCTATTTTTGTGCACGTATTACAACGGTAGTCCCTGACGATGTCTGG	39	IGHV01-53*01	IGHD01-01*01	IGHJ01-01*01
042022_GP_PR8_1	0.000661667	3	CARIVNYVGWFAYW	TCACAATCTCCAAGGATACCTCCAAAAACCAGGTATTCCTCAAGATCGCCAATGTGGACACTGCAGATACTGCCACATTCTACTGTGCTCGAATAGTTAACTATGTGGGCTGGTTTGCTTACTGG	42	IGHV08-08*01	unknown	IGHJ03-01*01
042022_GP_PR8_1	0.000220556	1	CARIVNYVGWFAYW	TCACAATCTCCAAGGATACCTCCAAAAACCAGGTATTCCTCAAGATCGCCAATGTGGACACTGCAGATACTGCCACATACTACTGTGCTCGAATAGTTAACTATGTGGGCTGGTTTGCTTACTGG	42	IGHV08-08*01	unknown	IGHJ03-01*01
042022_GP_PR8_1	0.000220556	1	CARIVQNDYEDFYAMDYW	AGGATACCTCCAAAAACCAGGTCTTCCTCAAGATCGCCAATGTGGACACTGCAGATACTGCCACATACTACTGTGCTCGAATAGTTCAGAATGATTACGAAGATTTCTATGCTATGGACTACTGG	54	IGHV08-08*01	IGHD02	IGHJ04-01*01
042022_GP_PR8_1	0.000220556	1	CARIVYFGSHWYFDVW	TCTCCAAGGATACCTCCAAAAACCAGGTATTCCTCAAGATCGCCAATGTGGACACTGCAGATGCTGCCACATACTACTGTGCTCGAATAGTTTACTTCGGTAGCCACTGGTACTTCGATGTCTGG	48	IGHV08-08*01	unknown	IGHJ01-01*01
042022_GP_PR8_1	0.000220556	1	CARIYGYDAMDYW	AGGCCACACTGACTGCAGACAAATCCTCCAGCACAGCCAACATGCAACTCAGCAGTCTGACATCTGAGGACTCTGCGGTCTACTTCTGTGCAAGAATTTATGGTTACGATGCTATGGACTACTGG	39	IGHV01-82*01	unknown	IGHJ04-01*01
042022_GP_PR8_1	0.000441112	2	CARIYHDYEGDYFDYW	TGAGTGTAGACACATCCTCCAGCACAGCCTACATGCAGCTCAGCAGCCTGACATCTGAGGACTCTGCGGTCTATTATTGTGCAAGAATCTACCATGATTACGAAGGGGATTACTTTGACTACTGG	48	provisional-IGHV01S05*01	IGHD02	IGHJ02-01*01
042022_GP_PR8_1	0.000882223	4	CARIYLGAMDYW	CCAGACTGAGCATCAGCAAGGACAATTCCAAGAGCCAAGTTTTCTTTAAAATGAACAGTCTGCAAGCTGATGACACAGCCATATATTACTGTGCCAGAATCTACCTAGGGGCTATGGACTACTGG	36	IGHV02-02*01	unknown	IGHJ04-01*01
042022_GP_PR8_1	0.000441112	2	CARIYYGSSWYFDVW	GCATCAGCAAAGACAACTCCAAGAGTCAAGTTTTCTTAAAAATGAACAGTCTGCAAACTGATGACACAGCCAGGTACTACTGTGCCAGGATTTACTACGGTAGTAGCTGGTACTTCGATGTCTGG	45	IGHV02-adap06*01	IGHD01-01*01	IGHJ01-01*01
042022_GP_PR8_1	0.000661667	3	CARKALLWGYAMDYW	TACTGACTACAGACAAATCCTCCGCCACTGCCTACATGCAACTCAGCAGCCTGACATCTGAGGACTCTGCGGTCTATTTCTGTGCAAGAAAAGCTTTACTGTGGGGCTATGCTATGGACTACTGG	45	IGHV01-54*01	unknown	IGHJ04-01*01
042022_GP_PR8_1	0.000220556	1	CARKALLWGYAMDYW	CACTGACTACAGACAAATCCTCCGCCACTGCCTACATGCATCTCAGCAGCCTGACATCTGAGGACTCTGCGGTCTATTTCTGTGCAAGAAAAGCTTTACTGTGGGGCTATGCTATGGACTACTGG	45	IGHV01-54*01	unknown	IGHJ04-01*01
042022_GP_PR8_1	0.000661667	3	CARKANWAWFAYW	AGGCCACACTGACTGTAGACAAATCCTCCAGCACAGCCTACATGCAGCTCAGCAGCCTGACATCTGAGGACTCTGCGGTCTATTATTGTGCAAGAAAAGCTAACTGGGCCTGGTTTGCTTACTGG	39	IGHV01-53*01	IGHD04-01*01	IGHJ03-01*01
042022_GP_PR8_1	0.000441112	2	CARKAYYSNYRYFDVW	TCACTGCAGATACATATTCCAACACAGCCTACATGCAACTCAGCACCCTGACAACTGAGGACTCTGCCATCTATTACTGTGCAAGAAAAGCCTACTATAGTAACTACAGGTACTTCGATGTCTGG	48	IGHV01-09*01	IGHD02	IGHJ01-01*01
042022_GP_PR8_1	0.000220556	1	CARKDSTGIAPGAMDYW	CTGTAGACAAATCCTCCAGCACAGCCTACATGCAACTCAAGAGCCTGACATCTGAGGACTCTGCAGTCTATTACTGTGCAAGAAAGGATTCTACGGGAATAGCCCCGGGGGCTATGGACTATTGG	51	IGHV01-42*01	unknown	IGHJ04-01*01
042022_GP_PR8_1	0.000220556	1	CARKDSTGIAPGAMDYW	CTGTAGACAAATCCTCCAGCACAGCCTACATGCGACTCAAGAGCCTGACATCTGAGGACTCTGCAGTCTATTACTGTGCAAGAAAGGATTCTACGGGAATAGCCCCGGGGGCTATGGACTATTGG	51	IGHV01-42*01	unknown	IGHJ04-01*01
042022_GP_PR8_1	0.000220556	1	CARKDWDWYFDVW	AGGCCACATTGACTGTAAACAGGTCCTCCAGCACAGCCTACATGGACCTCCGCAGCCTGACATCGGAGGATTCTGCAGTCTATTACTGTGCAAGAAAAGATTGGGACTGGTACTTCGATGTCTGG	39	IGHV01-22*01	unknown	IGHJ01-01*01
042022_GP_PR8_1	0.000441112	2	CARKDYGSSYWYFDVW	TGACTGTAGACACATCCTCCAGCACAGCCCACATGCAGGTCAGCAGCCTGACATCTGAGGACTCTGCGGTCTATTACTGTGCAAGAAAGGACTACGGAAGTAGCTACTGGTATTTCGATGTCTGG	48	IGHV01	unknown	IGHJ01-01*01
042022_GP_PR8_1	0.000220556	1	CARKDYGSSYWYFDVW	TGACTGTAGACACATCCTCCAGCACAGCCTACATGCAGCTCAGCAGCCTGACATCTGAGGACTCTGCGGTCTATTACTGTGCAAGAAAGGACTACGGTAGTAGCTACTGGTACTTCGATGTCTGG	48	IGHV01	IGHD01-01*01	IGHJ01-01*01
042022_GP_PR8_1	0.000220556	1	CARKDYVSSYWYFDVW	TGACTGTAGACACATCCTCCAGTACAGCCCAAATGCAGCTCAGCAGCCTGACATCTGAGGACTCTGCGGTCTATTACTGTGCAAGAAAGGACTACGTTAGTAGCTACTGGTACTTCGATGTCTGG	48	IGHV01	unknown	IGHJ01-01*01
042022_GP_PR8_1	0.000441112	2	CARKDYYSNYRFFDVW	TCACTGCAGATCCATCCTCCAACACAGCCTACATGCAACTCAGCAGCCTGACAACTGAGGACTCTGCCATCTATTACTGTGCAAGAAAAGACTACTATAGTAACTACAGGTTTTTCGATGTCTGG	48	IGHV01-09*01	IGHD02	IGHJ01-01*01
042022_GP_PR8_1	0.000220556	1	CARKDYYSNYRFFDVW	TCACTGCGGATCCATCCCCCAACACAGCCTACATGCAACTCAGCAGCCTGACAACTGAGGACTCTGCCATCTATTACTGTGCAAGAAAAGACTACTATAGTAACTACAGGTTTTTCGATGTCTGG	48	IGHV01-09*01	IGHD02	IGHJ01-01*01
042022_GP_PR8_1	0.000441112	2	CARKDYYSNYRYFDVW	TCACTGCAGATACATCCTCCAACACAGCCTACATGCAACTCAGCAGCCTGACAACTGAGGACTCTGCCATCTATTACTGTGCAAGAAAAGACTACTATAGCAACTACAGGTATTTTGATGTCTGG	48	IGHV01-09*01	IGHD02	IGHJ01-01*01
042022_GP_PR8_1	0.000220556	1	CARKDYYSNYRYFDVW	TCACTGCAGATACATCCTCCAACACAGCCTACATTCAACTCACCAGCCTGACAACTGAGGACTCTGCCATCTATTACTGTGCAAGAAAAGACTACTATAGTAACTACAGGTACTTCGATGTCTGG	48	IGHV01-09*01	IGHD02	IGHJ01-01*01
042022_GP_PR8_1	0.000220556	1	CARKEAGPFAYW	GACGGTTTGCCTTCTCTTTGGAAACCTCTGCCAGCACTGCCTATTTGCAGATCAACAACCTCAAAAATGAGGACACGGCTACATATTTCTGTGCAAGAAAAGAGGCTGGGCCGTTTGCTTACTGG	36	IGHV09-03*01	unknown	IGHJ03-01*01
042022_GP_PR8_1	0.000220556	1	CARKELRLRGYYAMDYW	CTGCAGATACATCCTCCAACACAGCCTACATGCAACTCACCAGCCTGACAACTGAGGACTCTGCCATCTATTACTGTGCAAGAAAGGAGCTCAGGCTACGTGGTTACTATGCTATGGACTACTGG	51	IGHV01-09*01	IGHD03-02*02	IGHJ04-01*01
042022_GP_PR8_1	0.000661667	3	CARKEVGRGYAMDYW	CACTGACTGCAGACAAATCCTCCAGCACAGCCTACATGCAGCTCAGCAGCCTGACCTCTGAGGACTCTGCGGTCTATTTCTGTGCAAGAAAGGAGGTGGGACGAGGCTATGCTATGGACTACTGG	45	IGHV01-80*01	unknown	IGHJ04-01*01
042022_GP_PR8_1	0.000661667	3	CARKFGSNFFDFW	AGGCCACATTGACTGTAGACAAATCCTCCAGTACAGCCTACATGCAGCTCAAGAGCCTGACATCTGAGGACTCTGCAGTCTATTACTGTGCACGGAAGTTCGGTAGTAATTTCTTTGACTTCTGG	39	IGHV01-42*01	IGHD01-01*01	IGHJ02-01*01
042022_GP_PR8_1	0.000220556	1	CARKGDYDRGFAYW	CCACATTGACTGTAGACAAATCCTCCAGCACAGCCTACATGCAGCTCAGCAGCCTGACATCTGAGGACTCTGCGGTCTATTACTGTGCAAGAAAGGGTGATTACGACAGAGGGTTTGCTTACTGG	42	IGHV01	IGHD02	IGHJ03-01*01
042022_GP_PR8_1	0.000220556	1	CARKGDYDRGFAYW	CCACATTGACTGTAGACAAATCCTTCAGCACAGCCTACATGCAGCTCAGCAGCCTGACATCTGAGGACTCTGCGGTCTATTACTGTGCAAGAAAGGGTGATTACGACAGAGGGTTTGCTTACTGG	42	IGHV01	IGHD02	IGHJ03-01*01
042022_GP_PR8_1	0.000220556	1	CARKGGSSYWFAYW	TGAGCATCAGCAAGGACAATTCCAAGAGCCAAGTTTTCTTTAAAATGAACAGTCTGCAAGCTGATGACACAGCCATATATTACTGTGCCAGAAAGGGCGGTAGTAGCTACTGGTTTGCTTACTGG	42	IGHV02-02*01	IGHD01-01*01	IGHJ03-01*01
042022_GP_PR8_1	0.000220556	1	CARKGITDDYW	AGGGCAAGGCCACATTGACTGTTGACAAGTCCTCCAGCACAGCCTACATGGAGCTCAACAGCCTGACATCTGAGGACTCTGCAGTCTATTACTGTGCAAGAAAGGGTATTACGGATGACTACTGG	33	IGHV01-19*01	unknown	IGHJ02-01*01
042022_GP_PR8_1	0.000441112	2	CARKGITTVVGYYAMDYW	AAGACAACTCCAAGAGTCAAGTTTTCTTAAAAATGAACAGTCTGCAAACTGATGACACAGCCAGGTACTACTGTGCCAGAAAAGGGATTACTACGGTAGTAGGGTACTATGCTATGGACTACTGG	54	IGHV02-adap06*01	IGHD01-01*01	IGHJ04-01*01
042022_GP_PR8_1	0.000220556	1	CARKGLLWGYAMDYW	CACTGACTACAGACAAATCCTCCGCCACTGCCTACATGCAACTCAGCAGCCTGACATCTGAGGACTCTGCGGTCTATTTCTGTGCAAGAAAAGGGTTACTGTGGGGCTATGCTATGGACTACTGG	45	IGHV01-54*01	unknown	IGHJ04-01*01
042022_GP_PR8_1	0.000220556	1	CARKGSGYYFDYW	AGGCCACATTGACTGTAAACAAGTCCTCCAGCACAGCCTACATGGACCTCCGCAGCCTGACATCGGAGGATTCTGCAGTCTATTACTGTGCAAGAAAGGGGTCGGGGTACTACTTTGACTACTGG	39	IGHV01-22*01	unknown	IGHJ02-01*01
042022_GP_PR8_1	0.000220556	1	CARKGVYPADYW	GCAAGGCCACATTCACTGCAGATACATCCTCCAACACAGCCTACATGCAACTCAGCAGCCTGACAACTGAGGACTCTGCCATCTATTACTGTGCAAGAAAGGGGGTATACCCTGCGGACTACTGG	36	IGHV01-09*01	unknown	IGHJ04-01*01
042022_GP_PR8_1	0.000220556	1	CARKLFDYW	ACTTCAAGGGACGGTTTGCCTTCTCTTTGGAAACCTCTGCCAGCACTGCCTATTTACAGATAAGCAACCTCAAAAATGAGGACACGGCTACGTATTTCTGTGCGAGAAAACTATTTGACTACTGG	27	IGHV09-04*01	unknown	IGHJ02-01*01
042022_GP_PR8_1	0.000220556	1	CARKLGLWYFDVW	AGGCCACATTGACTGTAGACAAGTCCTCCAGCACAGCCTACATGGAGCTCCGCAGCCTGACATCTGAGGACTCTGCAGTCTATTACTGTGCAAGAAAACTGGGACTCTGGTACTTCGATGTCTGG	39	IGHV01	IGHD04-01	IGHJ01-01*01
042022_GP_PR8_1	0.000441112	2	CARKLYYGPFAYW	AGGCCACACTGACTGTAGACACATCCTCCAGCACAGCCTACATGCAACTCAGCAGCCTGACATCTGAGGACTCTGCGGTCTATTACTGTGCAAGGAAGCTTTACTACGGTCCTTTTGCTTACTGG	39	IGHV01	IGHD01-01*01	IGHJ03-01*01
042022_GP_PR8_1	0.000220556	1	CARKNYGNYGYFDVW	CATTGACTGTAGACACATCCTCCAGCACAGCCTACATGCAGCTCAGCAGCCTGACATCTGAGGACTCTGCGGTCTATTACTGTGCAAGAAAGAATTATGGTAACTACGGGTACTTCGATGTCTGG	45	IGHV01	IGHD02	IGHJ01-01*01
042022_GP_PR8_1	0.000220556	1	CARKNYGSNYFDYW	TCACCATCTCCAGAGATAATTCCCAAAGCATCCTCTATCTTCAAATGAATGCCCTGAGAGCTGAGGACAGTGCCACTTATTACTGTGCAAGAAAAAACTACGGTAGTAACTACTTTGACTACTGG	42	IGHV07-03*01	IGHD01-01*01	IGHJ02-01*01
042022_GP_PR8_1	0.000220556	1	CARKRGGYDGYALDYW	TGACTGTAGACAAATCCTCCAGCACAGCCTACATCCAGCTCAGCAGCCTGACATCTGAGGACTCTGCGGTTTATTACTGTGCAAGAAAGAGGGGGGGTTATGACGGGTATGCTTTGGACTACTGG	48	IGHV01	unknown	IGHJ04-01*01
042022_GP_PR8_1	0.000441112	2	CARKRLAWMDYW	ACAAGGCCACATTGACTGTAGACAAATCCTCCAGCACAGCCTACATGCAGCTCAGCAGCCTGACATCTGAGGACTCTGCGGTCTATTACTGTGCAAGAAAGAGGTTAGCCTGGATGGACTACTGG	36	IGHV01	unknown	IGHJ04-01*01
042022_GP_PR8_1	0.000661667	3	CARKTTVVPFYAMDYW	TCAGCAAGGACAATTCCAAGAGCCAAGTTTTCTTTAAAATGAACAGTCTGCAAGCTGATGACACAGCCATATATTACTGTGCCAGAAAAACTACGGTAGTTCCCTTCTATGCTATGGACTACTGG	48	IGHV02-02*01	IGHD01-01*01	IGHJ04-01*01
042022_GP_PR8_1	0.000220556	1	CARKYYGSNYRYFDVW	TGACTGTAGACACATCCTCCACCACAGCCTACATGCAGTTCAGCAGCCTGGCATCTGAAGACTCTGCGGTCTATTACTGTGCACGAAAGTACTACGGGAGTAACTACAGGTACTTCGATGTCTGG	48	IGHV01	IGHD01	IGHJ01-01*01
042022_GP_PR8_1	0.000661667	3	CARKYYGSSYRYFDVW	TGACTGTAGACACATCCTCCACCACAGCCTACATGCAGTTCAGCAGCCTGGCATCTGAAGACTCTGCGGTCTATTACTGTGCACGAAAGTACTACGGGAGTAGCTACAGGTACTTCGATGTCTGG	48	IGHV01	IGHD01	IGHJ01-01*01
042022_GP_PR8_1	0.000441112	2	CARLASSGPWFAYW	TTGCCTTCTCTTTGGAAACCTCTGCCAGCACTGCCTATTTGCAGATCAACAACCTCAAAAATGAGGACACGGCTACATATTTCTGTGCAAGATTAGCCAGCTCAGGCCCCTGGTTTGCTTACTGG	42	IGHV09-03*01	IGHD03-02*02	IGHJ03-01*01
042022_GP_PR8_1	0.000220556	1	CARLDSSGPFDYW	AGGCCACACTGACTGCAGACAAATCCTCCAGCACAGCCTACATGCAACTCAGCAGCCTGACATCTGAGGACTCTGCGGTCTACTTCTGTGCAAGATTAGACAGCTCAGGCCCCTTTGACTACTGG	39	IGHV01-82*01	IGHD03-02*02	IGHJ02-01*01
042022_GP_PR8_1	0.000220556	1	CARLGGLGLDYW	GCAAGGCCACACTGACTGTAGACAAATCCTCCAGCACAGCCTACATGCAGCTCAGCAGCCTGACATCTGAGGACTCTGCGGTCTATTATTGTGCAAGATTAGGGGGACTGGGCCTTGACTACTGG	36	IGHV01-53*01	unknown	IGHJ02-01*01
042022_GP_PR8_1	0.000220556	1	CARLGRGSAMDYW	AGGCCACACTGACTGTAGACAAATCCTCCAGCACAGCCTACATGCAGCTCAGCAGCCTGACATCTGAGGACTCTGCGGTCTATTATTGTGCAAGATTAGGACGCGGCTCGGCTATGGACTACTGG	39	IGHV01-53*01	unknown	IGHJ04-01*01
042022_GP_PR8_1	0.00485223	22	CARLGRRAYW	TCAAGGGCAAGTCCACATTGACTGTAGACAAATCCTCCAGCACAGCCTACATGCAGCTCAGCAGCCTGACATCTGAGGACTCTGCGGTCTATTACTGTGCAAGATTGGGGAGGCGGGCTTACTGG	30	IGHV01-69*01	unknown	IGHJ03-01*01
042022_GP_PR8_1	0.000220556	1	CARLGTMDYW	TCCAGGGCAAGGCCACTATAACTGCAGACACATCCTCCAACACAGCCTACCTGCAGCTCAGCAGCCTGACATCTGCGGACACTGCCATCTATTACTGTGCTAGATTGGGGACTATGGACTACTGG	30	IGHV14-03*01	unknown	IGHJ04-01*01
042022_GP_PR8_1	0.000220556	1	CARLGYHRVFDSW	AGGCCACACTGACTGTAGACAAACCCTCCAGCACAGCCTACATGCAACTCAGCAGCCTGACATCTGAGGATTCTGCGGTCTATTATTGTGCAAGATTGGGGTATCATCGCGTCTTTGACTCCTGG	39	IGHV01-72*01	unknown	IGHJ02-01*01
042022_GP_PR8_1	0.000220556	1	CARLGYHRVFDSW	GGGCCACACTGACTGTAGACAAACCCTCCAGCACAGCCTACATGCAACTCAGCAGCCTGACATCTGAGGATTCTGCGGTCTATTATTGTGCAAGATTGGGGTATCATCGCGTCTTTGACTCCTGG	39	IGHV01-72*01	unknown	IGHJ02-01*01
042022_GP_PR8_1	0.000441112	2	CARLLGDYW	CTCTAAAGGATAAATTCATCATCTCCAGAGACAACGCCAAAAATACGCTGAACCTGCAAATGAGCAAAGTGAGATCTGAGGACACAGCCCTTTATTACTGTGCAAGGCTACTAGGGGACTACTGG	27	IGHV04	unknown	IGHJ04-01*01
042022_GP_PR8_1	0.000220556	1	CARLLGDYW	AGTTCAAGAGTAAGGCCACACTGTCTGTAGACAAATCCTCCAGCACAGCCTACATGCAACTCAGCAGCCTGACATCTGAGGACTCTGCGGTCTATTACTGTGCAAGACTTTTAGGGGACTACTGG	27	IGHV01-64*01	unknown	IGHJ04-01*01
042022_GP_PR8_1	0.000220556	1	CARLLLRDWYFDVW	CCACATTGACTGTAGACAAGTCCTCCAGCACAGCCTACATGGAGCTCCGCAGCCTGACATCTGAGGACACTGCAGTCTATTACTGTGCAAGATTGTTACTCCGGGACTGGTACTTCGATGTCTGG	42	IGHV01	unknown	IGHJ01-01*01
042022_GP_PR8_1	0.000661667	3	CARLLRTIGFAYW	AGTCCACATTGACTGTAGACAAGTCCTCCAGCACAGCCTACATGCAGCTCAGCAGCCTGACATCTGAGGACTCTGCGGTCTATTACTGTGCAAGATTACTACGCACTATTGGGTTTGCTTACTGG	39	IGHV01-69*01	IGHD01	IGHJ03-01*01
042022_GP_PR8_1	0.000220556	1	CARLNGGYFDVW	GCAAGGCCACATTGACTGTTGACAAGTCCTCCAGCACAGCCTACATGGACCTCAACAGCCTGACATCTGAGGACTCTGCAGTCTATTACTGTGCAAGATTGAACGGTGGGTATTTCGATGTCTGG	36	IGHV01-19*01	unknown	IGHJ01-01*01
042022_GP_PR8_1	0.000220556	1	CARLPYYDYDWYFDVW	TCTCTTTGGAAACCTCTGCCAGCACTGCCTATTTGCAGATCAACAACCTCAAAAATGAGGACACGGCTACATATTTCTGCGCAAGACTGCCCTACTATGATTACGACTGGTATTTCGATGTCTGG	48	IGHV09-03*01	IGHD02	IGHJ01-01*01
042022_GP_PR8_1	0.000220556	1	CARLRHGSCSFDYW	CCACATTGACTGTTAACGAGTCATCCAGCACAGCCTACATGGAACTCCGCAGCCTGACATCGGAGGTGTCTGCAGTCTATTACTGTGCGAGATTGCGCCACGGCAGTTGTTCTTTTGACTACTGG	42	IGHV01-22*01	unknown	IGHJ02-01*01
042022_GP_PR8_1	0.000220556	1	CARLTGYYFDCW	ACAAGGCCACACTGACTTTAGACAAATCCTCCAACACAGTTTTCATGCAATTCAGCAGCCTGACATCTGAGGACTCTGCGGTCTATTATTGTGCAAGACTAACTGGTTACTACTTTGACTGCTGG	36	IGHV01	IGHD04-01*01	IGHJ02-01*01
042022_GP_PR8_1	0.000441112	2	CARLTTVSDYW	AAAATCGAATCTCCATCACTCGTGACACATCTAAGAACCAGTTTTTCCTGAAGTTGAATTCTGTGACTACTGAGGACACAGCCACATATTACTGTGCAAGACTTACTACGGTCTCTGACTACTGG	33	IGHV03-06*01	IGHD01-01*01	IGHJ02-01*01
042022_GP_PR8_1	0.00110278	5	CARLVITTVVATKYFDVW	TAGACCAATCTTCCAGCACAGCCTACATGCAGCTCAACAGCCTGACATCTGAGGAATCTGCAGTCTATTACTGTGCAAGACTCGTTATTACTACGGTAGTAGCTACGAAGTACTTCGATGTCTGG	54	IGHV01-39*01	IGHD01-01*01	IGHJ01-01*01
042022_GP_PR8_1	0.000441112	2	CARLVITTVVATKYFDVW	TAGACCAATCTTCCAGCACAGCCTACATGCAGCTCAACAGCCTGACATCTGAGGACTCTGCAGTCTATTACTGTGCAAGACTCGTTATTACTACGGTAGTAGCTACGAAGTACTTCGATGTCTGG	54	IGHV01-39*01	IGHD01-01*01	IGHJ01-01*01
042022_GP_PR8_1	0.000661667	3	CARLVNWAWFAYW	GATTCATCATCTCCAGAGACAATACCAAGAAGACCCTGTACCTGCAAATGAGCAGTCTGAGGTCTGAGGACACAGCCTTGTATTACTGTGCAAGACTCGTTAACTGGGCCTGGTTTGCTTACTGG	39	IGHV05-02*01	IGHD04-01*01	IGHJ03-01*01
042022_GP_PR8_1	0.000220556	1	CARLVNWAWFAYW	GATTCATCATCCCCAGAGACAATACCAAGAAGACCCTGTACCTGCAAATGAGCAGTCTGAGGTCTGAGGACACAGCCTTGTATTACTGTGCGAGACTCGTTAACTGGGCCTGGTTTGCTTACTGG	39	IGHV05-02*01	IGHD04-01*01	IGHJ03-01*01
042022_GP_PR8_1	0.000220556	1	CARLYYGSSYDYPMDYW	CTGCAGACAAATCCTCCAGCACAGCGTACATGGAACTCCGCAGCCTGACATCTGAGGACTCTGCGGTCTATTTCTGTGCAAGACTTTACTACGGTAGCAGCTACGACTATCCTATGGATTATTGG	51	IGHV01-81*01	IGHD01-01*01	IGHJ03-01*01
042022_GP_PR8_1	0.000661667	3	CARLYYGSSYDYPMDYW	CTGCAGACAAATCCTCCAGCACAGCGTACATGGAGCTCCGCAGCCTGACATCTGAGGACTCTGCGGTCTATTTCTGTGCAAGACTTTACTACGGTAGCAGCTACGACTATCCTATGGATTATTGG	51	IGHV01-81*01	IGHD01-01*01	IGHJ03-01*01
042022_GP_PR8_1	0.000882223	4	CARLYYSNGYYFDYW	CCATCACTCGTGACACATCTAAGAACCAGTTTTTCCTGAAGTTGAATTCTGTGACTACTGAGGACACAGCCACATATTACTGTGCAAGACTCTACTATAGTAACGGGTACTACTTTGACTACTGG	45	IGHV03-06*01	IGHD02	IGHJ02-01*01
042022_GP_PR8_1	0.000441112	2	CARMGYDYVFAYW	GGCTCACAATCTCCAAGGATACCTCCAAAAACCAGGTATTCCTCAAGATCGCCAATGTGGACACTGCAGATACTGCCACATACTACTGTGCTCGAATGGGCTATGATTACGTTTTTGCTTACTGG	39	IGHV08-08*01	IGHD02	IGHJ03-01*01
042022_GP_PR8_1	0.000441112	2	CARMLDLYYAMDYW	CCACACTGACTGTAGACAAACCCTCCAGCACAGCCTACATGCAGCTCAGCAGCCTGACATCTGAGGACTCTGCGGTCTATTATTGTGCAAGAATGTTAGACCTTTACTATGCTATGGACTACTGG	42	IGHV01-72*01	unknown	IGHJ04-01*01
042022_GP_PR8_1	0.000441112	2	CARMRGALGRGGYFDVW	CCAAGGATACCTCCAAAAACCAGGTATTCCTCAAGATCGCCAATGTGGACACTGCAGATACTGCCACATACTACTGTGCTCGAATGAGGGGGGCCCTGGGGCGAGGAGGGTACTTCGATGTCTGG	51	IGHV08-08*01	unknown	IGHJ01-01*01
042022_GP_PR8_1	0.000441112	2	CARMTNNHGWVAYW	TCACAATCTCCAAGGATACCTCCAAAAACCAGGTATTCCTCAAGATCGCCAATGTGGACACTGCAGATACTGCCACATACTACTGTGCTCGAATGACTAATAACCACGGCTGGGTTGCTTACTGG	42	IGHV08-08*01	unknown	IGHJ03-01*01
042022_GP_PR8_1	0.000220556	1	CARMTVLKGGFDYW	CCACACTGACTCTAGACAAACCCTCCAGCACAGCCTACATGCAGCTCAGCAGCCTGACATCTGAGGACTCTGCGGTCTATTATTGTGCAAGAATGACGGTACTGAAGGGGGGCTTTGACTACTGG	42	IGHV01-72*01	unknown	IGHJ02-01*01
042022_GP_PR8_1	0.000220556	1	CARMTVMKGGFDYW	CCACACTGACTGTAGACAAACCCTCCAGCACAGCCTACATGCAGCTCAGCAGCCTGACATCTGAGGACTCTGCGGTCTATTATTGTGCAAGAATGACGGTAATGAAGGGGGGCTTTGACTACTGG	42	IGHV01-72*01	unknown	IGHJ02-01*01
042022_GP_PR8_1	0.000441112	2	CARMTVVKGGFDYW	CCACACTGACTGTAGACAAATCCTCCAGCACAGCCTACATGCAGCTCAGCAGCCTGACATCTGAGGACTCTGCGGTCTATTATTGTGCAAGAATGACGGTAGTGAAGGGGGGCTTTGACTACTGG	42	IGHV01-53*01	IGHD01-01*01	IGHJ02-01*01
042022_GP_PR8_1	0.000220556	1	CARNCDYYGMDFW	GACTCACAATCTCAAAGGATGAGTCCAGAAAACAGGTATTCCTCAAGATCACCAGTGTGGACACTGCAGATAGTGCCACATACTACTGTGCTCGAAACTGCGATTACTATGGTATGGACTTCTGG	39	IGHV08-12*01	IGHD01-01*02	IGHJ04-01*01
042022_GP_PR8_1	0.000441112	2	CARNEVTTGFAYW	GACTGAGCATCAGCAAAGACAACTCCAAGAGTCAAGTTTTCTTAAAAATGAACAGTCTGCAAACTGATGACACAGCCAGGTACTACTGTGCCAGAAATGAGGTTACGACGGGGTTTGCTTACTGG	39	IGHV02-adap06*01	IGHD02	IGHJ03-01*01
042022_GP_PR8_1	0.000220556	1	CARNFDVW	AGAAGTTCAAGAGCAAGGCCACACTGACTGTAGACAAACCCTCCAGCACAGCCTACATGCAGCTCAGCAGCCTGACATCTGAGGACTCTGCGGTCTATTATTGTGCAAGAAACTTCGATGTCTGG	24	IGHV01-72*01	unknown	IGHJ01-01*01
042022_GP_PR8_1	0.000441112	2	CARNGDYGSSYDYAMDYW	TGGAAACCTCTGCCAGCACTGCCTATTTGCAGATCAACAACCTCAAAAATGAGGACACGGCTACATATTTCTGTGCAAGAAACGGGGACTACGGTAGTAGCTACGACTATGCTATGGACTACTGG	54	IGHV09	IGHD01-01*01	IGHJ04-01*01
042022_GP_PR8_1	0.000441112	2	CARNGYYYGSPWYFDVW	GCAAGGACAATTCCAAGAGCCAAGTTTTCTTTAAAATGAACAGTCTGCAAGCTGATGACACAGCCATATATTACTGTGCCAGAAATGGTTATTACTACGGTAGTCCTTGGTACTTCGATGTCTGG	51	IGHV02-02*01	IGHD01-01*01	IGHJ01-01*01
042022_GP_PR8_1	0.000220556	1	CARNHGSSSDYFDYW	GCATCAGCAAGGACAATTCCAAGAGCCAAGTTTTCTTTAAAATGAACAGTCTGCAAGCTGATGACACAGCCATATATTACTGTGCCAGAAATCACGGTAGTAGCTCAGACTACTTTGACTACTGG	45	IGHV02-02*01	IGHD01-01*01	IGHJ02-01*01
042022_GP_PR8_1	0.000220556	1	CARNKDYYGSSRYYFDYW	GAGACAATGCCAAGAACACCCTGTACCTGCAAATGAGCAGTCTGAAGTCTGAGGACACAGCCATGTATTACTGTGCAAGAAACAAGGATTACTACGGTAGTAGCCGGTACTACTTTGACTACTGG	54	IGHV05	IGHD01-01*01	IGHJ02-01*01
042022_GP_PR8_1	0.000220556	1	CARNLNYGGVVFDYW	GCATCAGCAAAGACAACTCCAAGAGTCAAGTTTTCTTAAAAATGAACAGTCTGCAAACTGATGACACAGTCAGGTACTACTGTGCCAGAAATTTGAACTACGGAGGGGTTGTCTTTGACTACTGG	45	IGHV02-adap06*01	unknown	IGHJ02-01*01
042022_GP_PR8_1	0.000661667	3	CARNLYDGYPYWYFDVW	CTGTAGACAAATCCTCCAGCACAGTCTACATGCAGCTCAGCAGCCTGACATCTGAGGACTCTGCGGTCTATTACTGTGCAAGAAACCTCTATGATGGTTACCCCTACTGGTACTTCGATGTCTGG	51	IGHV01	IGHD02-03*01	IGHJ01-01*01
042022_GP_PR8_1	0.000220556	1	CARNNDTKYFDLW	GGTTTGACTTGTCTTTGGAGTCTTCTGCCAGCACTGCCTGTTTGCAGATCAGCGACCTCACAGGTGAAGACACGGCTACATATTTCTGTGCAAGAAACAACGATACTAAGTATTTTGACCTCTGG	39	IGHV09	unknown	IGHJ01-01*01
042022_GP_PR8_1	0.000220556	1	CARNNDTKYFDLW	GGTTTGACTTGTCTTTGGAGTCTTCTGCCAGCACTGCCTGTTTGCAGATCAGCGACCTCACAGGTGAAGACACGGCTACATATTTCTGCGCAAGAAACAACGATACTAAGTATTTTGACCTCTGG	39	IGHV09	unknown	IGHJ01-01*01
042022_GP_PR8_1	0.000441112	2	CARNPYFDYDGAWFAYW	GCAAAGACAACTCCAAGAGTCAAGTTTTCTTAAAAATGAACAGTCTGCAAACTGATGACACAGCCAGGTACTTCTGTGCCAGAAATCCCTACTTTGATTACGACGGGGCCTGGTTTGCTTACTGG	51	IGHV02-adap06*01	IGHD02	IGHJ03-01*01
042022_GP_PR8_1	0.00132333	6	CARNPYFDYDGAWFAYW	GCAAAGACAACTCCAAGAGTCAAGTTTTCTTAAAAATGAACAGTCTGCAAACTGATGACACAGCCAGGTACTACTGTGCCAGAAATCCCTACTTTGATTACGACGGGGCCTGGTTTGCTTACTGG	51	IGHV02-adap06*01	IGHD02	IGHJ03-01*01
042022_GP_PR8_1	0.000441112	2	CARNPYFDYDGTWFAYW	GCAAAGACAACTCCAAGAGTCAAGTTTTCTTAAAAATGAACAGTCTGCAAACTGATGACACAGCCAGGTACTACTGTGCCAGAAATCCCTACTTTGATTACGACGGGACCTGGTTTGCTTACTGG	51	IGHV02-adap06*01	IGHD02	IGHJ03-01*01
042022_GP_PR8_1	0.000441112	2	CARNRGIYYDYAWFAYW	GCAAGGACAATTCCAAGAGCCAAGTTTTCTTTAAAATGAACAGTCTGCAAGCTGATGACACAGCCATATATTACTGTGCCAGAAATCGGGGGATCTACTATGATTACGCCTGGTTTGCTTACTGG	51	IGHV02-02*01	IGHD02	IGHJ03-01*01
042022_GP_PR8_1	0.000661667	3	CARNWDEDWYFDIW	TCTCCATCACTCGTGACACATCTAAGAACCAGTTTTTCCTGAAGTTGAATTCTGTGACTACTGAGGACACAGCCACATATTACTGTGCAAGAAACTGGGACGAGGACTGGTACTTCGATATCTGG	42	IGHV03-06*01	IGHD04-01	IGHJ01-01*01
042022_GP_PR8_1	0.000220556	1	CARNWDEDWYFDVW	TCTCCATCACTCGTGACATATCTAAGAACCAGTTTTTCCTGAAGTTGAGTTCTGTGACTACTGAGGACACAGCCACATATTACTGTGCAAGAAACTGGGACGAGGACTGGTACTTCGATGTCTGG	42	IGHV03-06*01	IGHD04-01	IGHJ01-01*01
042022_GP_PR8_1	0.000220556	1	CARNWDEDWYFDVW	TCTCCATCACTCGTGACACATCTAGGAACCAGTTTTTCCCGAAGTTGAATTCTGTGACTACTGAGGACACAGCCACATATTACTGTGCAAGAAACTGGGACGAGGACTGGTACTTCGATGTCTGG	42	IGHV03-06*01	IGHD04-01	IGHJ01-01*01
042022_GP_PR8_1	0.0194089	88	CARNWDEDWYFDVW	TCTCCATCACTCGTGACACATCTAAGAACCAGTTTTTCCTGAAGTTGAATTCTGTGACTACTGAGGACACAGCCACATATTACTGTGCAAGAAACTGGGACGAGGACTGGTACTTCGATGTCTGG	42	IGHV03-06*01	IGHD04-01	IGHJ01-01*01
042022_GP_PR8_1	0.000220556	1	CARNWDEDWYFDVW	TCTCCATCACTCGTGACACATCTAAGAACCAGTTTTTCCTGAAGTTGAATTCAATTACTACTGAGGACACAGCCACATATTACTGTGCAAGAAACTGGGACGAGGACTGGTACTTCGATGTCTGG	42	IGHV03-06*01	IGHD04-01	IGHJ01-01*01
042022_GP_PR8_1	0.00110278	5	CARNWDEDWYFDVW	TCTCCATCACTCGTGACACATCTAAGAACCAGTTTTTCCTGAACTTAAATTCTGTGACTACTGAGGACACAGCCACATATTACTGTGCAAGAAACTGGGACGAGGACTGGTACTTCGATGTCTGG	42	IGHV03-06*01	IGHD04-01	IGHJ01-01*01
042022_GP_PR8_1	0.000220556	1	CARNWDEDWYFDVW	TCTCCATCACTCGTGACACATCTAAGAGCCAGTTTTTCCTGAAGTTGAATTCTGTGACTACTGAGGACACAGCCACATATTACTGTGCGCGAAACTGGGACGAGGACTGGTACTTCGATGTCTGG	42	IGHV03-06*01	IGHD04-01	IGHJ01-01*01
042022_GP_PR8_1	0.000441112	2	CARNWDEDWYFDVW	TCTCCATCACTCGTGACACATCTAAGAACCAGTTTTTCCTGAAGTTGAATTCTGTGACAACTGAGGACACAGCCACATATTACTGTGCAAGAAACTGGGACGAGGACTGGTACTTCGATGTCTGG	42	IGHV03-06*01	IGHD04-01	IGHJ01-01*01
042022_GP_PR8_1	0.000220556	1	CARNWDEDWYFDVW	TCTCCATCACTCGTGACACATCTAAGAACCAGTTTTTCCTGAAGTTGAATTCTGTGACTACTGAGGACACAGCCTCATATTTCTGTGCAAGAAACTGGGACGAGGACTGGTACTTCGATGTCTGG	42	IGHV03-06*01	IGHD04-01	IGHJ01-01*01
042022_GP_PR8_1	0.000441112	2	CARNWDEDWYFDVW	TCTCCATCACTCGTGACACATCTAAGAACCAGTTTTTCCTGAAGTTGAATTCTGTGACCACTGAGGACACAGTCACATATTACTGTGCAAGAAACTGGGACGAGGACTGGTACTTCGATGTCTGG	42	IGHV03-06*01	IGHD04-01	IGHJ01-01*01
042022_GP_PR8_1	0.000220556	1	CARNWDEDWYFDVW	TCTCCATCACTCGTGACACATCTAAGAACCAGTTTTTCCTGAAGTTGAATTCTGTGACTACTGAGGACGCAGCCACATATTATTGTGCAAGAAACTGGGACGAGGACTGGTACTTCGATGTCTGG	42	IGHV03-06*01	IGHD04-01	IGHJ01-01*01
042022_GP_PR8_1	0.000220556	1	CARNWDEDWYFDVW	ATCTCCATCACTCGTGACACATCTAAGAACCAGTTTTCCTGAAGTTGAATTCTGTGACTACTGAGGACACAGCCACATATTACTGTGCAAGAAACTGGGACGAGGACTGGTACTTCGATGTCTGG	42	IGHV03-06*01	IGHD04-01	IGHJ01-01*01
042022_GP_PR8_1	0.000441112	2	CARNWDEDWYFDVW	TCTCCGTCACTCGTGACACATCTAAGAACCAGTTTTTCCTGAAGTTGAATTCTATGACTACTGAGGACACAGCCACATATTACTGTGCAAGAAACTGGGACGAGGACTGGTACTTCGATGTCTGG	42	IGHV03-06*01	IGHD04-01	IGHJ01-01*01
042022_GP_PR8_1	0.000441112	2	CARNWDGYYFDYW	AGGCCACATTGACTGTAGACAAGTCCTCCAGCACAGCCTACATGGAGCTCCGCAGCCTGACATCTGAGGACTCTGCAGTCTATTACTGTGCAAGAAACTGGGACGGGTACTACTTTGACTACTGG	39	IGHV01	IGHD04-01	IGHJ02-01*01
042022_GP_PR8_1	0.000220556	1	CARNYDSPHWYFDVW	CATTGACTGCAGACAAATCCTCCAGCACAGCCTACATGCAGCTCAACAGCCTGACATCTGAGGACTCTGCAGTCTATTTCTGTGCAAGAAACTATGATTCCCCCCACTGGTACTTCGATGTCTGG	45	IGHV01-78*01	IGHD02	IGHJ01-01*01
042022_GP_PR8_1	0.000220556	1	CARNYFGSSYSYFDVW	TGACTACTGCAAAATCCTCCAGCACTGCCTACATGCAGCTCAGCAGCCTGACATCTGAGGATTCTGCTGTCTATTTCTGTGCAAGAAATTACTTCGGTAGTAGCTACAGTTATTTCGATGTCTGG	48	IGHV01-76*01	IGHD01-01*01	IGHJ01-01*01
042022_GP_PR8_1	0.000220556	1	CARNYGSAWFAYW	GGGCCACATTGACTGTTGACAAGTCCTCCAGCACAGCCTACATGGAACTCCGCAGCCTGACATCTGAGGACTCTGCAGTCTATTACTGTGCAAGGAATTACGGTAGTGCCTGGTTTGCTTACTGG	39	IGHV01	IGHD01-01*01	IGHJ03-01*01
042022_GP_PR8_1	0.000220556	1	CARNYGSNYDAWFAFW	TGACTGCAGACAAATCCTCCAGCACAGCGTCCATGGAGCTCCGCAGCCTGACATCTGAGGACTTTGCGGTCTATTTCTGTGCAAGAAACTACGGTAGTAACTACGACGCCTGGTTTGCTTTCTGG	48	IGHV01-81*01	IGHD01-01*01	IGHJ03-01*01
042022_GP_PR8_1	0.000441112	2	CARNYGSNYDAWFAYW	TGACTGCAGACAAATCCTCCACCACAGCGTACATGGAGGTCCGCAGCCTGACATCTGAGGACTCTGCGGTCTATTTCTGTGCAAGAAACTACGGTAGTAACTACGACGCCTGGTTTGCTTACTGG	48	IGHV01-81*01	IGHD01-01*01	IGHJ03-01*01
042022_GP_PR8_1	0.000220556	1	CARNYGSRYDAWFGYW	TGACTGCAGACAAATCCTCCAGCACAGCGTACATGGAGGTCCGCAGCCTGACATCTGAGGACTCTGCGGTCTACTTCTGTGCAAGAAATTACGGTAGTAGGTACGACGCCTGGTTTGGTTACTGG	48	IGHV01-81*01	IGHD01-01*01	IGHJ03-01*01
042022_GP_PR8_1	0.000220556	1	CARNYGSRYYYAMDYW	TGACTGGAGACACATCCTCCAGCACAGCCTACATGCAGCTCAGCAGCCTGACATCTGAGGACTCTGCGGTCTATTACTGTGCAAGAAACTACGGTAGTCGTTATTACTATGCTATGGACTACTGG	48	IGHV01	IGHD01-01*01	IGHJ04-01*01
042022_GP_PR8_1	0.000441112	2	CARNYGSSEGYW	GCAAGGCCACATTGACTGTAGACACATCCTCCAGCACAGCCTACATGCAGCTCAGCAGCCTGACATCTGAGGACTCTGCGGTCTATTACTGTGCAAGAAACTACGGTAGTAGCGAGGGCTACTGG	36	IGHV01	IGHD01-01*01	IGHJ04-01*01
042022_GP_PR8_1	0.000441112	2	CARNYGSSYAGYW	AGGCCACATTGACTGTAGACAAGTCCTCCAGCACAGCCTACATGGAGCTCCGCAGCCTGACATCTGAGGACTCTGCAGTCTATTACTGTGCAAGAAACTACGGTAGTAGCTACGCAGGCTACTGG	39	IGHV01	IGHD01-01*01	unknown
042022_GP_PR8_1	0.000220556	1	CARNYYDSTYRFFDVW	TGACTGTAGACACATCCTCCAGCACAGCCTACATGCAGCTCAGCAGCCTGACCTCTGAGGACTCTGCGGTCTATTTCTGTGCACGAAATTACTACGATAGTACCTACAGGTTTTTCGATGTCTGG	48	IGHV01-84*01	IGHD05-01*01	IGHJ01-01*01
042022_GP_PR8_1	0.000441112	2	CARNYYGSSPPFAYW	CATTGACTGTAGACACATCCTCCAGCACAGCCTACATGCAGCTCAGCAGCCTGACATCTGAGGACTCTGCGGTCTATTACTGTGCAAGAAATTACTACGGTAGTAGCCCCCCGTTTGCTTACTGG	45	IGHV01	IGHD01-01*01	IGHJ03-01*01
042022_GP_PR8_1	0.000220556	1	CARNYYGSSYRYFDVW	TGACTGCAGAAAAATCCTCCAGCACTGCCTACATGCAGCTCAGCAGCCTGACATCTGAGGACTCTGATGTCTATTTCTGTGCAAGAAATTACTACGGTAGCAGCTACAGGTACTTCGATGTCTGG	48	IGHV01-76*01	IGHD01-01*01	IGHJ01-01*01
042022_GP_PR8_1	0.000220556	1	CARNYYGSSYRYFDVW	TGACTGCAGAAAAATCCTCCAGCACTGCCTACATGCAGCTCAGCAGCCCGACATCTGAGGACTCTGATGTCTATTTCTGTGCAAGAAATTACTACGGTAGCAGCTACAGGTACTTCGATGTCTGG	48	IGHV01-76*01	IGHD01-01*01	IGHJ01-01*01
042022_GP_PR8_1	0.000441112	2	CARNYYGSSYRYFDVW	TGACTGCAGAAGAATCCTCCAGGACTGCCTGCATGCAGCTCAGCAGCCTGACATCTGAGGACTCTGCTGTCTATTTCTGTGCTAGAAATTACTACGGTAGTAGCTACAGGTACTTCGATGTCTGG	48	IGHV01-76*01	IGHD01-01*01	IGHJ01-01*01
042022_GP_PR8_1	0.000441112	2	CARNYYGSSYRYFDVW	TGACTGCAGAAAAATCCTCCAGCACTGCCTACATGCAGCTCAGCAGCCTGACATCTGAGGACTCTGCTGTCTATTTCTGTGCAAGAAATTACTACGGTAGTAGTTACAGGTACTTCGATGTCTGG	48	IGHV01-76*01	IGHD01-01*01	IGHJ01-01*01
042022_GP_PR8_1	0.000220556	1	CARNYYSSWFTYW	AGGCCACAATGACTGTAGACAAGTCCTCCAGTACAGCCCACATGGCGTTCCGCAGCCTGACATCTGAGGACTCTGCAGTCTATTACTGTGCAAGGAACTACTATAGTTCCTGGTTTACTTACTGG	39	IGHV01	IGHD02-12*01	IGHJ03-01*01
042022_GP_PR8_1	0.000220556	1	CARPAGYDGYFDYW	CCACTATAACAGCAGACACATCCTCCAACACAGCCTACCTGCAGCTCAGCAGCCTGACATCTGAGGACACTGCCGTCTATTACTGTGCTAGGCCAGCCGGTTACGACGGGTACTTTGACTACTGG	42	IGHV14-02*01	IGHD02	IGHJ02-01*01
042022_GP_PR8_1	0.00154389	7	CARPAPSTTYWYFDVW	TCTCCAGAGACAATGCCAAGAACACCCTGTACCTGCAAATGAGCAGTCTGAAGTCTGAGGACACAGCCATGTATTACTGTGCAAGACCTGCCCCTTCTACTACCTACTGGTACTTCGATGTCTGG	48	IGHV05	unknown	IGHJ01-01*01
042022_GP_PR8_1	0.000220556	1	CARPDFMDYW	TCAAGGGCAAGGCCACACTGACTGCAGACAAATCCTCCAGCACAGCGTACATGGAGCTCCGCAGCCTGACATCTGAGGACCCTGCGGTCTATTTCTGTGCAAGACCTGATTTTATGGACTACTGG	30	IGHV01-81*01	unknown	IGHJ04-01*01
042022_GP_PR8_1	0.000220556	1	CARPDSVGFAYW	GCAAGGCCACACTGACTGTAGACAAATCCTCCAGAACAGCCTACATGCAGCTCAGCAGCCTGACATCTGAGGACTCTGCGGTCTATTATTGTGCAAGACCTGACTCCGTGGGGTTTGCTTACTGG	36	IGHV01-53*01	unknown	IGHJ03-01*01
042022_GP_PR8_1	0.000220556	1	CARPFYYGSSSYAMDYW	CTGTAGACAAATCCTCCAGCACAGCCTACATGCAACTCAGCAGCCTGACATCTGAGGACTCTGCGGTCTATTACTGTGCAAGACCCTTCTACTACGGTAGTAGCTCCTATGCTATGGACTACTGG	51	IGHV01-64*01	IGHD01-01*01	IGHJ04-01*01
042022_GP_PR8_1	0.000661667	3	CARPFYYYISSWYFDVW	CTGTCGACACATCCTCCAGCACAGCCTACATGCAGCTCAGCAGCCTGACATCTGAGGACTCTGCGGTCTATTACTGTGCAAGACCCTTTTATTACTACATTAGTAGCTGGTACTTCGATGTCTGG	51	IGHV01	IGHD01-01*01	IGHJ01-01*01
042022_GP_PR8_1	0.000220556	1	CARPGGNFDYW	AGGGCAAGGCCACATTGACTGTAGACACATCCTCCAGCACAGCCTACATGCAGCTCAGCAGCCTGACATCTGAGGACTCTGCGGTCTATTACTGTGCAAGACCGGGGGGGAACTTTGACTACTGG	33	IGHV01	unknown	IGHJ02-01*01
042022_GP_PR8_1	0.000220556	1	CARPGITTVLAFDYW	TCCTCTCCAGAGACATCGCCAAAAATACGCTGTACCTGCAAATGAGCAAAGTGAGATCTGAGGACACAGCCCTTTATTACTGTGCAAGACCGGGGATTACTACGGTACTAGCCTTTGACTACTGG	45	IGHV04	IGHD01-01*01	IGHJ02-01*01
042022_GP_PR8_1	0.000882223	4	CARPGITTVVAFDYW	TCATCTCCAGAGACAACGCCAAAAATACGCTGTACCTGCAAATGAGCAAAGTGAGATCTGAGGACACAGCCCTTTATTACTGTGCAAGACCGGGGATTACTACGGTAGTAGCCTTTGACTACTGG	45	IGHV04	IGHD01-01*01	IGHJ02-01*01
042022_GP_PR8_1	0.000220556	1	CARPGTPYYAMDYW	CCACACTGACTGTAGACAAATCCTCCAGCACAGCCTACATGCAACTCAGCAGCCTGACATTTGAGGACTCTGCGGTCTATTACTGTGCAAGACCGGGGACCCCTTATTATGCTATGGACTACTGG	42	IGHV01-64*01	unknown	IGHJ04-01*01
042022_GP_PR8_1	0.000220556	1	CARPIYYYGSSSAWFAYW	AGGATACCTCCAAAAACCAGGTATTCCTCAAGATCGCCAATGTGGACACTGCAGATACTGCCACATACTACTGTGCTCGACCTATTTATTACTACGGTAGTAGCTCCGCCTGGTTTGCTTACTGG	54	IGHV08-08*01	IGHD01-01*01	IGHJ03-01*01
042022_GP_PR8_1	0.000220556	1	CARPNWDGYYFDYW	CCACACTGACTGTAGACAAATCCTCCAGCACAGCCTACATGCAACTCAGCAGCCTGACATCTGAGGACTCTGCGGTCTATTACTGTGCAAGACCTAACTGGGACGGGTACTACTTTGACTACTGG	42	IGHV01-64*01	IGHD04-01*01	IGHJ02-01*01
042022_GP_PR8_1	0.00110278	5	CARPPHYYGGSPYWYFDVW	ACAAGTCCTCCAGCACAGCCTACATGGAGCTCCGCAGCCTGACATCTGAGGACTCTGCAGTCTATTACTGTGCAAGACCCCCTCATTACTACGGTGGTAGCCCTTACTGGTACTTCGATGTCTGG	57	IGHV01	IGHD01-02*01	IGHJ01-01*01
042022_GP_PR8_1	0.000220556	1	CARPPSYYSNPFFAYW	TGACTGCAGACAAATCCTCCAGCACAGCGTACATGGAGCTCCGCAGCCTGACATCTGAGGACTCTGCGGTCTATTTCTGTGCAAGACCGCCCTCTTACTATAGTAACCCCTTCTTCGCTTACTGG	48	IGHV01-81*01	IGHD02	IGHJ03-01*01
042022_GP_PR8_1	0.000882223	4	CARPPYGNYFCWYFDVW	CCAGAGACAATGCCAAGAACACCCTGTACCTGCAAATGAGCAGTCTGAGGTCTGAGGACACGGCCTTGTATTACTGTGCAAGACCCCCATATGGTAACTACTTCTGCTGGTACTTCGATGTCTGG	51	IGHV05-09*01	IGHD02	IGHJ01-01*01
042022_GP_PR8_1	0.000441112	2	CARPPYYDYDWYFDFW	TCTCTTTGGAAACCTCTGCCAGCACTGCCTATTTGCAGATCAACAACCTCAAAAATGAGGACACGGCTACATATTTCTGTGCAAGACCGCCCTACTATGATTACGACTGGTACTTCGATTTCTGG	48	IGHV09-03*01	IGHD02	IGHJ01-01*01
042022_GP_PR8_1	0.000441112	2	CARPPYYDYDWYFDVW	TCTCTTTGGAAACCTCTGCCAGCACTGCCTATTTGCAGATCAACAACCTCAAAAATGAGGACACGGCTACATATTTCTGTGCAAGACCGCCCTACTATGATTACGACTGGTACTTCGATGTCTGG	48	IGHV09-03*01	IGHD02	IGHJ01-01*01
042022_GP_PR8_1	0.000220556	1	CARPRGSSPYWYFDVW	TGACTGTAGACAAATCCTCCAGCACAGCCTACATGCAGCTCAGCAGCCTGACATCTGAAGACTCTGCGGTCTATTTCTGTGCAAGACCTCGGGGTAGTAGCCCCTACTGGTACTTCGATGTCTGG	48	IGHV01-12*01	IGHD01-01*01	IGHJ01-01*01
042022_GP_PR8_1	0.000220556	1	CARPSGSSPHYYAMDYW	CAGCAGACACATCCTCCAACACAGCCTACCTGCAGCTCAGCAGCCTGACATCTGAGGACACTGCCGTCTATTACTGTGCTAGACCGAGCGGTAGTAGCCCACATTACTATGCTATGGACTACTGG	51	IGHV14-02*01	IGHD01-01*01	IGHJ04-01*01
042022_GP_PR8_1	0.000441112	2	CARPSGSSPYWYFDVW	TCACTCGTGACACATCTAAGAACCAGTTTTTCCTGAAGTTGAATTCTGTGACTACTGAGGACACAGCCACATATTACTGTGCAAGACCATCCGGTAGTAGCCCCTACTGGTACTTCGATGTCTGG	48	IGHV03-06*01	IGHD01-01*01	IGHJ01-01*01
042022_GP_PR8_1	0.000220556	1	CARPTDWDTFAYW	AGGCCACATTGACTGCAGACAAATCCTCCAGCACAGCCTACATGCAACTGAGCAGCCTGACATCTGAGGACTCTGCAGTCTATTACTGTGCAAGACCTACTGACTGGGACACGTTTGCTTACTGG	39	IGHV01-04*01	IGHD04-01	IGHJ03-01*01
042022_GP_PR8_1	0.000441112	2	CARPTPQDYYAMDYW	CATTGACTGTAGACAAGTCCTCCAGCACAGCCTACATGGAGCTCCGCAGCCTGACATCTGAGGACTCTGCAGTCTATTACTGTGCAAGACCAACCCCCCAGGATTACTATGCTATGGACTACTGG	45	IGHV01	unknown	IGHJ04-01*01
042022_GP_PR8_1	0.000441112	2	CARPVPVW	AGAAGTTCAAGAGCAAGGCCACACTGACTGTAGACAAATCCTCCAGCACAGCCTACATGCAACTCAGCAGCCTGACATCTGAGGACTCTGCGGTCTATTACTGTGCAAGGCCGGTTCCCGTCTGG	24	IGHV01-64*01	unknown	IGHJ01-01*01
042022_GP_PR8_1	0.000441112	2	CARPVPYYYAMDYW	CCACATTGACTGTAGACCAATCTTCCAGCACAGCCTACATGCAGCTCAACAGCCTGACATCTGAGGACTCTGCAGTCTATTACTGTGCAAGACCCGTACCCTATTACTATGCTATGGACTACTGG	42	IGHV01-39*01	unknown	IGHJ04-01*01
042022_GP_PR8_1	0.000220556	1	CARPYDYGGMDYW	AGGCCACATTGACTGTAGACAAATCCTCTAGCACTGCCCACATGGAGCTCCGGAGCCTGACATCTGAGGACTCTGCAGTTTATTATTGTGCAAGGCCGTATGATTACGGAGGTATGGACTACTGG	39	IGHV01-20*01	IGHD02	IGHJ04-01*01
042022_GP_PR8_1	0.000220556	1	CARPYSNYEYYFDYW	CACTGACTGTAGACAAATCCTCCAGCACAGCCTACATGCAACTCAGCAGCCTGACATCTGAGGACTCTGCGGTCTATTACTGTGCAAGACCCTATAGTAACTACGAGTACTACTTTGACTACTGG	45	IGHV01-64*01	IGHD02	IGHJ02-01*01
042022_GP_PR8_1	0.000220556	1	CARQDDSWYFDVW	AGGCCACACTGACTGTCGACACATCTTCCAGCACAGCCTACATGCAGCTCAGCAGCCTGACATCTGAGGACTCTGCGGTCTATTACTGTGCAAGACAGGATGATTCCTGGTATTTCGATGTCTGG	39	IGHV01-55*01	unknown	IGHJ01-01*01
042022_GP_PR8_1	0.000220556	1	CARQDYFQAFDYW	AGGCCACATTGACTGTAGACAAATCCTCCAACTCAGCCTTCATGCAACTCAGCAGCCTGACATCTGAAGACTCTGCGGTCTATTACTGTGCAAGACAGGATTACTTTCAGGCCTTTGACTACTGG	39	IGHV01	unknown	IGHJ02-01*01
042022_GP_PR8_1	0.000661667	3	CARQGASSGYYFDYW	CATTGACTGTAAACAAGTCCTCCAGCACAGCCTACATGGAGCTCCGCAGCCTGACATCGGAGGATTCTGCAGTCTATTACTGTGCAAGACAGGGGGCCAGCTCAGGCTACTACTTTGACTACTGG	45	IGHV01-22*01	IGHD03-02*02	IGHJ02-01*01
042022_GP_PR8_1	0.000661667	3	CARQGELGRDWYFDVW	TGACTGTAAGCAAGTCCTCCAGCACAGCCTACATGGAGCTCCGCAGCCTGACATCGGAGGATTCTGCAGTCTATTACTGTGCAAGACAGGGAGAGCTGGGACGTGACTGGTACTTCGATGTCTGG	48	IGHV01-22*01	unknown	IGHJ01-01*01
042022_GP_PR8_1	0.000441112	2	CARQGGNVPYAMDYW	CCATCTCCAGAGACAATGCCAAGAACACCCTGTACCTGCAAATGAGCAGTCTGAGGTCTGAGGACACGGCCTTGTATTACTGTGCAAGACAAGGGGGAAACGTCCCCTATGCTATGGACTACTGG	45	IGHV05-09*01	unknown	IGHJ04-01*01
042022_GP_PR8_1	0.000220556	1	CARQGNDYFDYW	CCAGACTGAGCATCAGCAAGGACAACTCCAAGAGCCAAGTTTTCTTAAAAATGAACAGTCTCCAAACTGATGACACAGCCATGTACTACTGTGCCAGACAGGGTAACGACTACTTTGACTACTGG	36	IGHV02	unknown	IGHJ02-01*01
042022_GP_PR8_1	0.000220556	1	CARQGYGSIYFDYW	TCACCATCTCCAGAGACAATGCCAAGAACACCCTGTACCTGCAAATGAGTAGTCTGAGGTCTGAGGACACGGCCTTGTATTACTGTGCAAGACAGGGCTACGGTAGTATTTATTTTGACTACTGG	42	IGHV05-09*01	IGHD01-01*01	IGHJ02-01*01
042022_GP_PR8_1	0.000220556	1	CARQLRLRGSAMDYW	CCATAACTCGAGACACATCCAAGAACCAGTATTACCTGCAGTTGAATTCTGTGACTACTGAGGACACAGCCACATATTACTGTGCAAGACAGCTCAGGCTACGTGGGAGTGCTATGGACTACTGG	45	IGHV03-08*01	IGHD03-02*02	IGHJ04-01*01
042022_GP_PR8_1	0.000220556	1	CARQTAQATPTTWFAYW	CCAGAGACAATGCCAAGAACACCCTGTACCTGCAAATGAGCAGTCTGAAGTCTGAGGACACAGCCATGTATTACTGTGCAAGGCAGACAGCTCAGGCTACACCCACCACCTGGTTTGCTTACTGG	51	IGHV05	IGHD03-02*02	IGHJ03-01*01
042022_GP_PR8_1	0.000220556	1	CARRAGDDYDGFDYW	CAATCTCCAAGGATACCTCCAGAAACCAGGTATTCCTCAAGATCACCAGTGTGGACACTGCAGATACTGCCACATACTACTGTGCTCGAAGAGCTGGTGATGATTACGACGGTTTTGACTACTGG	45	IGHV08-12*01	IGHD02	IGHJ02-01*01
042022_GP_PR8_1	0.00220556	10	CARRAGDGYYRYFDVW	TCTCCAAGGATACCTCCAGAAACCAGGTATTCCTCAAGATCACCAGTGTGGACACTGCAGATACTGCCACATACTACTGTGCTCGAAGAGCTGGTGATGGTTACTACAGGTACTTCGATGTCTGG	48	IGHV08-12*01	IGHD02-03*01	IGHJ01-01*01
042022_GP_PR8_1	0.000441112	2	CARRAGGLHWYFDVW	CAATCTCCAAGGATACCTCCAGAAACCAGGTATTCCTCAAGATCACCAGTGTGGACACTGCAGATACTGCCACATACTACTGTGCTCGAAGAGCTGGGGGGCTCCACTGGTACTTCGATGTCTGG	45	IGHV08-12*01	unknown	IGHJ01-01*01
042022_GP_PR8_1	0.000220556	1	CARRAHYYGSSDWYFDVW	TAGACAAGTCCTCCAGCACAGCCTACATGGAGCTCCGCAGCCTGACATCTGAGGACACTGCAGTCTATTACTGTGCAAGAAGGGCCCATTACTACGGTAGTAGCGACTGGTACTTCGATGTCTGG	54	IGHV01	IGHD01-01*01	IGHJ01-01*01
042022_GP_PR8_1	0.000220556	1	CARRAINYGGFDFW	TCACAATCTCCAAGGATTCCTCCAGAAATCAGGTATTCCTCAAGATCTCCAGTGTCATCACTGCAGATACTGCCACTTACTACTGTGCTCGAAGGGCTATTAATTACGGAGGTTTTGACTTCTGG	42	IGHV08-12*01	unknown	IGHJ02-01*01
042022_GP_PR8_1	0.000220556	1	CARRATTVVARGSNWYFDVW	AGTCCTCCAGCACAGCCTACATGGAGCTCCGCAGCCTGACATCTGAGGACACTGCAGTCTATTACTGTGCAAGAAGGGCCACTACGGTAGTAGCCCGTGGGTCTAACTGGTACTTCGATGTCTGG	60	IGHV01	IGHD01-01*01	IGHJ01-01*01
042022_GP_PR8_1	0.000220556	1	CARRAYYSNYRYFDYW	TGACTGTAGACCAATCTTCCAGCACAGCCTACATGCAGCTCAACAGCCTGACATCTGAGGACTCTGCAGTCTATTACTGTGCAAGAAGGGCCTACTATAGTAACTACCGCTACTTTGACTACTGG	48	IGHV01-39*01	IGHD02	IGHJ02-01*01
042022_GP_PR8_1	0.000220556	1	CARRAYYTNYTFFDVW	TCACTGCAGAAACATCCTCCAACACAGCCTACATGCAACTCAGCAGCCTGACAACTGAGGACTCTGCCGTCTATTACTGTGCAAGAAGAGCCTACTATACTAACTACACGTTCTTCGATGTCTGG	48	IGHV01-09*01	IGHD02	IGHJ01-01*01
042022_GP_PR8_1	0.000220556	1	CARRDGYSGYFDYW	CCACACTGACTGTAGACAAATCCTCCAGCACAGCCTACATGCAGCTCAGCAGCCTGACATCTGAGGACTCTGCGGTCTATTATTGTGCAAGACGCGATGGTTACTCGGGATACTTTGACTACTGG	42	IGHV01-53*01	IGHD02-03*01	IGHJ02-01*01
042022_GP_PR8_1	0.000220556	1	CARRDIYYNGSSHWYFDVW	ACAAGTCCTCCAGCACAGCCTACATGGAGCTCCGCAGCCTGACATCTGAGGACACTGCAGTCTATTACTGTGCAAGAAGGGATATTTATTACAACGGTAGTAGTCACTGGTATTTCGATGTCTGG	57	IGHV01	IGHD01-01*01	IGHJ01-01*01
042022_GP_PR8_1	0.000220556	1	CARRDYGNYYFDYW	CCACATTGACTGTAGACAAGTCCTCCAGCACAGCCTACATGGAGCTCCGCAGCCTGACATCTGAGGACTCTGCAGTCTATTACTGTGCAAGAAGGGACTATGGTAACTACTACTTTGACTACTGG	42	IGHV01	IGHD02	IGHJ02-01*01
042022_GP_PR8_1	0.00110278	5	CARRDYGSNYGWFAYW	TCTCCAAGGATACCTCCAGAAACCAGGTATTCCTCAAGATCACCAGTGTGGACACTGCAGATACTGCCACATACTACTGTGCTCGAAGGGATTATGGTAGTAATTACGGCTGGTTTGCTTACTGG	48	IGHV08-12*01	unknown	IGHJ03-01*01
042022_GP_PR8_1	0.000220556	1	CARRDYGSSHWYFDVW	TGACTGTAGACAAGTCCTCCAGCACAGCCTACATGGAGCTCCGCAGCCTGACATCTGAGGACACTGCAGTCTATTACTGTGCAAGACGGGACTACGGTAGTAGCCACTGGTACTTCGATGTCTGG	48	IGHV01	IGHD01-01*01	IGHJ01-01*01
042022_GP_PR8_1	0.00110278	5	CARRDYGSSYGWFAYW	TCTCCAAGGATACCTCCAGAAACCAGGTATTCCTCAAGATCACCAGTGTGGACACTGCAGATACTGCCACATACTACTGTGCTCGAAGGGACTACGGTAGTAGCTACGGCTGGTTTGCTTACTGG	48	IGHV08-12*01	IGHD01-01*01	IGHJ03-01*01
042022_GP_PR8_1	0.000220556	1	CARRDYGSSYRYFDVW	TTTCTGTAGACAAATCCTCCAGCACAGCCTCCATGTTGCTCAGCAGCCTGACCTCTGAGGACTCTGCGGTCTATTTCTGTGCAAGACGTGACTACGGTAGTAGCTACAGGTACTTCGATGTCTGG	48	IGHV01-75*01	IGHD01-01*01	IGHJ01-01*01
042022_GP_PR8_1	0.000220556	1	CARRDYGSSYRYFDVW	TGACCGTAGACACATCCTCCAGCACAGCCTACATGCAGCTCAGCAGCCTGACCTCTGAGGACTCTGCGGTCTATTTCTGTGCAAGACGTGACTACGGTAGTAGTTACCGGTACTTCGATGTCTGG	48	IGHV01-84*01	IGHD01-01*01	IGHJ01-01*01
042022_GP_PR8_1	0.000220556	1	CARRDYGSSYRYFDVW	TGACCGTAGACACATCCTCCAGCACAGCCTACATGCAGCTCAGCAGCCTGACCTCTGAGGAGTCTGCGGTCTATTTCTGTGCAAGACGTGACTACGGTAGTAGTTACCGGTACTTCGATGTCTGG	48	IGHV01-84*01	IGHD01-01*01	IGHJ01-01*01
042022_GP_PR8_1	0.000220556	1	CARRDYGSSYRYFDVW	TCTCTTTGGAAACCTCTGCCAGCACTGCCTATTTGCAGATCAACAACCTCAAAAATGAGGACACGGCTACATTTTTCTGTGCAAGAAGGGACTACGGTAGTAGCTACAGGTACTTCGATGTCTGG	48	IGHV09-03*01	IGHD01-01*01	IGHJ01-01*01
042022_GP_PR8_1	0.000220556	1	CARRDYGSSYRYFDVW	TTTCTGTAGACAAATCCTCCAGCACAGCCTCCATGTTGCTCAGCAGCCTGACCTCTGAGGACTCTGCGGTCTATTTCTGTGCAAGACGGGACTACGGTAGTAGCTACAGATACTTCGATGTCTGG	48	IGHV01-75*01	IGHD01-01*01	IGHJ01-01*01
042022_GP_PR8_1	0.000220556	1	CARRDYGSSYRYFDVW	TGACCGTAGACACATCCTCCACCACAGCCTACATGCAACTCAGCAGCCTGACCTCTGAAGACTCTGCGGTCTATTTCTGTGCAAGACGTGACTACGGTAGTAGCTACCGGTACTTCGATGTCTGG	48	IGHV01-84*01	IGHD01-01*01	IGHJ01-01*01
042022_GP_PR8_1	0.000220556	1	CARRDYGSSYRYFGVW	TTTCTGTAGACAAATCCTCCAGCACAGCCTCCATGTTGCTCAGCAGCCTGACCTCTGAGGACTCTGCGGTCTATTTCTGTGCAAGACGGGACTACGGTAGTAGCTACAGGTACTTCGGTGTCTGG	48	IGHV01-75*01	IGHD01-01*01	IGHJ01-01*01
042022_GP_PR8_1	0.000441112	2	CARRDYGSSYWYFDVW	TGACTGTAGACAAATCCTCCAGCACAGCCTACATGCAGCTCAGCAGCCTGACATCTGAGGACTCTGCGGTCTATTACTGTGCAAGAAGGGACTACGGTAGTAGCTACTGGTACTTCGATGTCTGG	48	IGHV01	IGHD01-01*01	IGHJ01-01*01
042022_GP_PR8_1	0.000220556	1	CARRDYGTSYWYFDVW	TGACTGTAGACAAACCCTCCAGCACAGCCTACATGCAGCTCAGCAGCCTGACATCTGAGGACTCTGCGGTCTATTATTGTGCAAGAAGGGACTACGGTACTAGTTATTGGTACTTCGATGTCTGG	48	IGHV01-72*01	IGHD01-01*01	IGHJ01-01*01
042022_GP_PR8_1	0.000220556	1	CARRDYYGSRFDYW	CCACATTGACTGTTGACAAGTCCTCCAGCACAGCCTACATGGAGCTCAACAGCCTGACATCTGAGGACTCTGCAGTCTATTACTGTGCAAGAAGGGATTACTACGGTAGTAGATTTGACTACTGG	42	IGHV01-19*01	IGHD01-01*01	IGHJ02-01*01
042022_GP_PR8_1	0.000441112	2	CARRDYYGSSYYYFDYW	CTTTGGAAACCTCTGCCAGCACTGCCTATTTGCAGATCAACAACCTCAAAAATGAGGACACGGCTACATATTTCTGTGCAAGAAGGGATTACTACGGTAGTAGCTATTACTACTTTGACTACTGG	51	IGHV09	IGHD01-01*01	IGHJ02-01*01
042022_GP_PR8_1	0.000441112	2	CARRELGFAYW	AGGGCAAGGCCACATTGACTGTAGACAAGTCCTCCAGCACAGCCTACATGGAGCTCCGCAGCCTGACATCTGAGGACTCTGCAGTCTATTACTGTGCAAGAAGGGAACTGGGGTTTGCTTACTGG	33	IGHV01	unknown	IGHJ03-01*01
042022_GP_PR8_1	0.000441112	2	CARRETTVVANYAMDYW	CTGTAGACAAATCCTCCAGCACAGCCTACATGCAGCTCAGCAGCCTGACATCTGAGGACTCTGCGGTCTATTATTGTGCAAGAAGAGAAACTACGGTAGTAGCTAACTATGCTATGGACTACTGG	51	IGHV01-53*01	IGHD01-01*01	IGHJ04-01*01
042022_GP_PR8_1	0.000220556	1	CARRGAVVADYFDYW	CACTGACTGTAGACAAATCCTCCAGCACAGCCTACATGCAGCTCAGCAGCCTGACATCTGAGGACTCTGCGGTCTATTATTGTGCAAGAAGGGGTGCGGTAGTAGCGGACTACTTTGACTACTGG	45	IGHV01-53*01	IGHD01-01*01	IGHJ02-01*01
042022_GP_PR8_1	0.000441112	2	CARRGAYSNLFDYW	CCACGTTGACTGTGGACAAGTCCTCCGGCACAGCCTACATGGAGCTCCGCCGCCTGACATCTGAGGACACTGCAGTCTATTACTGTGCAAGGCGGGGGGCCTATAGTAACCTCTTTGACTACTGG	42	IGHV01	IGHD02	IGHJ02-01*01
042022_GP_PR8_1	0.000220556	1	CARRGAYSNLFDYW	CCACATTGACTGTAGACAAGTCCTCCATCACAGCCTACATGGAGCTCCGCAGCCTGACATCTGAGGACACTGCAGTCTATTACTGTGCAAGGCGGGGGGCCTATAGTAACCTCTTTGACTACTGG	42	IGHV01	IGHD02	IGHJ02-01*01
042022_GP_PR8_1	0.000220556	1	CARRGAYSNRFDSW	CCACATTGACTGTAGACAAGTCCTCCAGCACAGCCTACATGGAGCTCCGCAGCCTGACATCTGAGGACACTGCAGTCTATTACTGTGCAAGGCGGGGGGCCTATAGTAATCGCTTTGATTCCTGG	42	IGHV01	IGHD02	IGHJ03-01*01
042022_GP_PR8_1	0.000441112	2	CARRGAYSNRFDYW	CCACATTGACTGTAGACAAGTCTTCCAGCACAGCCTACATGGAGCTCCGCAGCCTGACATCTGAGGACAGTGCAGTCTTTTATTGTGCAAGGCGGGGGGCCTATAGTAATCGCTTTGACTACTGG	42	IGHV01	IGHD02	IGHJ02-01*01
042022_GP_PR8_1	0.000441112	2	CARRGAYSNRLDYW	CCACAATGACTGTAGACAAGTCCTCCAGCACAGCCTACATGGAGCTCCGCAGCCTGACATCTGAGGACACTGCAGTCTATTACTGTGCAAGGCGGGGGGCCTATAGTAACCGCCTTGACTACTGG	42	IGHV01	IGHD02	IGHJ02-01*01
042022_GP_PR8_1	0.000220556	1	CARRGAYSNRLDYW	CCACATTGACTGTAGACAAGTCCTCCACCACAGCCTACATGGAGCTCCGCAGCCTGACATCTGAAGACACTGCAGTCTATTACTGTGCAAGGCGGGGGGCCTATAGTAATCGCCTTGACTACTGG	42	IGHV01	IGHD02	IGHJ02-01*01
042022_GP_PR8_1	0.000220556	1	CARRGAYSNRLDYW	CCACAATGACTTTAGACAAGTCCTCCAGCACAGCCTACATGGAGCTCCGCAGCCTGACATCTGAGGACACTGCAGTCTATTACTGTGCAAGGCGGGGGGCCTATAGTAACCGCCTTGACTATTGG	42	IGHV01	IGHD02	IGHJ02-01*01
042022_GP_PR8_1	0.000220556	1	CARRGAYSNRLDYW	CCACATTGACTGTAGACAAGTCCTCCAGCACAGCCTACATGGAACTCCGCAGCCTGACATTTGAAGACACTGCAGTCTATTACTGTGCAAGGCGGGGGGCCTATAGTAACCGCCTTGACTACTGG	42	IGHV01	IGHD02	IGHJ02-01*01
042022_GP_PR8_1	0.000220556	1	CARRGAYYSNYAWFVYW	CCAAGGATACCTCCAAAAACCAGGTATTCCTCAAGATCGCCAATGTGGACACTGCAGATACTGCCACATACTACTGTGCTCGAAGGGGGGCCTACTATAGTAACTACGCCTGGTTTGTTTATTGG	51	IGHV08-08*01	IGHD02	IGHJ03-01*01
042022_GP_PR8_1	0.000220556	1	CARRGDFYYAMDYW	TTGCCTTTTCTTTGGAAACCTCTGCCAGCACTGCCTATTTGCAGATCAACAACCTCAAAAATGAGGACACGGCTACATATTTCTGTGCAAGAAGAGGTGATTTTTACTATGCTATGGACTACTGG	42	IGHV09-02*01	unknown	IGHJ04-01*01
042022_GP_PR8_1	0.000220556	1	CARRGDYGSSYDAMDYW	CTGTAGACAAATCCTCCAGCACAGCCTACATGCAACTCAGCAGCCTGACATCTGAGGACTCTGCGGTCTATTACTGTGCAAGAAGAGGGGACTACGGTAGTAGCTACGATGCTATGGACTACTGG	51	IGHV01-64*01	IGHD01-01*01	IGHJ04-01*01
042022_GP_PR8_1	0.000441112	2	CARRGGTGFAYW	GCAAGTCCACATTGACTGTAGACAAATCCTCCAGCACAGCCTACATACAGCTCAGCAGCCTGACATCTGAGGACTCTGCGGTCTATTACTGTGCAAGGAGAGGTGGGACGGGGTTTGCTTACTGG	36	IGHV01-69*01	unknown	IGHJ03-01*01
042022_GP_PR8_1	0.00154389	7	CARRGGTGFAYW	GCAAGTCCACATTGACTGTAGACAAATCCTCCAGCACAGCCTACATGCAGCTCAGCAGCCTGACATCTGAGGACTCTGCGGTCTATTACTGTGCAAGGAGAGGTGGGACGGGGTTTGCTTACTGG	36	IGHV01-69*01	unknown	IGHJ03-01*01
042022_GP_PR8_1	0.000441112	2	CARRGGTGFPYW	GCAAGTCCACATTGACTGTAGACAAATCCTCCAGCACAGCCTACATGCAGCTCAGCAGCCTGACATCTGAGGACTCTGCGGTCTATTACTGTGCAAGGAGAGGTGGGACGGGGTTTCCTTACTGG	36	IGHV01-69*01	unknown	IGHJ03-01*01
042022_GP_PR8_1	0.000220556	1	CARRGGYDGRFAYW	CCACACTGACTGTAGACACATCCTCCACCACAGCCTACATGCAGCTCAGCAGCCTGACATCTGAGGACTCTGCGGTCTATTACTGTGCAAGAAGGGGAGGTTACGACGGGAGGTTTGCTTACTGG	42	IGHV01-55*01	IGHD02	IGHJ03-01*01
042022_GP_PR8_1	0.000220556	1	CARRGGYDGRFAYW	CCACACTGACTGTAGACACATCCTCCAGCACAGCCTACATGCAGCTCAGCAGCCTGACATCTGAGGACTCTGCGGTCTATTACTGTGCAAGAAGGGGAGGTTACGACGGGAGGTTTGCTTACTGG	42	IGHV01-55*01	IGHD02	IGHJ03-01*01
042022_GP_PR8_1	0.000220556	1	CARRGGYYGSRGFAYW	TCTCCAGAGACAACGCCAAAAATACGCTGTACCTGCAAATGAGCAAAGTGAGATCTGAGGACACAGCCCTTTATTACTGTGCAAGACGGGGAGGTTACTACGGTAGTAGGGGGTTTGCTTACTGG	48	IGHV04	IGHD01-01*01	IGHJ03-01*01
042022_GP_PR8_1	0.000220556	1	CARRGNYVGSFDYW	TCTCCATCACTCGTGACACATCTAAGAACCAGTTTTTCCTGAAGTTGAATTCTGTGACTACTGAGGACACAGCCACATATTACTGTGCAAGACGAGGTAACTACGTCGGAAGTTTTGACTACTGG	42	IGHV03-06*01	IGHD02	IGHJ02-01*01
042022_GP_PR8_1	0.000220556	1	CARRGNYYGSSYGWYFDVW	ATACTTCCTCCAACACAGCCTACATGCAACTCAGCAGCCTGACAACTGAGGACTCTGCCATCTTTTACTGTGCTAGAAGAGGGAATTACTACGGTAGTAGCTACGGCTGGTACTTCGATGTCTGG	57	IGHV01-09*01	IGHD01-01*01	IGHJ01-01*01
042022_GP_PR8_1	0.000220556	1	CARRGPYSNRFDYW	CCACATTAACTATAGACAAGTCCTCCAGCACAGCCTACATGGAGCTCCGCAGCCTGACATCTGAGGACACTGCAGTCTATTATTGTGCAAGGCGGGGACCCTATAGTAACCGCTTTGACTACTGG	42	IGHV01	IGHD02	IGHJ02-01*01
042022_GP_PR8_1	0.00595501	27	CARRGRYGRNAMDYW	CACTGACTTCAGACACATCCTCCAGCACAGCCTACATGCAGCTCAGCAGCCTGACATCTGAGGACTCTGCAATCTATTTCTGTGCAAGAAGAGGGCGATATGGAAGGAATGCTATGGACTACTGG	45	IGHV01-58*01	unknown	IGHJ04-01*01
042022_GP_PR8_1	0.000441112	2	CARRGSDYW	AGTTCAAGGGCAAGGCCACATTGACTGTAAACAAGTCCTCCAGCACAGCCTACATGGAGCTCCGCAGCCTGACATCGGAGGATTCTGCAGTCTATTACTGTGCAAGAAGGGGCTCTGACTACTGG	27	IGHV01-22*01	unknown	IGHJ02-01*01
042022_GP_PR8_1	0.000220556	1	CARRGSNLAWFAYW	CCACATTGACTGTAGACAAGTCCTCCAGCACAGCCTACATGGAGCTCCGCAGCCTGACATCTGAGGACACTGCAGTCTATTACTGTGCAAGAAGGGGTAGTAACCTCGCCTGGTTTGCTTACTGG	42	IGHV01	unknown	IGHJ03-01*01
042022_GP_PR8_1	0.000220556	1	CARRGSSGYPYYYAMDYW	TAGACAAGTCCTCCAGCACAGCCTACATGGAGCTCCGCAGCCTGACATCTGAGGACTCTGCAGTCTATTACTGTGCAAGAAGAGGGAGCTCAGGCTACCCATATTACTATGCTATGGACTACTGG	54	IGHV01	IGHD03-02*02	IGHJ04-01*01
042022_GP_PR8_1	0.000220556	1	CARRGSSGYVGFDYW	CACTGACTGTAGACAAATCCTCCAGCACAGCCTACATGCAGCTCAGCAGCCTGACATCTGAGGACTCTGCGGTCTATTATTGTGCAAGAAGAGGCAGCTCAGGCTACGTTGGCTTTGACTACTGG	45	IGHV01-53*01	IGHD03-02*02	IGHJ02-01*01
042022_GP_PR8_1	0.000220556	1	CARRGSYSNFAMDYW	CACTGACTGTAGACAAATCCTCCAGCACAGCCTACATGCAACTCAGCAGCCTGACTTCTGAGGACTCTGCGGTCTATTACTGTGCAAGAAGGGGATCCTATAGTAACTTTGCTATGGACTACTGG	45	IGHV01-64*01	IGHD02	IGHJ04-01*01
042022_GP_PR8_1	0.000441112	2	CARRGSYSNYAMDYW	CACTGACTGTAGACAAATCCTCCAGCACAGCCTACATGCAACTCAGCAGCCTGACATCTGAGGACTCTGCGGTCTATTACTGTGCAAGAAGGGGATCCTATAGTAACTATGCTATGGACTACTGG	45	IGHV01-64*01	unknown	IGHJ04-01*01
042022_GP_PR8_1	0.000882223	4	CARRGTTVVGGYYFDYW	GCAAAGACAACTCCAAGAGTCAAGTTTTCTTAAAAATGAACAGTCTGCAAACTGATGACACAGCCAGGTACTACTGTGCCAGAAGGGGTACTACGGTAGTAGGGGGGTACTACTTTGACTACTGG	51	IGHV02-adap06*01	IGHD01-01*01	IGHJ02-01*01
042022_GP_PR8_1	0.000220556	1	CARRGTVVADYFDYW	CACTGACTGTAGACAAATCCTCCAGCACAGCCTACATGCAGCTCAGCAGCCTGACATCTGAGGACTCTGCGGTCTATTATTGTGCAAGAAGGGGTACGGTAGTAGCGGACTACTTTGACTACTGG	45	IGHV01-53*01	IGHD01-01*01	IGHJ02-01*01
042022_GP_PR8_1	0.000220556	1	CARRGVTGPYFDYW	CCACATTGACTGTAGACACATCCTCCAGCACAGCCTACATGCAGCTCAGCAGCCTGACATCTGAGGACTCTGCGGTCTATTACTGTGCAAGAAGAGGGGTAACTGGGCCTTACTTTGACTACTGG	42	IGHV01	IGHD04-01*01	IGHJ02-01*01
042022_GP_PR8_1	0.000220556	1	CARRGVYDGYFRFASW	TGACTGTAGACAAGTCCTCCAGCACAGCCTATATGGAGCTCCGCAACCTGACATCTGAGGACACTGCAGTCTATTATTGTGCAAGAAGAGGTGTCTATGATGGTTACTTCAGGTTTGCTTCCTGG	48	IGHV01	IGHD02-03*01	IGHJ03-01*01
042022_GP_PR8_1	0.000220556	1	CARRGWALLYYYSMDFW	CTGTAAACAAATCCTCCAGCACAGTCTACATGCACCTCAACAGCCTGACATCTGAGGACTCTGCGGTCTATTTTTGTGCAAGAAGGGGATGGGCCCTTCTTTACTACTATAGTATGGACTTCTGG	51	IGHV01-53*01	IGHD02	IGHJ04-01*01
042022_GP_PR8_1	0.000220556	1	CARRGWALLYYYTMDFW	CTGTAAACAAATCCTCCAGCACAGTCTACATGCACCTCAACAGCCTGACATCTGAGGACTCTGCGGTCTATTTTTGTGCTAGAAGGGGATGGGCCCTTCTTTACTACTATACTATGGACTTCTGG	51	IGHV01-53*01	IGHD02	IGHJ04-01*01
042022_GP_PR8_1	0.000220556	1	CARRGWALLYYYTMDFW	CTGTAAACAAATCCTCCAGCACAGTCTACATGCACCTCAACAGCCTGACATCTGAGGACTCTGCGGTCTATTTTTGTGCAAGAAGGGGATGGGCCCTTCTTTACTACTATACTATGGACTTCTGG	51	IGHV01-53*01	IGHD02	IGHJ04-01*01
042022_GP_PR8_1	0.000441112	2	CARRGWALLYYYTMDFW	CTGTAGACAAATCCTCCAGCACAGTCTACATGCACCTCAACAGCCTGACATCTGAGGACTCTGCGGTCTATTATTGTGCAAGAAGGGGATGGGCCCTTCTTTACTACTATACTATGGACTTCTGG	51	IGHV01-53*01	IGHD02	IGHJ04-01*01
042022_GP_PR8_1	0.000220556	1	CARRGWALLYYYVMDYW	CTGTAGACAAATCCTCCAGCACAGCCTACATGCAGCTCAGCAGCCTGACATCTGAGGACGCTGCGGTCTATTATTGTGCAAGAAGGGGATGGGCCCTTCTTTATTACTATGTTATGGACTATTGG	51	IGHV01-53*01	IGHD01-01*02	IGHJ04-01*01
042022_GP_PR8_1	0.000882223	4	CARRGYDYPNWYFDVW	TGACTGTAGACAAGTCCTCCAGCACAGCCTACATGGAGCTCCGCAGCCTGACATCTGAGGACTCTGCAGTCTATTACTGTGCAAGACGGGGCTATGATTACCCTAACTGGTACTTCGATGTCTGG	48	IGHV01	IGHD02	IGHJ01-01*01
042022_GP_PR8_1	0.000220556	1	CARRGYSNYGYFDVW	CCATCTCTAGAGAGAATGCCAAGAACACCCTGTACCTGGAAATGAGCAGTCTGAGGTCTGAGGACACGGCCATGTATTACTGTGCAAGACGGGGCTATAGTAACTACGGGTACTTCGATGTCTGG	45	IGHV05-15*01	IGHD02	IGHJ01-01*01
042022_GP_PR8_1	0.00132333	6	CARRGYW	ATCAAAAGTTCAAGGGCAAGTCCACATTGACTGTAGACAAATCCTCCAGCACAGCCTACATGCAGCTCAGCAGCCTGACATCTGAGGACTCTGCGGTCTATTACTGTGCAAGAAGAGGGTACTGG	21	IGHV01-69*01	unknown	unknown
042022_GP_PR8_1	0.000220556	1	CARRGYYGSTYPLPMDYW	CAGACAAATCCTCCAGCACAGCCTACATGCAGCTCAGCAGCCTGACCTCTGAGGACTCTGCGGTCTATTTCTGTGCAAGAAGGGGGTACTACGGTAGTACCTACCCTCTACCTATGGACTACTGG	54	IGHV01-80*01	IGHD01-01*01	IGHJ04-01*01
042022_GP_PR8_1	0.000441112	2	CARRHYGRGYFDVW	CCACATTGACTGTAAACAAGTCCTCCAGCACAGCCTACATGGAGCTCCGCAGCCTGACATCGGAGGATTCTGCAGTCTATTACTGTGCAAGAAGGCATTATGGTAGGGGGTACTTCGATGTCTGG	42	IGHV01-22*01	unknown	IGHJ01-01*01
042022_GP_PR8_1	0.000220556	1	CARRHYGTSYRYFDVW	TTACTGTAGACAAATCCTCCAGCACAGCCTACATGTTGCTCAGCAGCCTGACCTCTGAGGACTCTGCGGTCTATTTCTGTGCAAGAAGACACTACGGTACTAGCTATAGGTACTTCGATGTCTGG	48	IGHV01-75*01	IGHD01-01*01	IGHJ01-01*01
042022_GP_PR8_1	0.000220556	1	CARRITVIDYW	AGAGCAAGGCCACACTGACTGTAGACACATCCTCCAGCACAGCCTACATGCAGCTCAGCAGCCTGACATCTGAGGACTCTGCGGTCTATTACTGTGCAAGGAGAATTACGGTAATTGACTACTGG	33	IGHV01-55*01	unknown	unknown
042022_GP_PR8_1	0.000220556	1	CARRIYYGNYEAYW	CCACATTGACTGTAGACAAGTCCTCCACCACGGCCTACATGGAGCTCCGCAGCCTGACATCTGACGACTCTGCAGTCTATTACTGTGCAAGGCGGATCTACTATGGTAACTACGAGGCTTACTGG	42	IGHV01	IGHD02	IGHJ03-01*01
042022_GP_PR8_1	0.00110278	5	CARRIYYGSSYVGYFDVW	AGGATACCTCCAGAAACCAGGTATTCCTCAAGATCACCAGTGTGGACACTGCAGATACTGCCACATACTACTGTGCTCGAAGAATTTACTACGGTAGTAGCTACGTAGGGTACTTCGATGTCTGG	54	IGHV08-12*01	IGHD01-01*01	IGHJ01-01*01
042022_GP_PR8_1	0.000220556	1	CARRIYYGSSYVGYFDVW	AGGATACCTCCAACAACCAGGTATTCCTCAAGATCACCAGTGTGGACACTGCAGATACTGCCACATACTACTGTGCTCGAAGAATTTACTACGGTAGTAGCTACGTAGGGTACTTCGATGTCTGG	54	IGHV08-13*01	IGHD01-01*01	IGHJ01-01*01
042022_GP_PR8_1	0.000441112	2	CARRKGARWYFDVW	CCACATTGACTGCAGACAAATCCTCCAGCACAGCCTACATGCAACTGAGCAGCCTGACATATGAGGACTCTGCAGTCTATTACTGTGCAAGAAGAAAAGGGGCTAGATGGTACTTCGATGTCTGG	42	IGHV01	unknown	IGHJ01-01*01
042022_GP_PR8_1	0.000441112	2	CARRKGSSPYYAMDYW	TCTCCAAGGATACCTCCAGAAACCAGGTATTCCTCAAGATCACCAGTGTGGACACTGCAGATACTGCCACATACTACTGTGCTCGAAGGAAGGGTAGTAGCCCCTACTATGCTATGGACTACTGG	48	IGHV08-12*01	IGHD01-01*01	IGHJ04-01*01
042022_GP_PR8_1	0.000661667	3	CARRLGSSYGYFDVW	CACTGACTGTAGACAAATCCTCCAGCACAGCCTACATGCAGCTCAGCAGCCTGACATCTGAGGACTCTGCGGTCTATTATTGTGCAAGACGGCTCGGTAGTAGCTACGGGTACTTCGATGTCTGG	45	IGHV01-53*01	IGHD01-01*01	IGHJ01-01*01
042022_GP_PR8_1	0.000220556	1	CARRLLEGYFDVW	AGGCCACATTGACTGTAGACAAATCCTCCAGCACAGCCTACATGCAGCTCAGCAGCCTGACATCTGAGGACTCTGCGGTCTATTACTGTGCACGGCGGTTACTCGAAGGGTACTTCGATGTCTGG	39	IGHV01	unknown	IGHJ01-01*01
042022_GP_PR8_1	0.000441112	2	CARRLTGTDWYFDVW	CATTGACTGTGAACAAGTCCTCCAGCACAGCCTACATGGAGCTCCGCAGCCTGACATCGGAGGATTCTGCAGTCTATTACTGTGCAAGACGGCTAACTGGGACGGACTGGTACTTCGATGTCTGG	45	IGHV01-22*01	IGHD04-01*01	IGHJ01-01*01
042022_GP_PR8_1	0.000220556	1	CARRLVTTADYWYFDVW	CTGTAGACAAATCCTCCAGCACAGCCTACATGCAGCTCAAGAGCCTGACATCTGAGGACTCTGCAGTCTATTACTGTGCAAGACGCTTGGTTACGACCGCGGACTACTGGTACTTCGATGTCTGG	51	IGHV01-42*01	IGHD02	IGHJ01-01*01
042022_GP_PR8_1	0.000220556	1	CARRLYWYFDVW	GCAAGTCCACATTGACTGTAGACAAATCCTCCAGCACAGCCTACATGCAGCTCAGCAGCCTGACATCTGAGGACTCTGCGGTCTATTACTGTGCAAGACGACTCTACTGGTACTTCGATGTCTGG	36	IGHV01-69*01	unknown	IGHJ01-01*01
042022_GP_PR8_1	0.000220556	1	CARRLYYSNYYWYFDVW	CTGTAGACAAATCCTCCAGCACAGCCTACATGCAGCTCAAGAGCCTGACATCTGAGGACTCTGCAGTCTATTACTGTGCAAGAAGGCTCTACTATAGTAACTACTACTGGTACTTCGATGTCTGG	51	IGHV01-42*01	IGHD02	IGHJ01-01*01
042022_GP_PR8_1	0.00154389	7	CARRNYGSLNPDYYAMDYW	ATACCTCCAAAAACCAGGTATTCCTCAAGATCGCCAATGTGGACACTGCAGATACTGCCACATACTACTGTGCTCGAAGGAACTACGGTAGCCTAAACCCGGATTACTATGCTATGGACTACTGG	57	IGHV08-08*01	IGHD01-01*01	IGHJ04-01*01
042022_GP_PR8_1	0.000220556	1	CARRNYW	ACCAGAAGTTCAAGGGCAAGGCCACATTGACTGTAGACAAGTCCTCCAGCACAGCCTACATGGAGCTCCGCAGCCTGACATCTGAGGACTCTGCAGTCTATTACTGTGCAAGACGGAATTACTGG	21	IGHV01	unknown	unknown
042022_GP_PR8_1	0.000661667	3	CARRNYW	ACCAGAAGTTCAAGGGCAAGGCCACATTGACTGTAGACAAGTCCTCCAGCACAGCCTACATGGAGCTCCGCAGCCTGACATCTGAGGACTCTGCAGTCTATTACTGTGCAAGGAGGAACTACTGG	21	IGHV01	unknown	IGHJ04-01*01
042022_GP_PR8_1	0.000220556	1	CARRNYYASYAMDYW	CATTGACTGTAGACACATCCTCCAGCACAGCCTACATGCAGCTCAGCAGCCTGACATCTGAGGACTCTGCGGTCTATTACTGTGCAAGAAGGAATTACTACGCCTCCTATGCTATGGACTACTGG	45	IGHV01	IGHD01	IGHJ04-01*01
042022_GP_PR8_1	0.000220556	1	CARRNYYGSVYYAMDYW	CTGCAGACAAATCCTCCAGCACAGCGTACATGGAGCTCCGCAGCCTGACATCTGAGGACTCTGCGGTCTATTTCTGTGCAAGACGCAATTACTACGGTAGTGTTTACTATGCTATGGACTACTGG	51	IGHV01-81*01	IGHD01-01*01	IGHJ04-01*01
042022_GP_PR8_1	0.000220556	1	CARRPAYYFDYW	ACAAGGCCACATTGACTTTAGACAAATCCTCCAGCACAGCCTTCATGCAGCTCAGCAACCTGACATCTGAGGACTCTGCGGTCTATTACTGTGCAAGACGACCCGCCTACTACTTTGACTACTGG	36	IGHV01	unknown	IGHJ02-01*01
042022_GP_PR8_1	0.000220556	1	CARRRGLRWYFDVW	TCTCCATCACTCGTGACACATCTAAGAACCAGTTTTTCCTGAACTTGAATTCTGTGACTACTGAGGACACAGCCACATATTACTGTGCAAGGAGGAGGGGATTACGGTGGTACTTCGATGTCTGG	42	IGHV03-06*01	unknown	IGHJ01-01*01
042022_GP_PR8_1	0.000441112	2	CARRRGLRWYFDVW	TCTCCATCACTCGTGACACATCTAAGAACCAGTTTTTCCTGAAGTTGAATTCTGTGACTACTGAGGACACAGCCACATATTACTGTGCAAGGAGGAGGGGATTACGGTGGTACTTCGATGTCTGG	42	IGHV03-06*01	unknown	IGHJ01-01*01
042022_GP_PR8_1	0.000441112	2	CARRRHLRLFSFDYW	CATTGACTGTTGACGAGTCCTCCAGCACAGCCTTCATGGAACTCCGCAGCCTGACATTTGAGGACTCTGCAGTCTACTACTGTGCAAGACGGAGACACCTCAGACTTTTCTCCTTTGACTACTGG	45	IGHV01	unknown	IGHJ02-01*01
042022_GP_PR8_1	0.00330834	15	CARRRKYGLFYFDYW	CATTGACTGTAGACACATCCTCCAGCACAGCCTACATGCAGCTCAGCAGCCTGACATCTGAGGACTCTGCGGTCTATTACTGTGCAAGAAGGAGGAAATATGGCTTGTTCTACTTTGACTACTGG	45	IGHV01	unknown	IGHJ02-01*01
042022_GP_PR8_1	0.000220556	1	CARRRKYGLYYFDYW	CATTGACTGTAGACACATCCTCCAGCACAGCCTACATGCAGCTCAGCAGCCTGACATCTGAGGACTCTGCGGTCTATTACTGTGCAAGAAGGAGGAAATATGGCTTGTACTACTTTGACTACTGG	45	IGHV01	unknown	IGHJ02-01*01
042022_GP_PR8_1	0.000441112	2	CARRRQLRLFSFDYW	CTTTGACTGTTGACGAGTCCTCCAACACAGCCTTCATGGAACTCCGCAGCCTGACATTTGAGGACTCTGCAGTCTACTACTGTGCAAGACGGAGACAGCTCAGACTTTTCTCCTTTGACTACTGG	45	IGHV01	IGHD03-02*02	IGHJ02-01*01
042022_GP_PR8_1	0.000220556	1	CARRRQLRLFSFDYW	CATTGACTGTTGACGAGTCCTCCAGCACAGCCTTCATGGAACTCCGCAGCCTGACATTTGAGGACTCTGCAGTCTACTACTGTGCAAGACGGAGACAGCTCAGACTTTTCTCCTTTGACTACTGG	45	IGHV01	IGHD03-02*02	IGHJ02-01*01
042022_GP_PR8_1	0.000220556	1	CARRRQLRLFSFDYW	CTTTGACTGTTGACGAGTCCTCCAACACAGCCTTCATGGAACTCCACAGCCTGACATTTGAGGACTCTGCAGTCTACTACTGTGCAAGACGGAGACAGCTCAGACTTTTCTCCTTTGACTACTGG	45	IGHV01-19*01	IGHD03-02*02	IGHJ02-01*01
042022_GP_PR8_1	0.000882223	4	CARRRYGSSYYYFDYW	TGACTGTAAACAAGTCCTCCAGCACAGCCTACATGGAGCTCCGCAGCCTGACATCGGAGGATTCTGCAGTCTATTACTGTGCAAGAAGAAGGTACGGTAGTAGCTACTACTACTTTGACTACTGG	48	IGHV01-22*01	IGHD01-01*01	IGHJ02-01*01
042022_GP_PR8_1	0.000441112	2	CARRRYYGSSYGYFDVW	CCAAGGATACCTCCAGAAACCAGGTATTCCTCAAGATCACCAGTGTGGACACTGCAGATACTGCCACATACTACTGTGCTCGAAGAAGATATTACGGTAGTAGCTACGGGTACTTCGATGTCTGG	51	IGHV08-12*01	IGHD01-01*01	IGHJ01-01*01
042022_GP_PR8_1	0.000661667	3	CARRRYYGSSYGYFDVW	CCAAGGATACCTCCAGAAACCAGGTATTCCTCAAGATCACCAGTGTGGACACTGCAGATACTGCCACATACTACTGTGCTCGAAGAAGATACTACGGTAGTAGCTACGGGTACTTCGATGTCTGG	51	IGHV08-12*01	IGHD01-01*01	IGHJ01-01*01
042022_GP_PR8_1	0.000220556	1	CARRSLTSAGAMDYW	CACTGACTGCAGACAAATCCTCCAGCACAGCCTACATGCAACTCAGCAGCCTGACCTCTGAGGACTCTGCGGTCTATTTCTGTGCAAGAAGAAGCCTAACTAGCGCGGGGGCTATGGACTACTGG	45	IGHV01-80*01	unknown	IGHJ04-01*01
042022_GP_PR8_1	0.000220556	1	CARRSQLRLFSFDYW	CATTGACTGTTGACGAGTCCTCCAGCACAGCCTTCATGGAACTCCGCAGCCTGACATTTGAAGACTCTGCAGTCTACTACTGTGCAAGACGGAGCCAGCTCAGACTTTTCTCCTTTGACTACTGG	45	IGHV01	IGHD03-02*02	IGHJ02-01*01
042022_GP_PR8_1	0.000220556	1	CARRSSYYAMDYW	AGGCCACATTCACTGCAGATACATCCTCCAACACAGCCTACATGCAACTCAGCAGCCTGACAACTGAGGACTCTGCCATCTATTACTGTGCAAGAAGGAGTTCTTACTATGCTATGGACTACTGG	39	IGHV01-09*01	unknown	IGHJ04-01*01
042022_GP_PR8_1	0.000661667	3	CARRSVFDGYYRFSYW	TGACTGTAGACAAGTCCTCCAGCACAGCCTACATGGAGCTCCGCAGCCTGACATCTGACGACACTGCAGTCTATTACTGTGCAAGAAGAAGTGTCTTTGATGGTTACTACAGGTTTTCTTACTGG	48	IGHV01	IGHD02-03*01	IGHJ03-01*01
042022_GP_PR8_1	0.00110278	5	CARRSVYDGYFRFAYW	TGACTGTAGACAAGTCCTCCAGCACAGCCTACATGGAGCTCCGCAGCCTGACATCTGAGGACACTGCAGTCTATTACTGTGCAAGAAGAAGTGTCTATGATGGTTACTTCAGGTTTGCTTACTGG	48	IGHV01	IGHD02-03*01	IGHJ03-01*01
042022_GP_PR8_1	0.000220556	1	CARRSVYDGYFRFAYW	TGACTGTAGACAAGTCCTCCAGCACAGCCTACATGGAACTCCGCAGCCTGACATCTGAGGACACTGCAGTCTATTACTGTGCAAGAAGAAGTGTCTATGATGGTTACTTCAGGTTTGCTTACTGG	48	IGHV01	IGHD02-03*01	IGHJ03-01*01
042022_GP_PR8_1	0.000441112	2	CARRSVYDGYFRFTYW	TGACTGTAGACAAGTCCTCCAGCACAGCCTACATGGAGCTCCGCAGCCTGACATCTGAGGACACTGCAGTCTATTACTGTGCAAGAAGAAGTGTCTATGATGGTTACTTCAGGTTTACTTACTGG	48	IGHV01	IGHD02-03*01	IGHJ03-01*01
042022_GP_PR8_1	0.000220556	1	CARRSVYDGYYRFTYW	TGACTGTAGACAAGTCTTCCAGCACAGCCTACATGGAACTCCGCAGCCTGACATCTGAGGACACTGCAGTCTATTACTGTGCAAGAAGAAGTGTCTATGATGGTTACTACAGGTTTACTTACTGG	48	IGHV01	IGHD02-03*01	IGHJ03-01*01
042022_GP_PR8_1	0.000661667	3	CARRSVYDGYYRFTYW	TGACTGTAGACAAGTCTTCCAGCACAGCCTACATGGAGCTCCGCAGCCTGACATCTGAGGACACTGCAGTCTATTACTGTGCAAGAAGAAGTGTCTATGATGGTTACTACAGGTTTACTTACTGG	48	IGHV01	IGHD02-03*01	IGHJ03-01*01
042022_GP_PR8_1	0.000220556	1	CARRSVYDGYYRFVSW	TGACTGTAGACAAGTCCTCCAGCACAGCCTACATGGAGCTCCGCAGCCTGACATCTGAGGACACTGCAGTCTATTACTGTGCAAGAAGAAGTGTCTATGATGGTTACTACAGGTTTGTTTCCTGG	48	IGHV01	IGHD02-03*01	IGHJ03-01*01
042022_GP_PR8_1	0.000220556	1	CARRSYYAMDYW	ATCGAATCTCCATCACTCGTGACACATCTAAGAACCAGTTTTTCCTGAAGTTGAATTCTGTGACTACTGAGGACACAGCCACATATTACTGTGCAAGAAGATCCTACTATGCTATGGACTACTGG	36	IGHV03-06*01	unknown	IGHJ04-01*01
042022_GP_PR8_1	0.000441112	2	CARRTYSNYGGFAMDYW	CCAGAGACAATGCCAAGAACACCCTGTACCTGCAAATGAGCAGTCTGAAGTCTGAAGACACAGCCATGTATTACTGTGCAAGACGAACCTATAGTAACTACGGGGGCTTTGCTATGGACTACTGG	51	IGHV05	IGHD02	IGHJ04-01*01
042022_GP_PR8_1	0.000882223	4	CARRTYSNYGGYAMDYW	CCAGAGACAATGCCAAGAACACCCTGTACCTGCAAATGAGCAGTCTGAAGTCTGAGGACACAGCCATGTATTACTGTGCAAGACGAACCTATAGTAACTACGGGGGCTATGCTATGGACTACTGG	51	IGHV05	IGHD02	IGHJ04-01*01
042022_GP_PR8_1	0.000220556	1	CARRTYSNYGGYTMDYW	CCAGAGACAATGCCAAGAACACCCTGTACCTGCAAATGAGCAGTCTGAAGTCTGAGGACACAGCCATGTATTACTGTGCAAGACGAACCTATAGTAACTACGGGGGCTATACTATGGACTACTGG	51	IGHV05	IGHD02	IGHJ04-01*01
042022_GP_PR8_1	0.000441112	2	CARRVFYYGYDDYAMDYW	AGGATACCTCCAGAAACCAGGTATTCCTCAAGATCACCAGTGTGGACCCTGCAGATACTGCCACATACTACTGTGCTCGAAGAGTTTTCTACTATGGTTACGACGACTATGCTATGGACTACTGG	54	IGHV08-12*01	IGHD02	IGHJ04-01*01
042022_GP_PR8_1	0.000220556	1	CARRVITTVVATNYFDYW	CAGACAAATCCTCCAGCACAGCGTACATGGAGCTCCGCAGCCTGACATCTGAGGACTCTGCGGTCTATTTCTGTGCAAGAAGGGTTATTACTACGGTAGTAGCTACGAACTACTTTGACTACTGG	54	IGHV01-81*01	IGHD01-01*01	IGHJ02-01*01
042022_GP_PR8_1	0.000220556	1	CARRVIYYGYDDYAMDYW	AGGATACCTCCAGAAACCAGGTATTCCTCAAGATCACCAGTGTGAACACTGCAGATACTGCCACATACTACTGTGCTCGAAGAGTTATCTACTATGGTTACGACGACTATGCTATGGACTACTGG	54	IGHV08-12*01	IGHD02	IGHJ04-01*01
042022_GP_PR8_1	0.000661667	3	CARRVTTLYNYAMDYR	TGACTGTAGACACATCCTCCAGCACAGCCTACATGCAGCTCAGCAGCCTGACATCTGAAGACACTGCTGTCTATTTCTGTGCAAGACGCGTTACGACCCTATATAACTATGCTATGGACTACAGG	48	IGHV01-70*01	IGHD02	IGHJ04-01*01
042022_GP_PR8_1	0.000220556	1	CARRVYGSRGLHYFDYW	CTGTAGACAAATCCTCCAGCACAGCCTACATGCAGCTCAGCAGCCTGACATCTGAGGACTCTGCGGTCTATTATTGTGCAAGAAGAGTCTACGGTAGTAGGGGGCTCCACTACTTTGACTACTGG	51	IGHV01-53*01	IGHD01-01*01	IGHJ02-01*01
042022_GP_PR8_1	0.000220556	1	CARRWLHYALDYW	AGTTCACATTGACTGTAGACAAATCCTCCAACACAGCCTACATGCAGCTCACCAGACTGACTTCTGAAGACTCTGCGATCTATTACTGTGCAAGACGATGGCTTCACTATGCTCTGGACTACTGG	39	IGHV01-69*01	unknown	IGHJ04-01*01
042022_GP_PR8_1	0.00617556	28	CARRWLHYALDYW	AGTTCACATTGACTGTAGACAAATCCTCCAACACAGCCTACATGCAGCTCAGCAGACTGACATCTGAAGACTCTGCGATCTATTACTGTGCAAGACGATGGCTTCACTATGCTCTGGACTATTGG	39	IGHV01-69*01	unknown	IGHJ04-01*01
042022_GP_PR8_1	0.00242611	11	CARRWLHYALDYW	AGTTCACATTGACTGTAGACAAATCCTCCAACACAGCCTACATGCAGCTCAGCAGACTGACATCTGAAGACTCTGCGATCTATTACTGTGCAAGACGATGGCTTCACTATGCTCTGGACTACTGG	39	IGHV01-69*01	unknown	IGHJ04-01*01
042022_GP_PR8_1	0.000220556	1	CARRWLHYALDYW	AGTTCACATTGACTGTAGACAAATCCTCCAACACAGCCTACATGCAGCTCAGCAGGCTGACATCTGAAGACTCTGCGATCTATTACTGTGCAAGACGATGGCTTCACTATGCTCTGGACTACTGG	39	IGHV01-69*01	unknown	IGHJ04-01*01
042022_GP_PR8_1	0.000441112	2	CARRWLHYAMDYW	AGTCCACATTGACTGTGGACAAATCCTCCAGCACAGTCTACATGCAGCTCAGCAGCCTGACATCTGAGGACTCTGCGGTCTATTACTGTGCAAGACGATGGCTTCACTATGCTATGGACTACTGG	39	IGHV01-69*01	unknown	IGHJ04-01*01
042022_GP_PR8_1	0.000882223	4	CARRWLHYAMDYW	AGTCCACATTGACTGTAGACAAATCCTCCAGCACAGCCTACATGCAGCTCAGCAGCCTGACATCTGAGGACTCTGCGGTCTATTACTGTGCAAGACGATGGCTTCACTATGCTATGGACTACTGG	39	IGHV01-69*01	unknown	IGHJ04-01*01
042022_GP_PR8_1	0.000220556	1	CARRWLHYAMDYW	AGCTCACATTGACTGTAGACAAATCCTCCAACACAGCCTACATGCAGCTCAGCAGACTGACATCTGGGGACTCTGCAATCTATTACTGTGCAAGACGATGGCTTCACTATGCTATGGACTACTGG	39	IGHV01	unknown	IGHJ04-01*01
042022_GP_PR8_1	0.00154389	7	CARRWLHYAMDYW	AGTTCACATTGACTGTAGACAAATCCTCCAACACAGCCTACATGCAGCTCAGCAGACTGACATCTGAGGACTCTGCGATCTATTACTGTGCAAGACGATGGCTTCACTATGCTATGGACTACTGG	39	IGHV01-69*01	unknown	IGHJ04-01*01
042022_GP_PR8_1	0.000220556	1	CARRWLHYAMDYW	AGTTCACATTGACTGTAGACAAATCCTCCAACACAGCCTACATGCAGCTCAGCAGACTGACATCTGGGGACTCTGCAATCTATTACTGTGCAAGACGATGGCTTCACTATGCTATGGACTACTGG	39	IGHV01-69*01	unknown	IGHJ04-01*01
042022_GP_PR8_1	0.000220556	1	CARRWLHYAMDYW	AGTTCACATTGACTGTAGACAAATCCTCCAACACAGCCTACATGCAGCTCAGCAGACTGACATCTGGGGACTCTGCGATCTATTACTGTGCAAGACGATGGCTTCACTATGCTATGGACTACTGG	39	IGHV01-69*01	unknown	IGHJ04-01*01
042022_GP_PR8_1	0.000441112	2	CARRWLHYGMDYW	AGTCCACATTGACTGTAGACAAATCCTCCAGCACAGCCTACATGCAGCTCAGCAGCCTGACATCTGAGGACTCTGCGGTCTATTACTGTGCAAGACGATGGCTTCACTATGGTATGGATTACTGG	39	IGHV01-69*01	unknown	IGHJ04-01*01
042022_GP_PR8_1	0.000220556	1	CARRWPNYYAMDYW	CCACACTGACTGTAGACACATCCTCCAGCACAGCCTACATGCAGCTCAGCAGCCTGACATCTGAGGACTCTGCGGTCTATTACTGTGCAAGAAGATGGCCCAATTACTATGCTATGGACTACTGG	42	IGHV01-55*01	unknown	IGHJ04-01*01
042022_GP_PR8_1	0.000220556	1	CARRYLWLRRSHWYFDVW	GAGACAACGCCAAAAATACGCTGTACCTGCAAATGAGCAAAGTGAGATCTGAGGACACAGCCCTTTATTACTGTGCAAGAAGGTATCTATGGTTACGACGCTCGCACTGGTACTTCGATGTCTGG	54	IGHV04	IGHD02	IGHJ01-01*01
042022_GP_PR8_1	0.000441112	2	CARRYYDSTYRFFDVW	TGACTGTAGACACATCCTCCAGCACAGCCTACATGCAGCTCAGCAGCCTGACCTCTGAGGACTCTGCGGTCTATCTCTGTGCACGAAGGTACTACGATAGTACCTACAGGTTTTTCGATGTCTGG	48	IGHV01-84*01	IGHD05-01*01	IGHJ01-01*01
042022_GP_PR8_1	0.000220556	1	CARRYYDYDGVDYW	CCACATTGACTGTAGACACATCCTCCAGCACAGCCTACATGCAGCTCAGCAGCCTGACATCTGAGGACTCTGCGGTCTTTTACTGTGCAAGACGCTACTATGATTACGACGGGGTTGACTACTGG	42	IGHV01	IGHD02	IGHJ02-01*01
042022_GP_PR8_1	0.000220556	1	CARRYYGSPLYYAMDYW	CTGTTGACAAATCCTCCAGCACAGCCTACATGCAACTCAGCAGCCTGACATCTGAGGACTCTGCGGTCTATTACTGTGCAAGAAGATACTACGGTAGTCCCCTCTACTATGCTATGGACTACTGG	51	IGHV01-64*01	IGHD01-01*01	IGHJ04-01*01
042022_GP_PR8_1	0.000220556	1	CARRYYGSPLYYAMDYW	CTGTAGACAAATCCTCCAGCACAGCCTACATGCAACTCAGGAGCCTGACATCTGAGGACTCTGCGGTCTATTACTGTGCAAGAAGATACTACGGTAGTCCCCTCTACTATGCTATGGACTACTGG	51	IGHV01-64*01	IGHD01-01*01	IGHJ04-01*01
042022_GP_PR8_1	0.000220556	1	CARRYYGSPLYYAMDYW	CTGTTGACAAATCCTCCAACACAGCCTACATGCAACTCAGCAGCCTGACATCTGAGGACTCTGCGGTCTATTACTGTGCAAGAAGATATTACGGTAGTCCCCTCTACTATGCTATGGACTACTGG	51	IGHV01-64*01	IGHD01-01*01	IGHJ04-01*01
042022_GP_PR8_1	0.000220556	1	CARRYYGSPLYYAMDYW	CTGTAGACAAATCCTCCAGTACAGCCTACATGCAACTCAGCAGCCTGACATCTGAGGACTCTGCGGTCTATTACTGTGCAAGAAGATACTACGGTAGTCCCCTCTACTATGCTATGGACTACTGG	51	IGHV01-64*01	IGHD01-01*01	IGHJ04-01*01
042022_GP_PR8_1	0.000220556	1	CARRYYGSPLYYSMDYW	CTGTAGACAAATCCTCCAGCACAGCCTACATGCAACTCAGCAGCCTGACATCTGAGGACTCTGCGGTCTATTACTGTGCAAGAAGATACTACGGTAGTCCCCTCTACTATTCTATGGACTATTGG	51	IGHV01-64*01	IGHD01-01*01	IGHJ04-01*01
042022_GP_PR8_1	0.000441112	2	CARRYYGSPLYYSMDYW	CTGTAGACAAATCCTCCAGCACAGCCTACATGCAACTCAGCAGCCTGACATCTGAGGACTCTGCGGTCTATTACTGTGCAAGAAGATACTACGGTAGTCCCCTCTACTATTCTATGGACTACTGG	51	IGHV01-64*01	IGHD01-01*01	IGHJ04-01*01
042022_GP_PR8_1	0.000882223	4	CARRYYGSPLYYTMDYW	CTGTAGACAAATCCTCCAGCACAGCCTACATGCAACTCAGCAGCCTGACATCTGAGGACTCTGCGGTCTATTACTGTGCAAGAAGATACTACGGTAGTCCCCTCTACTATACTATGGACTACTGG	51	IGHV01-64*01	IGHD01-01*01	IGHJ04-01*01
042022_GP_PR8_1	0.000220556	1	CARRYYGSPLYYTMDYW	CTGTAGACAAATCCTCCAGCACAGCCTACATGCAACTCAGCAGCCTGACTTCTGAGGACTCTGCGGTCTATTACTGTGCAAGAAGATACTACGGTAGTCCCCTCTACTATACTATGGACTACTGG	51	IGHV01-64*01	IGHD01-01*01	IGHJ04-01*01
042022_GP_PR8_1	0.000220556	1	CARRYYGSPLYYTMDYW	CTGTCGACAAATCCTCCAGCACAGCCTACATGCAACTCAGCAGCCTGACATCTGAGGACTCTGCGGTCTATTACTGTGCAAGAAGATACTACGGTAGTCCCCTCTACTATACTATGGACTACTGG	51	IGHV01-64*01	IGHD01-01*01	IGHJ04-01*01
042022_GP_PR8_1	0.000220556	1	CARRYYGSPLYYTMDYW	CTGTAGACAAATCCTCCAGCACAGCCTACATACAACTCAGCAGCCTGACATCTGAGGACTCTGCGGTCTATTACTGTGCAAGAAGATACTACGGTAGTCCCCTCTACTATACTATGGACTACTGG	51	IGHV01-64*01	IGHD01-01*01	IGHJ04-01*01
042022_GP_PR8_1	0.00110278	5	CARRYYGSSHWCFDVW	TGACTGTAAACAAGTCCTCCAGCACAGCCTACATGGAGCTCCGCAGCCTGACATCGGAGGATTCTGCAGTCTATTACTGTGCAAGAAGGTACTACGGTAGTAGTCACTGGTGCTTCGATGTCTGG	48	IGHV01-22*01	IGHD01-01*01	IGHJ01-01*01
042022_GP_PR8_1	0.000441112	2	CARRYYGSSYRYFDVW	TGACTGTAGACACATCCTCCAGCACAGCCTACATGCAGTTCAGCAGCCTGGCATCTGAAGACTCTGCGGTCTATTACTGTGCAAGAAGGTACTACGGTAGTAGCTACAGGTACTTCGATGTCTGG	48	IGHV01	IGHD01-01*01	IGHJ01-01*01
042022_GP_PR8_1	0.00110278	5	CARRYYGSSYRYFDVW	TGACTGTTGACACATCCTCCAGCACAGCCTACATGCAACTCAGCAGTCTAACATCTGACGACTCTGCGGTCTATTTCTGTGCAAGACGCTACTACGGTAGTAGCTATAGGTACTTCGATGTCTGG	48	IGHV01-56*01	IGHD01-01*01	IGHJ01-01*01
042022_GP_PR8_1	0.000220556	1	CARRYYGSSYRYFDVW	TGACTGTAGACACATCCTCCAACACAGCCTACATGCAGTTCAGCAGCCTGGCATCTGAAGACTCTGCGGTCTATTACTGTGCAAGAAGGTATTACGGAAGTAGCTACAGGTACTTCGATGTCTGG	48	IGHV01	unknown	IGHJ01-01*01
042022_GP_PR8_1	0.000220556	1	CARRYYGSSYRYFDVW	TGACTGTAGACACATCCTCCAGCACAGCCTATATGCAGCTCAGCAGCCTGACATCTGAGGACTCTGCGGTCTATTACTGTGCAAGACGCTACTACGGTAGTAGCTACAGGTACTTCGATGTCTGG	48	IGHV01	IGHD01-01*01	IGHJ01-01*01
042022_GP_PR8_1	0.000661667	3	CARRYYSSTYRCFDVW	TGACTGTTGACACATCCTCCAGCACAGCCTACATGCAGCTCAGCAGCCTGACATCTGAGGACTCTGCGGTCTATTTCTGTGCAAGAAGGTATTATAGTAGTACTTACAGGTGCTTCGATGTCTGG	48	IGHV01-56*01	unknown	IGHJ01-01*01
042022_GP_PR8_1	0.000220556	1	CARRYYYGSQFSQLGGYW	TAGACACATCCTCCAGCACAGCCTACATGCAGCTCAGCAGCCTGACATCTGAGGACTCTGCGGTCTATTACTGTGCAAGACGGTATTACTACGGTAGCCAGTTTTCCCAACTGGGGGGCTACTGG	54	IGHV01	IGHD01-01*01	IGHJ04-01*01
042022_GP_PR8_1	0.000220556	1	CARSAGYYLLDYW	GACTGAGCATCAGCAAGGACAACTCCAAGAGCCAAGTTTTCTTAAAAATGAACAGTCTCCAAACTGATGACACAGCCATGTACTACTGTGCCAGATCAGCTGGTTACTACCTCCTCGACTACTGG	39	IGHV02	IGHD02-03*01	unknown
042022_GP_PR8_1	0.000220556	1	CARSANWYYFDYW	GTTTCATCATCTCGAGAGACAATGCAAAGAACATTCTATACCTGCAAATGAGCAGTCTGAAGTCTGAGGACACAGCCACGTATTACTGTGCAAGATCCGCTAACTGGTACTACTTTGACTACTGG	39	IGHV05-16*01	IGHD04-01*01	IGHJ02-01*01
042022_GP_PR8_1	0.000220556	1	CARSAYDGYPYWYFDVW	CTGCAGACAAATCCTCCAGCACAGCCTACATGCAACTCAGCAGCCTGACATCTGAGGACTCTGCGGTCTACTTCTGTGCAAGATCGGCCTATGATGGTTACCCCTACTGGTACTTCGATGTCTGG	51	IGHV01-82*01	IGHD02-03*01	IGHJ01-01*01
042022_GP_PR8_1	0.000220556	1	CARSAYYSIYW	AGAGCAAGGCCACACTGACTGTAGACACATCCTCCAGTACAGCCTACATGCAGCTCAGCAGCCTGACATCTGAGGACTCTGCGGTCTATTACTGTGCAAGATCGGCCTACTATAGCATCTACTGG	33	IGHV01-55*01	IGHD02	unknown
042022_GP_PR8_1	0.000661667	3	CARSDFMDYW	TCAAGGGCAAGGCCACACTGACTGCAGACAAATCCTCCAGCACAGCGTACATGGAGCTCCGCAGCCTGACATCTGAGGACTCTGCGGTCTATTTCTGTGCAAGATCTGATTTTATGGACTACTGG	30	IGHV01-81*01	unknown	IGHJ04-01*01
042022_GP_PR8_1	0.000220556	1	CARSDGYYLLDYW	GACTGAGCATCAGCAAGGACAACTCCAAGAGCCAAGTTTTCTTAAAAATGAACAGTCTCCAAACTGATGACACAGCCATGTACTACTGTGCCAGATCAGATGGTTACTACCTCCTTGACTACTGG	39	IGHV02	IGHD02-03*01	IGHJ02-01*01
042022_GP_PR8_1	0.000220556	1	CARSDSNDNNFDFDFW	TGACTGTAAACCAGTCCTCCAGCACAGCCTACCTGACGCTCCGCAGCCTGACATCGGAGGATTCTGCAGTATATTACTGTGCAAGATCTGACTCCAACGATAATAATTTCGACTTTGACTTCTGG	48	IGHV01-22*01	unknown	IGHJ02-01*01
042022_GP_PR8_1	0.000220556	1	CARSDSNDNNYDFDFW	TGACCGTAAACCAGTCCTCCAGCACAGCCTACCTGACGCTCCGCAGCCTGACATCGGAGGATTCTGCAGTATATTACTGTGCAAGATCTGACTCCAACGATAATAATTACGACTTTGACTTCTGG	48	IGHV01-22*01	unknown	IGHJ02-01*01
042022_GP_PR8_1	0.000220556	1	CARSDSNGDNYDFDFW	TGACTGTAAACCAGTCCTCCAGTTCAGCCTACCTGACGCTCCGCAGACTGACATCGGAGGATTCCGCAATATATTACTGTGCAAGATCTGACTCCAACGGTGATAATTACGATTTTGACTTCTGG	48	IGHV01-22*01	unknown	IGHJ02-01*01
042022_GP_PR8_1	0.000220556	1	CARSDSNGDNYDFDFW	TGACTGTAAACCAGTCCTCCAGTTCAGCCTACCTGACGCTCCGCAGACTGACATCGGAGGATTCTGCAATATATTACTGTGCAAGATCTGACTCCAACGGTGATAATTACGATTTTGACTTCTGG	48	IGHV01-22*01	unknown	IGHJ02-01*01
042022_GP_PR8_1	0.000220556	1	CARSDSNGNNYDFDFW	TGACTGTAAACCAGTCCTCCAGCACAGCCTACCTGACACTCCGCAGCCTGACATCGGAGGATTCTGCAGTGTATTACTGTGCAAGATCTGACTCCAACGGTAATAATTACGACTTTGACTTCTGG	48	IGHV01-22*01	unknown	IGHJ02-01*01
042022_GP_PR8_1	0.000220556	1	CARSDSNGNNYDFDFW	TGACTGTAAACCAGTCCTCCAGCACAGCCTACCTGACGCTCCGCAGCCTGACATCGGAAGATTCTGCAATATATTACTGTGCAAGATCTGACTCCAACGGTAATAATTACGACTTTGACTTCTGG	48	IGHV01-22*01	unknown	IGHJ02-01*01
042022_GP_PR8_1	0.000220556	1	CARSDYYGSSYDYFDYW	CTGCAGAAAAATCCTCCAGCACTGCCTACATGCAGCTCAGCAGCCTGACATCTGAGGACTCTGCTGTCTATTTCTGTGCAAGATCCGATTACTACGGTAGTAGCTACGACTACTTTGACTACTGG	51	IGHV01-76*01	IGHD01-01*01	IGHJ02-01*01
042022_GP_PR8_1	0.000220556	1	CARSDYYGSSYRWYFDVW	TAGACAAATCCTCCAGCACAGCCTACATGCAGCTCAGCAGCCTGACATCTGAGGACTCTGCGGTCTATTACTGTGCAAGATCGGATTACTACGGTAGTAGCTACCGCTGGTACTTCGATGTCTGG	54	IGHV01	IGHD01-01*01	IGHJ01-01*01
042022_GP_PR8_1	0.000441112	2	CARSDYYGSSYYFDYW	TGACTGTAGACAAGTCCTCCAGCACAGCCTACATGGAGCTCCGCAGCCTGACATCTGAGGACACTGCAGTCTATTACTGTGCAAGATCGGATTACTACGGTAGTAGCTACTACTTTGACTACTGG	48	IGHV01	IGHD01-01*01	IGHJ02-01*01
042022_GP_PR8_1	0.000220556	1	CARSEAYYGFAHWYFDVW	CAGATACATCCTCCAACACAGCCAACATGCAACTCAGCAGCCTGACAACTGAGGACTCTGCCATCTATTACTGTGCAAGATCGGAGGCTTACTATGGTTTCGCCCACTGGTACTTCGATGTCTGG	54	IGHV01-09*01	unknown	IGHJ01-01*01
042022_GP_PR8_1	0.000882223	4	CARSEAYYGYAHWYFDVW	CAGATACATCCTCCAACACAGCCTACATGCAACTCAGCAGCCTGACAACTGAGGACTCTGCCATCTATTACTGTGCAAGATCGGAGGCTTACTATGGTTACGCCCACTGGTACTTCGATGTCTGG	54	IGHV01-09*01	IGHD02	IGHJ01-01*01
042022_GP_PR8_1	0.000220556	1	CARSEAYYGYAHWYFDVW	CAGATACATCCTCCAACACAGCCTACATACAACTCAGCAGCCTGACAACTGAGGACTCTGCCATCTATTACTGTGCAAGATCGGAGGCTTACTATGGTTACGCCCACTGGTACTTCGATGTCTGG	54	IGHV01-09*01	IGHD02	IGHJ01-01*01
042022_GP_PR8_1	0.000441112	2	CARSESYYGFAHWYFDVW	CAGATACATCCTCCAACACAGCCTACATGCAACTCAGCAGCCTGACAACTGAGGACTCTGCCATCTATTTCTGTGCAAGATCGGAGTCTTACTATGGTTTCGCCCACTGGTACTTCGATGTCTGG	54	IGHV01-09*01	unknown	IGHJ01-01*01
042022_GP_PR8_1	0.000220556	1	CARSEVLDYW	TCCAGGGCAAGGCCACTATAACAGCAGACACATCCTCCAACACAGCCTACCTGCAGCTCAGCAGCCTGACATCTGAGGACACTGCCGTCTATTACTGTGCTAGATCGGAAGTCCTAGACTACTGG	30	IGHV14-02*01	unknown	unknown
042022_GP_PR8_1	0.000220556	1	CARSEYDVLDYW	AGAAGGCCACACTGACTGTAGACAAATCCTCCACCACAGCCTACATACAAATCAACAGCCTGACATCTGAGGACTCTGCGGTCTATTATTGTGCAAGATCTGAATACGACGTACTTGACTACTGG	36	IGHV01	unknown	IGHJ02-01*01
042022_GP_PR8_1	0.000441112	2	CARSFGNYAGTGMNYW	TGACTGTAGACAAGTCCTCCAGCACAGCCTACATGCAGCTCAGCAGCCTGACATCTGAGGACTCTGCGGTCTATTACTGTGCAAGATCCTTTGGTAACTACGCCGGGACTGGTATGAACTACTGG	48	IGHV01	IGHD02	IGHJ04-01*01
042022_GP_PR8_1	0.000220556	1	CARSFYYGNYHAMDFW	TGACTGTGGACAAATCCTCCAGCACAGCCTACATGCAGCTCAGCAGCCTGACATCTGAGGACTCTGCGGTCTATTTCTGTGCAAGAAGTTTCTACTATGGTAACTACCATGCTATGGACTTCTGG	48	IGHV01	IGHD02	IGHJ04-01*01
042022_GP_PR8_1	0.000220556	1	CARSGAEGFMDYW	AGGCCACACTGGCTGCAGACAAATCCTCCAGCACAGCGTACATGGAGCTCCGCAGCCTGACATCTGAGGACTCTGCGGTCTATTTCTGTGCAAGATCAGGAGCGGAGGGGTTTATGGACTACTGG	39	IGHV01-81*01	unknown	IGHJ04-01*01
042022_GP_PR8_1	0.00132333	6	CARSGAQANAMEYW	CCACACTGACTGCAGACAAATCCTCCGGCACAGCCTACATGCAGCTCAGCAGCCTGACCTCTGAGGACTCTGCGGTCTATTTCTGTGCAAGATCGGGGGCTCAGGCTAATGCTATGGAGTACTGG	42	IGHV01-80*01	IGHD03-02*02	IGHJ04-01*01
042022_GP_PR8_1	0.000441112	2	CARSGAQANSMDYW	CCACACTGACTGCAGACAAATCCTCCAGCACAGCCTACATGCAGCTCAGCAGCCTGACCTCTGAGGACTCTGCGGTCTATTTCTGTGCAAGATCGGGGGCTCAGGCTAATTCTATGGACTACTGG	42	IGHV01-80*01	IGHD03-02*02	IGHJ04-01*01
042022_GP_PR8_1	0.000220556	1	CARSGDDYSWFAYW	CCACATTGACTGTAAACAAGTCCTCCAGCACAGCCTACATGGAGCTCCGCAGCCTGACATCGGAGGATTCTGCAGTCTATTACTGTGCAAGAAGCGGGGATGATTACTCCTGGTTTGCTTACTGG	42	IGHV01-22*01	IGHD02	IGHJ03-01*01
042022_GP_PR8_1	0.000441112	2	CARSGDDYSWFAYW	CCACATTGACTGTAAACAAGTCCTCCAGCACAGCCTACATGGAGTTCCGCAGCCTGACATCGGAGGATTCTGCAGTCTATTACTGTGCAAGAAGCGGGGATGATTACTCCTGGTTTGCTTACTGG	42	IGHV01-22*01	IGHD02	IGHJ03-01*01
042022_GP_PR8_1	0.000220556	1	CARSGDGAYW	TCAAGAACAAGGCCACACTGACTGTAGACAAATCTTCCAGCACAGCCTACATGCGGCTCAGCAGCCTGACATCTGAGGACTCTGCGGTCTATTATTGTGCAAGATCGGGTGATGGGGCTTACTGG	30	IGHV01-53*01	unknown	IGHJ03-01*01
042022_GP_PR8_1	0.000441112	2	CARSGDYAWFAYW	AGGCCACTATAACAGCAGACACATCCTCCAACACAGCCTACCTGCAGCTCAGCAGCCTGACATCTGAGGACACTGCCGTCTATTACTGTGCTAGATCGGGGGATTACGCCTGGTTTGCTTACTGG	39	IGHV14-02*01	unknown	IGHJ03-01*01
042022_GP_PR8_1	0.000220556	1	CARSGDYDRGYYYAMDYW	TGGAAACCTCTGCCAGCACTGCCTATTTGCAGATCAACAACCTCAAAAATGAGGACACGGCTACATATTTCTGTGCAAGATCGGGGGATTACGACAGGGGGTATTACTATGCTATGGACTACTGG	54	IGHV09	IGHD02	IGHJ04-01*01
042022_GP_PR8_1	0.000220556	1	CARSGDYEGDYFDYW	CACTGACTGCAGACAAATCCTCCAGCACAGCCTACATGCAACTCAGCAGCCTGACATCTGAGGACTCTGCGGTCTACTTCTGTGCAAGATCAGGGGACTACGAGGGGGACTACTTTGACTACTGG	45	IGHV01-82*01	unknown	IGHJ02-01*01
042022_GP_PR8_1	0.000441112	2	CARSGECFDYW	AGAGCAAGGCCACACTGACTGTAGACAAATCCTCCAGCACAGCCTACATGCAGCTCAGCAGCCTGACATCTGAGGACTCTGCGGTCTATTATTGTGCAAGGTCGGGGGAGTGCTTTGACTACTGG	33	IGHV01-53*01	unknown	IGHJ02-01*01
042022_GP_PR8_1	0.000220556	1	CARSGEEGFMDYW	AGGCCACACTGACTGCAGACAAATCCTCCTGCACAGCGGACATGGAACTCCGCAGCCTGACATCTGAGGACTCTGCGGTCTATTTCTGTGCAAGATCAGGAGAGGAGGGGTTTATGGACTACTGG	39	IGHV01-81*01	unknown	IGHJ04-01*01
042022_GP_PR8_1	0.000441112	2	CARSGENFDYW	AGAGTAAGGCCACGCTGACTGTAGACAAATCCTCCAACACAGCCTACATGCAGCTCAGCAGCCTGGCATCTGAGGACTCTGCGGTCTATTATTGTGCCAGATCGGGGGAAAACTTTGACTACTGG	33	IGHV01-53*01	unknown	IGHJ02-01*01
042022_GP_PR8_1	0.000441112	2	CARSGFYSNYPSYWYFDVW	ACAAATCCTCCAGCACAGCCTACATGCAACTCAGCAGCCTGACATCTGAGGACTCTGCGGTCTATTACTGTGCAAGATCAGGCTTCTATAGTAACTACCCCAGCTACTGGTACTTCGATGTCTGG	57	IGHV01-64*01	IGHD02	IGHJ01-01*01
042022_GP_PR8_1	0.000441112	2	CARSGGDW	AGAAGTTCAAGAGCAAGGCCACACTGACTGTAGACAAATCCTCCAGCACAGCCTACATGCAGCTCAGCAGCCTGACATCTGAGGACTCTGCGGTCTATTATTGTGCAAGATCGGGGGGGGACTGG	24	IGHV01-53*01	unknown	unknown
042022_GP_PR8_1	0.000220556	1	CARSGGDWVAYW	GCAAGGCCACACTGACTGTAGACAAACCCTCCAGCACAGCCTACATCCAGCTCAGCAGCCTGACATCTGAGGACTCTGCGGTCTATTATTGTGCAAGATCGGGGGGGGACTGGGTTGCTTACTGG	36	IGHV01-72*01	unknown	IGHJ03-01*01
042022_GP_PR8_1	0.000220556	1	CARSGGDWVAYW	GCAAGGCCACACTGACTGTAGACAAACCCTCCAGCACAGCCTACATGCAGCTCAGCAGCCTGACATCTGAGGACTCTGCGGTCTATTATTGTGCAAGATCGGGGGGGGACTGGGTTGCTTACTGG	36	IGHV01-72*01	unknown	IGHJ03-01*01
042022_GP_PR8_1	0.000441112	2	CARSGGFPWFAYW	AGGCCACACTGACTGCAGACAAATCCTCCAGCACAGCGTACATGGAGCTCCGCAGCCTGACATCTGAGGACTCTGCGGTCTATTTCTGTGCAAGATCAGGGGGGTTTCCCTGGTTTGCTTACTGG	39	IGHV01-81*01	unknown	IGHJ03-01*01
042022_GP_PR8_1	0.000220556	1	CARSGGNLLGAMDYW	CACTGACTGCAGAAAAATCCTCCAGCACTGCCTACATGCAGCTCAGCAGCCTGACATCTGAGGACTCTGCTGTCTATTTCTGTGCAAGATCGGGAGGTAACTTACTTGGGGCTATGGACTACTGG	45	IGHV01-76*01	unknown	IGHJ04-01*01
042022_GP_PR8_1	0.000441112	2	CARSGGNYEKVDYW	CCACATTGACTGTAGACCAATCTTCCAGCACAGCCTACATGCAGCTCAACAGCCTGACATCTGAGGACTCTGCAGTCTATTACTGTGCAAGATCGGGGGGTAACTACGAAAAAGTTGACTACTGG	42	IGHV01-39*01	IGHD02	IGHJ02-01*01
042022_GP_PR8_1	0.000441112	2	CARSGGYFDYW	AGAGCAAGGCCACACTGACTGTAGACAAATCCTCCAGCACAGCCAACATGCAGCTCAGCAGCCTGACATCTGAGGACTCTGCGGTCTATTATTGTGCAAGATCGGGGGGATACTTTGACTACTGG	33	IGHV01-53*01	unknown	IGHJ02-01*01
042022_GP_PR8_1	0.000220556	1	CARSGGYYGSSLAYW	CACTTACTGTAGACAAATCCTCCAGCACAGCCTACATGTTGCTCAGCAGCCTGACCTCTGAGGACTCTGCGGTCTATTTCTGTGCAAGATCGGGAGGGTACTACGGTAGTAGCCTTGCTTACTGG	45	IGHV01-75*01	IGHD01-01*01	IGHJ03-01*01
042022_GP_PR8_1	0.000220556	1	CARSGIYGSSNWFFDVW	CTGCAGACAAGTCCTCCAACACAGCCTACATGCAGCTCAGCAGCCTGACCTCTGAGGACTCTGCGGTCTATTTCTGTGCAAGATCGGGGATCTACGGTAGTAGCAACTGGTTCTTCGACGTCTGG	51	IGHV01-80*01	IGHD01-01*01	IGHJ01-01*01
042022_GP_PR8_1	0.000220556	1	CARSGIYYDYKFDSW	CACTGACTGTAGACAAATCCTCCAGCACAGCCTACATGCAACTCAGCAGCCTGACATCTGAGGACTCTGCGGTCTATTACTGTGCAAGATCAGGAATCTACTATGATTATAAGTTTGACTCCTGG	45	IGHV01-64*01	IGHD02	IGHJ02-01*01
042022_GP_PR8_1	0.000220556	1	CARSGIYYGNRSWFAYW	CTGTAGACAAGTCCTCCAGCTCAGTCTCCATGGAGCTCCGCAGCCTGGCATCTGAGGACTCTGCAGTCTATTACTGTGCAAGATCAGGGATCTACTATGGTAACCGTTCCTGGTTTGCTTACTGG	51	IGHV01	IGHD02	IGHJ03-01*01
042022_GP_PR8_1	0.000661667	3	CARSGIYYGNRSWFAYW	CTGTAGACAAGTCCTCCAGCTCAGTCTCCATGGAGCTCCGCAGCCTGACATCTGAGGACTCTGCAGTCTATTACTGTGCAAGATCAGGGATCTACTATGGTAACCGTTCCTGGTTTGCTTACTGG	51	IGHV01	IGHD02	IGHJ03-01*01
042022_GP_PR8_1	0.000220556	1	CARSGIYYGNRSWFAYW	CTGTAGACAAGTCCTCCAGCACAGTCTACATGGAGCTCCGCAGCCTGACATCTGAGGACTCTGCAGTCTATTACTGTGCAAGATCAGGGATCTACTATGGTAACCGTTCCTGGTTTGCTTACTGG	51	IGHV01	IGHD02	IGHJ03-01*01
042022_GP_PR8_1	0.000441112	2	CARSGIYYGNRSWFPYW	CTGTAGACAAGTCCTCCAGCACAGTCTACATGGAGCTCCGCAGCCTGACATCTGAGGACTCTGCAGTCTATTACTGTGCAAGATCAGGGATCTACTATGGTAACCGTTCCTGGTTTCCTTACTGG	51	IGHV01	IGHD02	IGHJ03-01*01
042022_GP_PR8_1	0.000220556	1	CARSGLLYPSYFDYW	CACTGACTGCAGACAAATCCTCCAGCACAGCCTACATGCAACTCAGCAGCCTGACATCTGAGGACTCTGCGGTCTACTTCTGTGCAAGATCGGGTCTACTATACCCTTCTTACTTTGACTACTGG	45	IGHV01-82*01	IGHD02	IGHJ02-01*01
042022_GP_PR8_1	0.000441112	2	CARSGMAVYYFDYW	CCACTATAACAGCAGTCACATCCTCCAACACAGCCTACCTGCAGCTCAGCAGCCTGACATCTGAGGACACTGCCGTCTATTACTGTGCTAGATCGGGTATGGCTGTGTACTACTTTGACTACTGG	42	IGHV14-02*01	unknown	IGHJ02-01*01
042022_GP_PR8_1	0.000220556	1	CARSGMAVYYFDYW	CCACTATAACAGCAGACACATCCTCCAACACAGCCTACCTGCAGCTCAGCAGCCTGACATCTGAGGACACTGCCGTCTATTACTGTGCTAGATCGGGTATGGCTGTGTACTACTTTGACTACTGG	42	IGHV14-02*01	unknown	IGHJ02-01*01
042022_GP_PR8_1	0.000220556	1	CARSGMAVYYFDYW	CCACTATAACAGCAGTCACATCCTCCAACACGGCCTACCTGCAGCTCAGCAGCCTGACATCTGAGGACACTGCCATCTATTACTGTGCTAGATCGGGTATGGCTGTGTACTACTTTGACTACTGG	42	IGHV14	unknown	IGHJ02-01*01
042022_GP_PR8_1	0.000441112	2	CARSGNDFSWFAYW	CCACATTAACTGTAAACAAGTCCTCCAGCACAGCCCACATGGAGCTCCGCAGCCTGACATCGGAGGATTCTGCAGTCTATTACTGTGCAAGAAGCGGGAATGATTTCTCCTGGTTTGCTTATTGG	42	IGHV01-22*01	unknown	IGHJ03-01*01
042022_GP_PR8_1	0.000441112	2	CARSGNNYYFDYW	AGGCCGCACTGACTGCAGACAAATCCTCCAGCACAGCCTACATGCAACTCAGCAGCCTGACCTCTGAAGACTCTGCGGTCTATTTCTGTGCAAGATCGGGGAATAACTATTACTTTGACTACTGG	39	IGHV01-80*01	unknown	IGHJ02-01*01
042022_GP_PR8_1	0.000441112	2	CARSGNWYFDVW	ACAAGGCCACTTTGACTGTAGACAAGTCCTCCAGCACAGCCTACATGGAACTCCGCAGCCTGACATCTGAGGACACTGCAGTCTATTACTGTGCAAGATCCGGGAACTGGTACTTCGATGTCTGG	36	IGHV01	unknown	IGHJ01-01*01
042022_GP_PR8_1	0.000220556	1	CARSGSSFYFDYW	AGGCCACACTGACTGCAGACAAATCCTCCAGCACAGCCTACATGCAACTCAGCAGCCTGACATCTGAGGACTCTGCGGTCTACTTCTGTGCAAGAAGCGGTAGTAGCTTTTACTTTGACTACTGG	39	IGHV01-82*01	IGHD01-01*01	IGHJ02-01*01
042022_GP_PR8_1	0.000220556	1	CARSGSSGFDYW	ATAAGGCCACCTTGACTATAGACAAATCCTCTATTACAACCCACATGGAACTCCTGAGCCTGACATCTGAGGACTTTGCAGTCTATTTTTGTGCAAGATCGGGCAGCTCAGGATTTGACTATTGG	36	IGHV01-37*01	IGHD03-02*02	IGHJ02-01*01
042022_GP_PR8_1	0.000441112	2	CARSGTANWSFAYW	CCACATTGACTGCAGACAAATCCTCCAGCACAGCCTACATGCAGCTGAGCAGCCTGACATATGAGGACTCTGCAGTCTATTACTGTGCAAGATCCGGGACTGCTAACTGGTCGTTTGCTTACTGG	42	IGHV01-07*01	IGHD04-01*01	IGHJ03-01*01
042022_GP_PR8_1	0.000661667	3	CARSGTGFFDYW	ACAAGGCCACACTGACTGTAGACAAATCCTCCAGCACAGCCTACATGCAGCTCAGCAGCCTGACATCTGAGGACTCTGCGGTCTATTATTGTGCAAGATCGGGGACTGGTTTCTTTGACTACTGG	36	IGHV01-53*01	unknown	IGHJ02-01*01
042022_GP_PR8_1	0.000220556	1	CARSGTSGFDYW	GCAAGGCCACATTGACTGTAGACAAATCCTCTAGTTCAGCCCACATGGAGTTCCTGAGCCTGACATCTGAGGACTTTGTAGTCTATTATTGTGCAAGATCGGGCACCTCAGGGTTTGACTATTGG	36	IGHV01-37*01	unknown	IGHJ02-01*01
042022_GP_PR8_1	0.000220556	1	CARSGTSGFDYW	GCAAGGCCACATTGACTGTAGACAAATCCTCTACTACAGCCCACATGGAGTCCCTGAGCCTGACATCTGAGAACTTTGTAGTCTATTACTGTGCAAGATCGGGCACCTCAGGGTTTGACTATTGG	36	IGHV01-37*01	unknown	IGHJ02-01*01
042022_GP_PR8_1	0.000220556	1	CARSGTSGFDYW	ACAAGGCCACATTGACTGTAGACAAATCCTCTAGTACAGCCCACATGGAGTTCCTGAGCCTGACATCTGAGGACTTTGTAGTCTATTATTGTGCAAGATCGGGCACCTCAGGGTTTGACTATTGG	36	IGHV01-37*01	unknown	IGHJ02-01*01
042022_GP_PR8_1	0.000441112	2	CARSGTSGFDYW	GCAAGGCCACATTGACTGTAGACAAATCCTCTAGTACAGCCCACATGGAGTTCCTGAGCCTGACATCTGAGGACTTTGTAGTCTATTATTGTGCAAGATCGGGCACCTCAGGGTTTGACTATTGG	36	IGHV01-37*01	unknown	IGHJ02-01*01
042022_GP_PR8_1	0.000661667	3	CARSGTSGFDYW	GCAAGGCCACATTGACTGTAGACAAATCCTCTACTACAGCCCACATGGAGTCCCTGAGCCTGACATCTGAGGACTTTGTAGTCTATTACTGTGCAAGATCGGGCACCTCAGGGTTTGACTATTGG	36	IGHV01-37*01	unknown	IGHJ02-01*01
042022_GP_PR8_1	0.000220556	1	CARSGTTVVPFFDYW	CACTGACTGTAGACAAATCCTCCAGCACAGCCTCCATGCAGCTCAGCAGCCTGACATCTGAAGACTCTACGGTCTATTATTGTGCAAGATCAGGGACTACGGTTGTTCCTTTTTTTGACTACTGG	45	IGHV01-53*01	IGHD01-01*01	IGHJ02-01*01
042022_GP_PR8_1	0.000220556	1	CARSGTTVVPFFDYW	CACTGACTGTAGACAAATCCTCCAGCACAGCCTCCATGCAGCTCAGCAGCCTGACATCTGAAGACTCTACGGTCTATTATTGTGCAAGATCAGGGACTACGGTTGTTCCTTTCTTTGACTACTGG	45	IGHV01-53*01	IGHD01-01*01	IGHJ02-01*01
042022_GP_PR8_1	0.000441112	2	CARSGTVVATVDYW	CCACACTGACTGTAGACAAACCCTCCAGCACAGCCTACATGCAGCTCAGCAGCCTGACATCTGAGGACTCTGCGGTCTATTATTGTGCAAGATCGGGGACGGTAGTAGCTACGGTTGACTACTGG	42	IGHV01-72*01	IGHD01-01*01	IGHJ02-01*01
042022_GP_PR8_1	0.000441112	2	CARSGTWYFDVW	GCAAGGCCACACTGACTGCAGACAAATCCTCCAGCACAGCGTACATGGAGCTCCGCAGCCTGACATCTGAGGACTCTGCGGTCTATTTCTGTGCAAGATCTGGGACGTGGTACTTCGATGTCTGG	36	IGHV01-81*01	unknown	IGHJ01-01*01
042022_GP_PR8_1	0.000220556	1	CARSGVYYGNRSWFAYW	CTGTAGACAAGTCCTCCAGCACAGCCTACATGGAGCTCCGCAGCCTGACATCTGAGGACTCTGCACTCTATTACTGTGCAAGATCAGGGGTCTACTATGGTAACCGTTCCTGGTTTGCTTACTGG	51	IGHV01	IGHD02	IGHJ03-01*01
042022_GP_PR8_1	0.000220556	1	CARSGVYYLYAMDYW	CACTGACTGCAGACAAATCCTCCAGCACAGCCTACATGCAGCTCAGCAGCCTGACCTCTGAGGACTCTGCGGTCTATTTCTGTGCAAGATCGGGGGTTTATTACCTCTATGCTATGGACTACTGG	45	IGHV01-80*01	IGHD01-01	IGHJ04-01*01
042022_GP_PR8_1	0.000441112	2	CARSGWAYYAMDYW	TCACCATCTCCAGAGACAATGCCAAGAACACCCTGTTCCTGCAAATGACCAGTCTGAGGTCTGAGGACACGGCCATGTATTACTGTGCAAGGTCCGGCTGGGCCTACTATGCTATGGACTACTGG	42	IGHV05-17*01	unknown	IGHJ04-01*01
042022_GP_PR8_1	0.000220556	1	CARSGWDYVMDYW	AGGCCACACTGACTGTAGACAAATCCTCCAGCACAGCCTACATGCAACTCAGCAGCCTGACATCTGAGGACTCTGCGGTCTTTTATTGTGCAAGATCGGGCTGGGACTATGTTATGGACTACTGG	39	IGHV01	unknown	IGHJ04-01*01
042022_GP_PR8_1	0.000441112	2	CARSGWEGYYAVDYW	CATTGACTGTAGACAAATCCTCCAACACAGCCTTCATGCAGCTCAAGAGCCTGACATCTGAGGACTCTGCAGTCTATTACTGTGCAAGATCGGGCTGGGAGGGATACTATGCTGTGGACTACTGG	45	IGHV01-42*01	unknown	IGHJ04-01*01
042022_GP_PR8_1	0.000441112	2	CARSGYDFSWFIYW	CCACATTGACTGTAAACAAGTCCTCCAGCACAGCCTACATGGAGCTCCGCAGCCTGACATCGGAAGATTCTGCAGTCTATTACTGTGCAAGAAGCGGGTATGATTTCTCCTGGTTTATTTACTGG	42	IGHV01-22*01	unknown	IGHJ03-01*01
042022_GP_PR8_1	0.000220556	1	CARSGYDSYWYFDVW	CATTGACTGTAGACAAGTCCTCCAGCACAGCCTACATGGAGCTCCGCAGCCTGACATCTGAGGACTCTGCAGTCTATTACTGTGCAAGATCAGGGTATGATTCCTACTGGTACTTCGATGTCTGG	45	IGHV01	unknown	IGHJ01-01*01
042022_GP_PR8_1	0.000220556	1	CARSGYDYDLWAMDYW	TGACTGTAGACAAGTCCTCCAGCACAGCCTACATGGAGCTCCGCAGCCTGACATCTGAGGACTCTGCAGTCTATTACTGTGCAAGATCGGGGTATGATTACGACCTTTGGGCTATGGACTACTGG	48	IGHV01	IGHD02	IGHJ04-01*01
042022_GP_PR8_1	0.000220556	1	CARSGYITTDDW	GCAAGGCCACACTGACTGTAGACAAATCCTCCAGCACAGCCTACATGCAGCTCAGCAGCCTGACATCTGAGGACTCTGCGGTCTATTTTTGTGCAAGATCCGGTTATATTACTACGGACGACTGG	36	IGHV01-53*01	IGHD01-01*01	IGHJ04-01*01
042022_GP_PR8_1	0.000661667	3	CARSGYITTDDW	GCAAGGCCACACTGACTGTAGACAAATCCTCCAGCACAGCCTACATGCAGCTCAGCAGCCTGACATCTGAGGACTCTGCGGTCTATTATTGTGCAAGATCCGGTTACATTACTACGGACGACTGG	36	IGHV01-53*01	IGHD01-02*01	IGHJ04-01*01
042022_GP_PR8_1	0.000220556	1	CARSHYGSDYW	AGAGCAAGGCCACACTGACTGTAGACAAATCCTCCAGCACAGCCTACATGCAGCTCAGCAGCCTGACATCTGAGGACTCTGCGGTCTATTATTGTGCAAGATCGCACTACGGTAGTGACTACTGG	33	IGHV01-53*01	IGHD01-01*01	IGHJ02-01*01
042022_GP_PR8_1	0.000220556	1	CARSITTVVEYYFDYW	TGACTGTAGACAAATCCTCCAGCACAGCCTACATGCAACTCAGCAGCCTGACATCTGAGGACTCTGCGGTCTATTACTGTGCAAGATCGATTACTACGGTAGTGGAGTACTACTTTGACTACTGG	48	IGHV01-64*01	IGHD01-01*01	IGHJ02-01*01
042022_GP_PR8_1	0.000441112	2	CARSIYGNSYFDYW	CCACACTGACTGCAGACAAATCCTCCAGCACAGCCTACATGCAACTCAGCAGCCTGACATCTGAGGACTCTGCGGTCTACTTCTGTGCAAGATCGATCTATGGTAACTCCTACTTTGACTACTGG	42	IGHV01-82*01	IGHD02	IGHJ02-01*01
042022_GP_PR8_1	0.000441112	2	CARSIYYGNYHAMDYW	TGACTGTAGACAAATCCTCCAGCACAGCCTACATGCAGCTCAGCAGCCTGACATCTGAGGACTCTGCGGTCTATTACTGTGCAAGAAGTATCTACTATGGTAACTACCATGCTATGGACTACTGG	48	IGHV01	IGHD02	IGHJ04-01*01
042022_GP_PR8_1	0.000220556	1	CARSIYYGNYHSMDYW	TGACTGTAGACAAATCCTCCAACACAGCCTACATGCAGCTCAGCAGCCTGACATCTGAGGACTCTGCGGTCTATTACTGTGCAAGAAGTATCTACTATGGTAACTACCATTCTATGGACTACTGG	48	IGHV01	IGHD02	IGHJ04-01*01
042022_GP_PR8_1	0.000220556	1	CARSLDYW	CGAAATTCCAGGGCAAGGCCACTATAACAGCAGACACATCCTCCAACACAGCCTACCTGCAGCTCAGCAGCCTGACATCTGAGGACACTGCCGTCTATTACTGTGCTAGAAGCCTGGACTACTGG	24	IGHV14-02*01	unknown	IGHJ04-01*01
042022_GP_PR8_1	0.000441112	2	CARSLDYW	AGAAGTTCAAGAGCAAGGCCACACTGACTGTAGACAAACCCTCCAGCACAGCCTACATGCAGCTCAGCAGCCTGACATCTGAGGACTCTGCGGTCTATTATTGTGCAAGATCCCTTGACTACTGG	24	IGHV01-72*01	unknown	IGHJ02-01*01
042022_GP_PR8_1	0.000220556	1	CARSLDYW	AGAAGTTCAAGAGCAAGGCCACACTGACTGTAGACAAACCCTCCAGCACAGCCTACATGCAGCTCAGCAGCCTGACATCTGAGGACTCTGCGGTCTATTATTGTGCAAGATCTCTTGACTACTGG	24	IGHV01-72*01	unknown	IGHJ02-01*01
042022_GP_PR8_1	0.000220556	1	CARSLFYYGNYDAMDYW	CTGCAGAGAAATCCTCCAGCACTGCCTACATGCAGCTCAGCAGCCTGACATCTGAGGACTCTGCTGTCTATTTCTGTGCACGATCGCTCTTCTACTATGGTAACTACGACGCTATGGACTACTGG	51	IGHV01-76*01	IGHD02	IGHJ04-01*01
042022_GP_PR8_1	0.000661667	3	CARSLGTGTSFDYW	CCACATTGACTGTAGACAAATCCTCCAGCACAGCCTACATGCAGCTCAGCAGCCTGACATCTGAGGACTCTGCGGTCTATTACTGTGCAAGATCTCTGGGAACTGGGACGTCCTTTGACTACTGG	42	IGHV01	IGHD04-01	IGHJ02-01*01
042022_GP_PR8_1	0.000441112	2	CARSLGYW	AAAAGTTCAAGGGCAAGGCCACATTGACTGTAGACACATCCTCCAGCACAGCCTACATGCAGCTCAGCAGCCTGACATCTGAGGACTCTGCGGTCTATTACTGTGCAAGATCCCTTGGCTACTGG	24	IGHV01	unknown	IGHJ02-01*01
042022_GP_PR8_1	0.000220556	1	CARSLTTVVDYFDYW	CATTGACTGTAAACAAGTCCTCCAGCACAGCCTACATGGAGCTCCGCAGCCTGACATCGGAGGATTCTGCAGTCTATTACTGTGCAAGATCCCTTACTACGGTAGTCGACTACTTTGACTACTGG	45	IGHV01-22*01	IGHD01-01*01	IGHJ02-01*01
042022_GP_PR8_1	0.000220556	1	CARSLYDGYSWFAYW	CACTGACTGTAGACAAATCCTCCAGCACAGCCTACATGCAACTCAGCAGCCTGACATCTGAGGACTCTGCGGTCTATTACTGTGCAAGATCCCTCTATGATGGTTATTCCTGGTTTGCTTACTGG	45	IGHV01-64*01	IGHD02-03*01	IGHJ03-01*01
042022_GP_PR8_1	0.000220556	1	CARSNGDYFDYW	GCAAGGCCACACTGACTGTAGACAAACCCTCCAGCACAGCCTACATGCAGCTCAGCAGCCTGACATCTGAGGACTCTGCGGTCTATTATTGTGCAAGATCCAATGGGGACTACTTTGACTACTGG	36	IGHV01-72*01	unknown	IGHJ02-01*01
042022_GP_PR8_1	0.000441112	2	CARSNGNYPLYYFDYW	TGACTGTAGACAAATCCTCCAGCACAGCCTACATGCAGCTCAGCAGCCTGACATCTGAGGACTCTGCGGTCTATTATTGTGCAAGATCGAATGGTAACTACCCCCTCTACTACTTTGACTACTGG	48	IGHV01-53*01	IGHD02	IGHJ02-01*01
042022_GP_PR8_1	0.000220556	1	CARSNWEFDYW	AGGGACGGTTTGCCTTCTCTTTGGAAACCTCTGCCAGCACTGCCTATTTGCAGATCAACAACCTCAAAAATGAGGACACGGCTACATATTTCTGTGCAAGATCTAACTGGGAATTTGACTACTGG	33	IGHV09-03*01	IGHD04-01*01	IGHJ02-01*01
042022_GP_PR8_1	0.000441112	2	CARSPITTVVATAPWDYW	AGGATACCTCCAGAAACCAGGTATTCCTCAAGATCACCAGTGTGGACACTGCAGATACTGCCACATACTACTGTGCTCGAAGCCCGATTACTACGGTAGTAGCTACGGCCCCATGGGACTACTGG	54	IGHV08-12*01	IGHD01-01*01	IGHJ04-01*01
042022_GP_PR8_1	0.000220556	1	CARSPMDYW	ACTTCAAGGGACGGTTTGCCTTCTCTTTGGAAACCTCTGCCAGCACTGCCTATTTGCAGATCAACAACCTCAAAAATGAGGACACGGCTACATATTTCTGTGCAAGATCCCCCATGGACTACTGG	27	IGHV09-03*01	unknown	IGHJ04-01*01
042022_GP_PR8_1	0.000220556	1	CARSPNYYGSSLDYW	CATTGACTGTTGACAAGTCCTCCAGCACAGCCTACATGGAGCTCAACAGCCTGACATCTGAGGACTCTGCAGTCTATTACTGTGCAAGATCGCCAAATTACTACGGTAGTAGCCTTGACTACTGG	45	IGHV01-19*01	IGHD01-01*01	IGHJ02-01*01
042022_GP_PR8_1	0.000441112	2	CARSPPYYYFFDYW	TGAGCATCAGCAAGGACAATTCCAAGAGCCAAGTTTTCTTTAAAATGAACAGTCTGCAAGCTGATGACACAGCCATATATTACTGTGCCAGAAGTCCCCCTTACTACTACTTCTTTGACTACTGG	42	IGHV02-02*01	unknown	IGHJ02-01*01
042022_GP_PR8_1	0.000220556	1	CARSPPYYYYFDYW	TGACCATCAGCAAGGACAATTCCAAGAGCCAAGTTTTTTTTAAAATGAACAGTCTGCAAGCTGATGACACAGCCATATATTACTGTGCCAGAAGTCCCCCTTACTACTACTACTTTGACTACTGG	42	IGHV02-02*01	unknown	IGHJ02-01*01
042022_GP_PR8_1	0.000220556	1	CARSPPYYYYFDYW	TGAGCATCAGCAAGGACAATTCCAAGAGCCAAGTTTTCTTTAAAATGAACAGTCTGCAAGCTGTTGACACAGCCATATATTACTGTGCCAGGAGTCCCCCTTACTACTACTACTTTGACTACTGG	42	IGHV02-02*01	unknown	IGHJ02-01*01
042022_GP_PR8_1	0.000220556	1	CARSPSYSNPFAYW	TCACCATCTCCAGAGACAATGCCAAGAGCACCCTGTTCCTGCAAATGACCAGTCTGAGGTCTGAGGACACGGCCATGTATTACTGTGCAAGGAGCCCCTCGTATAGTAACCCGTTTGCTTACTGG	42	IGHV05-17*01	IGHD02	IGHJ03-01*01
042022_GP_PR8_1	0.000220556	1	CARSPYGYHWYFDVW	CACTGACTGCAGAAAAATCCTCCAGCACTGCCTACATGCAACTCAGCAGCCTGACATCTGAGGACTCTGCTGTCTATTTCTGTGCAAGATCTCCTTATGGTTACCACTGGTACTTCGATGTCTGG	45	IGHV01-76*01	IGHD02	IGHJ01-01*01
042022_GP_PR8_1	0.000882223	4	CARSPYWYFDVW	ACAAGGCCACATTGGCTGTAGACAAATCCTCCAGTACAGCCTACATGCAGCTCAGCAGCCTGACATCTGAGGACTCTGCGGTCTATTACTGTGCAAGATCTCCCTACTGGTACTTCGATGTCTGG	36	IGHV01	unknown	IGHJ01-01*01
042022_GP_PR8_1	0.000441112	2	CARSPYWYFDVW	ACAAGGCCACATTGACTGTAGACAAGTCCTCCAGCACAGCCTACATGCAGCTCAGCAGCCTGACATCTGAGGACTCTGCGGTCTATTACTGTGCAAGATCTCCCTACTGGTACTTCGATGTCTGG	36	IGHV01	unknown	IGHJ01-01*01
042022_GP_PR8_1	0.000220556	1	CARSPYYDYDAGYALDYW	TAGACAAGTCCTCCAGCACAGCCTACATGGAGCTCCGCAGCCTGACATCTGAGGACACTGCAGTCTATTACTGTGCAAGATCGCCGTACTATGATTACGACGCGGGGTATGCTCTGGACTACTGG	54	IGHV01	IGHD02	IGHJ04-01*01
042022_GP_PR8_1	0.000441112	2	CARSPYYEYDKDYFDYW	CTGCAGACAATTCCCCCAGCACAGCGTACATGGAACTCCGCAGCCTGACATCTGAGGACTCTGCGGTCTATTTCTGTGCAAGATCCCCCTACTATGAGTATGACAAAGACTACTTTGACTACTGG	51	IGHV01-81*01	IGHD02	IGHJ02-01*01
042022_GP_PR8_1	0.000441112	2	CARSQYYFDYW	AGAGCAAGGCCACACTGACTGTAGACACATCCTCCAGCACAGCCTACATGCAGCTCAGCAGCCTGACATCTGAGGACTCTGCGGTCTATTACTGTGCAAGATCGCAGTACTACTTTGACTACTGG	33	IGHV01-55*01	unknown	IGHJ02-01*01
042022_GP_PR8_1	0.000441112	2	CARSRDYAMDYW	GCAAGGCCACATTGACTGCAGACAAATCCTCCAGCACAGCCTACATGCAGCTCAACAGCCTGACATCTGAGGACTCTGCAGTCTATTTCTGTGCAAGATCGAGGGACTATGCTATGGACTACTGG	36	IGHV01-78*01	unknown	IGHJ04-01*01
042022_GP_PR8_1	0.000220556	1	CARSRGYDWYFDVW	TCACCATCTCCAGAGATAATTCCCAAAACATCCTCTATCTTCAAATGAATGCCCTGAGAGCTGAGGACAGTGCCACTTATTACTGTGCAAGATCCCGAGGTTACGACTGGTACTTCGATGTCTGG	42	IGHV07-03*01	unknown	IGHJ01-01*01
042022_GP_PR8_1	0.000220556	1	CARSRGYDWYFDVW	TCACCATCTCCAGAGATAATTCCCAAAACATCCTCTATCTTCAAATGAATGCCCTGAGAGCTGAGGACAATGCCACTTATTACTGTGCAAGATCCCGAGGTTACGACTGGTACTTCGATGTCTGG	42	IGHV07-03*01	unknown	IGHJ01-01*01
042022_GP_PR8_1	0.000220556	1	CARSRGYYDSAGGGYYAMDYW	CCTCCAGCACAGCCTACATGCAGCTCAGCAGCCTGACATCTGAGGACTCTGCGGTCTATTTCTGTGCAAGAAGCCGGGGCTACTATGATTCCGCCGGGGGGGGTTACTATGCTATGGACTACTGG	63	IGHV01-56*01	IGHD02	IGHJ04-01*01
042022_GP_PR8_1	0.000220556	1	CARSRGYYDSAGGGYYAMDYW	CCTCCAGCACCGCCTACATGCAGCTCAGCAGCCTGACATCTGAGGACTCTGCGGTCTATTACTGTGCAAGAAGCCGGGGCTACTATGATTCCGCCGGGGGGGGTTACTATGCTATGGACTACTGG	63	IGHV01	IGHD02	IGHJ04-01*01
042022_GP_PR8_1	0.000220556	1	CARSRIYDGYSFAYW	CATTGACTGTAGACAAGTCCTCCAGCACAGCCTACATGGAGCTCCGCAGCCTGACATCTGAGGACTCTGCAGTCTATTACTGTGCAAGATCGAGGATCTATGATGGTTATTCATTTGCTTACTGG	45	IGHV01	IGHD02-03*01	IGHJ03-01*01
042022_GP_PR8_1	0.000220556	1	CARSRLRRHDYW	GACGGTTTGCCTTCTCTTTGGAAACCTCTGCCAGCACTGCCTATTTGCAGATCAACAACCTCAAAAATGAGGACACGGCTACATATTTCTGTGCAAGAAGTAGATTACGACGTCATGACTACTGG	36	IGHV09-03*01	IGHD02	IGHJ02-01*01
042022_GP_PR8_1	0.000220556	1	CARSRPYAMDYW	GCAAGGCCACACTGACTGTAGACAAACCCTCCAGCACAGCCTACATGCAGCTCAGCAGCCTGACATCTGAGGACTCTGCGGTCTATTATTGTGCAAGATCACGGCCTTATGCTATGGACTACTGG	36	IGHV01-72*01	unknown	IGHJ04-01*01
042022_GP_PR8_1	0.000220556	1	CARSRSSYEAWFAYW	CACTGACTGTAGACAAATCCTCCAGCACAGCCTACATGCAACTCAGCAGCCTGACATCTGAGGACTCTGCGGTCTATTACTGTGCAAGAAGTCGTAGTAGCTACGAAGCCTGGTTTGCTTACTGG	45	IGHV01-64*01	IGHD01-01*01	IGHJ03-01*01
042022_GP_PR8_1	0.000441112	2	CARSSAYYSRHEGFAYW	CTGCAGACAAATCCTCCAGCACAGCCTACATGCAGCTCAGCAGCCTGACCTCTGAGGACTCTGCGGTCTATTTCTGTGCAAGATCCTCCGCCTACTATAGTCGTCACGAGGGGTTTGCTTACTGG	51	IGHV01-80*01	IGHD02	IGHJ03-01*01
042022_GP_PR8_1	0.000441112	2	CARSSSWYFDVW	ACAAGGCCACATTGACTGTAGACAAGTCCTCCAGCACAGCCTACATGGAGCTCCGCAGCCTGACATCTGAGGACACTGCAGTCTATTACTGTGCAAGAAGTAGTTCCTGGTACTTCGATGTCTGG	36	IGHV01	unknown	IGHJ01-01*01
042022_GP_PR8_1	0.000441112	2	CARSSSYSNPFAYW	TCACCATCTCCAGAGACAATGCCAAGAACACCCTGTTCCTGCAAATGACCAGTCTGAGGTCTGAGGACACGGCCATGTATTACTGTGCAAGGAGCTCCTCGTATAGTAACCCGTTTGCTTACTGG	42	IGHV05-17*01	IGHD02	IGHJ03-01*01
042022_GP_PR8_1	0.00110278	5	CARSSSYYFDYW	GCAAGGCCACATTGACTGTAAACAAGTCCTCCAGCACAGCCTACATGGAGCTCCGCAGCCTGACATCGGAGGATTCTGCAGTCTATTACTGTGCAAGAAGCAGCTCGTACTACTTTGACTACTGG	36	IGHV01-22*01	unknown	IGHJ02-01*01
042022_GP_PR8_1	0.000220556	1	CARSTTVVRYWYFDVW	TGACTGTAGACGAATCTTCCAGCACAGCCTACATGCAGCTCAACAGCCTGACATCTGAGGACTCTGCAGTCTATTACTGTGCAAGATCTACTACGGTAGTAAGGTACTGGTACTTCGATGTCTGG	48	IGHV01-39*01	IGHD01-01*01	IGHJ01-01*01
042022_GP_PR8_1	0.000220556	1	CARSVPLISFYAMDYW	TGACTGTAGACACATCCTCCAGCACAGCCTACATGCAGCTCAGCAGCCTGACATCTGAGGACTCTGCGGTCTATTACTGTGCAAGATCCGTTCCCCTGATCTCGTTCTATGCTATGGACTACTGG	48	IGHV01	unknown	IGHJ04-01*01
042022_GP_PR8_1	0.000441112	2	CARSVYAMDYW	AGAGCAAGGCCACACTGACTGTAGCCAAATCCTCCAGAACAGCCTACATGCAACTCAGCAGCCTGACATCTGAGGACTCTGCGGTCTATTACTGTGCAAGATCTGTCTATGCTATGGACTACTGG	33	IGHV01-64*01	unknown	IGHJ04-01*01
042022_GP_PR8_1	0.000220556	1	CARSVYDYDGFAYW	CCACACTGACTGCAGACAAATCCTCCAGCACAGCCTACATGCAGCTCAGCAGCCTGACCTCTGAGGACTCTGCGGTCTATTTCTGCGCAAGATCGGTCTATGATTACGACGGGTTTGCTTACTGG	42	IGHV01-80*01	IGHD02	IGHJ03-01*01
042022_GP_PR8_1	0.000220556	1	CARSVYDYDGFAYW	CCACACTGACTGCAGACAAATCCTCCAGCACAGCCTACATGCAGCTCAGCAGCCTGACCTCTGAGGACTCTGCGGTCTATTTCTGTGCAAGATCGGTCTATGATTACGACGGGTTTGCTTACTGG	42	IGHV01-80*01	IGHD02	IGHJ03-01*01
042022_GP_PR8_1	0.000220556	1	CARSVYGNYGEGMGAMDYW	AAACCTCTGCCAGCACTGCCTATTTGCAGATCAACAACCTCAAAAATGAGGACACGGCTACATATTTCTGTGCAAGATCTGTCTATGGTAACTACGGAGAGGGTATGGGTGCTATGGACTACTGG	57	IGHV09	IGHD02	IGHJ04-01*01
042022_GP_PR8_1	0.000220556	1	CARSWDEDWYFDIW	TCTCCATCACTCGTGACACATCTAAGAACCAGTTTTTCCTGAAGTTGAATTCTGTGACTGCTGAGGACACAGCCACATATTACTGTGCAAGAAGCTGGGACGAGGACTGGTACTTCGATATCTGG	42	IGHV03-06*01	unknown	IGHJ01-01*01
042022_GP_PR8_1	0.000441112	2	CARSYANYAGSAMDYW	TGACATTAGACAAATCCTCCAGTACAGCCTACATGCAGCTCAGCAGCCTGACATCTGAGGACTCTGCGGTCTATTACTGTGCAAGATCCTATGCTAATTACGCCGGGAGTGCTATGGACTACTGG	48	IGHV01	unknown	IGHJ04-01*01
042022_GP_PR8_1	0.000441112	2	CARSYDAMDYW	AGGACAAGGCCACATTGACTGCAGACAAATCCTCCAGCACAGCCTACATGCAGCTGAGCAGCCTGACATATGAGGACTCTGCAGTCTATTACTGTGCAAGAAGCTATGATGCTATGGACTACTGG	33	IGHV01-07*01	unknown	IGHJ04-01*01
042022_GP_PR8_1	0.000220556	1	CARSYDGYYPYW	GCAAGGCCACACTGACTGTAGACAAATCCTCCAGCACAGCCTACATGCAACTCAGCAGCCTGACATCTGAGGACTCTGCGGTCTATTACTGTGCAAGATCCTATGATGGTTACTACCCCTACTGG	36	IGHV01-64*01	IGHD02-03*01	unknown
042022_GP_PR8_1	0.000441112	2	CARSYDYDRGWYFDVW	TGACTGCAGACAAGTCCTCCAGCACAACCTACATGGAACTCCGCAGCCTGACATCTGAAGACTCTGCAGTCTATTACTGTGCAAGATCCTATGATTACGACAGGGGCTGGTACTTCGATGTCTGG	48	IGHV01	IGHD02	IGHJ01-01*01
042022_GP_PR8_1	0.000220556	1	CARSYDYDVGYYFDYW	TGACTGCAGACAAATCCTCCAGCACAGCCTACATGCAGCTCAGCAGCCTGACCTCTGAGGACTCTGCGGTCTATTTCTGTGCAAGATCTTATGATTACGACGTGGGGTACTACTTTGACTACTGG	48	IGHV01-80*01	IGHD02	IGHJ02-01*01
042022_GP_PR8_1	0.000220556	1	CARSYDYPFDYW	GCAAGGCCACACTGACTGTAGACAAATCCGCCAGCACAGCCTACATGCAACTCAGCAGCCTGACATCTGAGGACTCTGCGGTCTATTACTGTGCAAGGTCCTATGATTACCCCTTTGACTACTGG	36	IGHV01-64*01	IGHD02	IGHJ02-01*01
042022_GP_PR8_1	0.000220556	1	CARSYEGLDYW	AGGGCAAGGCCACATTGACTGTAGACACATCCTCCAGCACAGCCTACATGCAGCTCAGCAGCCTGACATCTGAGGACTCTGCGGTCTATTACTGTGCAAGATCCTATGAGGGCCTTGACTACTGG	33	IGHV01	unknown	IGHJ02-01*01
042022_GP_PR8_1	0.000220556	1	CARSYGKGDAMDYW	CCACACTGACTGTAGACAAATCCTCCAGCACAGCCTACATGCAACTCAGCAGCCTGACATCTGAGGACTCTGCGGTCTATTACTGTGCAAGATCCTATGGTAAAGGGGATGCTATGGACTACTGG	42	IGHV01-64*01	IGHD02	IGHJ04-01*01
042022_GP_PR8_1	0.000220556	1	CARSYGSSPYAMDYW	CACTGACTTCAGACACATCCTCCAGCACAGCCTACATGCAGCTCAGCAGCCTGACATCTGAGGACTCTGCAATCTATTTCTGTGCAAGATCCTACGGTAGTAGCCCCTATGCTATGGACTACTGG	45	IGHV01-58*01	IGHD01-01*01	IGHJ04-01*01
042022_GP_PR8_1	0.000441112	2	CARSYGSSYWYFDVW	TCATCTCCAGAGACAATACCAAGAAGACCCTGTACCTGCAAATGAGCAGTCTGAGGTCTGAGGACACAGCCTTGTATTACTGTGCAAGATCCTACGGTAGTAGCTACTGGTACTTCGATGTCTGG	45	IGHV05-02*01	IGHD01-01*01	IGHJ01-01*01
042022_GP_PR8_1	0.000441112	2	CARSYGTYAGSGMDYW	TGACTGTAGACAAATCCTCCAGCACAGCCTACATACAACTCAGCAGCCTGACATCTGAGGACTCTGCGGTCTATTACTGTGCAAGATCCTATGGTACCTACGCCGGGAGTGGTATGGACTACTGG	48	IGHV01-64*01	unknown	IGHJ04-01*01
042022_GP_PR8_1	0.000220556	1	CARSYYGDAMDYW	GAATCTCCATCACTCGTGACACATCTAAGAACCAGTTTTTCCTGAAGTTGAATTCTGTGACTACTGAGGACACAGCCACATATTACTGTGCAAGATCCTACTACGGAGATGCTATGGACTACTGG	39	IGHV03-06*01	IGHD01	IGHJ04-01*01
042022_GP_PR8_1	0.000220556	1	CARSYYGTRDYW	GCAAGGCCACATTGACTGTAGACAAGTCCTCCAGCACAGCCTACATGGAGCTCCGCAGCCTGACATCTGAGGACTCTGCAGTCTATTACTGTGCAAGATCCTACTACGGTACGAGGGACTACTGG	36	IGHV01	IGHD01-01*01	IGHJ04-01*01
042022_GP_PR8_1	0.000220556	1	CARSYYGTSRYYFDYW	TGACTGCAGACAAATCCTCCAGCACAGCCTACATGCAGCTGAGCAGCCTGACATATGAGGACTCTGCAGTCTATTACTGTGCAAGATCTTACTACGGTACTAGCCGTTACTACTTTGACTACTGG	48	IGHV01-07*01	IGHD01-01*01	IGHJ02-01*01
042022_GP_PR8_1	0.000441112	2	CARSYYSNSYWYFDVW	TCTCCAGAGACAATGCCAAGAACAACCTGTACCTGCAAATGAGCCATCTGAAGTCTGAGGACACAGCCATGTATTACTGTGCAAGATCCTACTATAGTAACTCCTACTGGTACTTCGATGTCTGG	48	IGHV05-04*01	IGHD02	IGHJ01-01*01
042022_GP_PR8_1	0.00110278	5	CARSYYVSRYRYFDVW	TTACTGTAGACAAATCCTCCAGCACAGCCTACATGTTGCTCAGCAGCCTGACCTCTGAGGACTCTGCGGTCTATTTCTGTGCAAGATCTTATTATGTTAGTAGGTATAGGTATTTCGATGTCTGG	48	IGHV01-75*01	unknown	IGHJ01-01*01
042022_GP_PR8_1	0.000220556	1	CARTAYYSNYFYAMDYW	CTCGTGACACATCTAAGAACCAGTTTTTCCTGAAGTTGAATTCTGTGACTACTGAGGACACAGCCACATATTACTGTGCAAGAACGGCTTACTATAGTAACTATTTCTATGCTATGGACTACTGG	51	IGHV03-06*01	IGHD02	IGHJ04-01*01
042022_GP_PR8_1	0.000661667	3	CARTDDYGPYYAMDYW	TGACTGCAGACAAATCCTCCAGCACAGCCTACATGCAGCTCAGCAGCCTGACCTCTGAGGACTCTGCGGTCTATTTCTGTGCAAGAACGGATGATTACGGTCCCTACTATGCTATGGACTACTGG	48	IGHV01-80*01	IGHD02	IGHJ04-01*01
042022_GP_PR8_1	0.000220556	1	CARTDGDFFDYW	CCAAGGCCACACTGACTGTAGACAAATCCTCCAGTACAGTCTACATGCAACTCAGCAGCCTGACATCTGAGGACTCTGCGGTCTATTTTTGTGCAAGAACGGATGGTGACTTCTTTGACTACTGG	36	IGHV01	unknown	IGHJ02-01*01
042022_GP_PR8_1	0.000220556	1	CARTDGDFFDYW	CCAAGGCCACACTGACTGTAGACAAATCCTCCAGTACAGTCTACATGCAACTCAGCAGCCTGACATCTGAGGACTCTGCGGTCTATTTTTGTGCAAGGACGGATGGTGACTTCTTTGACTACTGG	36	IGHV01	unknown	IGHJ02-01*01
042022_GP_PR8_1	0.000220556	1	CARTDGDYFDYW	CCAAGGCCACACTGACTGTAGACAAATCCTCCAGTACAGTCTACATGCAACTCAGCAGCCTGACATCTGAGGACTCTGCGGTCTATTTTTGTGCAAGAACGGATGGTGACTACTTTGACTACTGG	36	IGHV01	unknown	IGHJ02-01*01
042022_GP_PR8_1	0.000441112	2	CARTDYFGRYFDVW	CCACATTGACTGTAGACAAGTCCTCCAGCACAGCCTACATGGAGCTCCGCAGCCTGACATCTGAGGACTCTGCAGTCTATTACTGTGCAAGAACCGATTACTTTGGAAGGTACTTCGATGTCTGG	42	IGHV01	unknown	IGHJ01-01*01
042022_GP_PR8_1	0.000220556	1	CARTGQYDYDWYFDVW	TGACTGTAGACACATCCTCCAGCACAGCCTACATGCAGCTCAGCAGCCTGACATCTGAGGACTCTGCGGTCTATTACTGTGCAAGAACGGGTCAATATGATTACGACTGGTACTTCGATGTCTGG	48	IGHV01	IGHD02	IGHJ01-01*01
042022_GP_PR8_1	0.000220556	1	CARTGTEYFDYW	GCAAGGCCACACTGACTGTAGACGAATCCTCCAGCACAGCCTACATGCAGCTCAGCAGCCTGACATCTGAGGACTCTGCGGTCTATTATTGTGCAAGAACTGGGACGGAGTACTTTGACTATTGG	36	IGHV01-53*01	IGHD04-01	IGHJ02-01*01
042022_GP_PR8_1	0.000661667	3	CARTGTGWYFDVW	AGGCCACATTGACTGTAAACAAGTCCTCCAGCACAGCCTACATGGAGCTCCGCAGCCTGACATCGGAGGATTCTGCAGTCTATTACTGTGCAAGAACTGGGACTGGCTGGTACTTCGATGTCTGG	39	IGHV01-22*01	IGHD04-01	IGHJ01-01*01
042022_GP_PR8_1	0.000441112	2	CARTISFYVMDYW	GACTCACAGTCTCCAAGAATTCCTCCAAAAACCAGGTATTCCTCAAGATCGCCAATGTTGACACTGTAGATACTGCCACATACTATTGTGCTCGCACGATCTCCTTCTATGTTATGGACTACTGG	39	IGHV08-08*01	unknown	IGHJ04-01*01
042022_GP_PR8_1	0.000220556	1	CARTISIYVMDHW	CGACTCACAGTCTCCAAGGATTCCTCCAAAACCAGGTATTCCTCAAGATCGCCAATGTTGACACTGCAGATACTGCCACATACTATTGTGCTCGCACGATCTCCATCTATGTTATGGACCACTGG	39	IGHV08-08*01	unknown	IGHJ04-01*01
042022_GP_PR8_1	0.000661667	3	CARTISIYVMDHW	GACTCACAGTCTCCAAGGATTCCTCCAAAAACCAGGTATTCCTCAAGATCGCCAATGTTGACACTGCAGATACTGCCACATACTATTGTGCTCGCACGATCTCCATCTATGTTATGGACCACTGG	39	IGHV08-08*01	unknown	IGHJ04-01*01
042022_GP_PR8_1	0.000882223	4	CARTISIYVMDHW	GACTCACAGTCTCCAAGGATTCCTCCAAAAACCAGGTATTCCTCAAGATCGCCAATGTTGACACTGCAGATACTGCCACATACTATTGTGCTCGCACGATCTCCATATATGTTATGGACCACTGG	39	IGHV08-08*01	unknown	IGHJ04-01*01
042022_GP_PR8_1	0.000441112	2	CARTIYYDYAWFAYW	CATTGACTGTAGACAAGTCCTCCAGCACAGCCTACATGGAACTCCGCAGCCTGACATCTGAGGACACTGCAGTCTATTACTGTGCAAGAACGATCTACTATGATTACGCCTGGTTTGCTTACTGG	45	IGHV01	IGHD02	IGHJ03-01*01
042022_GP_PR8_1	0.00110278	5	CARTIYYGYAWFTYW	CATTGACTGTAGACAAGTCCTCCAGCACAGCCTACATGGAGCTCCGCAGCCTGACATCTGAGGACACTGCAGTCTATTACTGTGCAAGAACGATCTACTATGGTTACGCCTGGTTTACTTACTGG	45	IGHV01	IGHD02	IGHJ03-01*01
042022_GP_PR8_1	0.000220556	1	CARTIYYNYAWFTYW	CATTGACTGTAGACAAGTCCTCCAGCACAGCCTACATGGAGCTCCGCAGCCTGACATCTGAGGACACTGCAGTCTATTACTGTGCAAGAACGATCTACTATAATTACGCCTGGTTTACTTACTGG	45	IGHV01	IGHD02	IGHJ03-01*01
042022_GP_PR8_1	0.000220556	1	CARTPYYYGRYYFDSW	TGACTGCAGAAAAATCCTCCAGCACTGCCTACATGCAGCTCAGCAGCCTGACATCTGAGGACTCTGCTGTCTATTTCTGTGCAAGAACTCCTTATTACTACGGTCGTTACTACTTTGACTCCTGG	48	IGHV01-76*01	IGHD01-01*01	IGHJ02-01*01
042022_GP_PR8_1	0.000220556	1	CARTQAWGYYAMDYW	CATTGACTGTAGACAAATCTTCCAGCACAGCCTACATGCAGCTCAGCAGCCTGACATCTGAGGACTCTGCGGTCTATTACTGTGCAAGAACGCAGGCCTGGGGTTACTATGCTATGGACTACTGG	45	IGHV01	unknown	IGHJ04-01*01
042022_GP_PR8_1	0.000220556	1	CARTQAWGYYAMDYW	CATTGACTGTAGACAAATCCTCCAGCACAGCCTACATGCAGCTCAGCAGCCTGACATCTGAGGACTCTGCGGTCTATTACTGTGCAAGAACGCAGGCCTGGGGTTACTATGCTATGGACTACTGG	45	IGHV01	unknown	IGHJ04-01*01
042022_GP_PR8_1	0.000220556	1	CARTSVAARGTFDFW	CACTGACTGTAGACAAATCATCCAGCACAGCCTACATGCAGCTCAGCAGCCTGACATTTGAGGACTCTGCGGTCTATTTTTGTGCAAGGACTTCGGTAGCCGCGAGGGGGACGTTTGACTTCTGG	45	IGHV01-53*01	unknown	IGHJ02-01*01
042022_GP_PR8_1	0.00110278	5	CARTSVAARGTFDHW	CACTGACTGTAGACAAATCATCCAGCACAGCCTACATGCAGCTCAGCAGCCTGACATCTGAGGACTCTGCGGTCTATTTTTGTGCAAGGACTTCGGTAGCCGCGAGGGGGACGTTTGACCACTGG	45	IGHV01-53*01	unknown	IGHJ02-01*01
042022_GP_PR8_1	0.000220556	1	CARTSVAARGTFDYW	CACTGACTGTAGACAAGGCCTCCAGCACAGCCTACATGCAGCTCAGCAGCCTGACATCTGAGGACTCTGCGGTCTATTTTTGTGCAAGGACTTCGGTAGCCGCGAGGGGGACGTTTGACTACTGG	45	IGHV01	unknown	IGHJ02-01*01
042022_GP_PR8_1	0.00264667	12	CARTSVAARGTFDYW	CACTGACTGTAGACAAATCATCCAGCACAGCCTACATGCAGCTCAGCAGCCTGACATCTGAGGACTCTGCGGTCTATTTTTGTGCAAGGACTTCGGTAGCCGCGAGGGGGACGTTTGACTACTGG	45	IGHV01-53*01	unknown	IGHJ02-01*01
042022_GP_PR8_1	0.000441112	2	CARTSVAARGTFDYW	CACTGACTATAGACAAATCATCCAGCACAGCCTACATGCAGCTCAGCAGCCTTACATCTGAGGACTCTGCGGTCTATTTTTGTGCAAGGACTTCGGTAGCCGCGAGGGGGACGTTTGACTACTGG	45	IGHV01-53*01	unknown	IGHJ02-01*01
042022_GP_PR8_1	0.000220556	1	CARTSVAARGTFDYW	CACTGACTGTAGACAAATCATCCAGCACAGCCTACATGCAGCTCAACAGCCTGACATCTGAGGACTCTGCGGTCTATTTTTGTGCAAGGACTTCGGTAGCCGCGAGGGGGACGTTTGACTACTGG	45	IGHV01-53*01	unknown	IGHJ02-01*01
042022_GP_PR8_1	0.000220556	1	CARTSVAARGTFDYW	CACTGACTGTGGACAAGTCGTCCAGCACAGCCTACATACAACTCAGCAGCCTGACATCTGAGGACTCTGCGGTCTATTTTTGTGCAAGGACTTCGGTAGCCGCGAGGGGGACGTTTGACTACTGG	45	IGHV01	unknown	IGHJ02-01*01
042022_GP_PR8_1	0.000220556	1	CARTSVAARGTFDYW	TACTGACTGTAGACAAATCATCCAGCACAGCCTACATGCAACTCAGCAGCCTGACATCTGAGGACTCTGCGGTCTATTTTTGTGCAAGGACTTCGGTAGCCGCGAGGGGGACGTTTGACTACTGG	45	IGHV01	unknown	IGHJ02-01*01
042022_GP_PR8_1	0.000220556	1	CARTSVAARGTFDYW	AATTGACTGTAGACAAATTATCCAGCACAGCCTACATGCAGCTCAGCAGCCTGACATCTGAGGACTCTGCGGTCTATTTTTGTGCAAGGACTTCGGTAGCCGCGAGGGGGACGTTTGACTACTGG	45	IGHV01-53*01	unknown	IGHJ02-01*01
042022_GP_PR8_1	0.000220556	1	CARTSVAARGTFDYW	CACTGACTGTAGACAAGTCCTCCAGCACAGCCTACATACAACTCAGCAGCCTGACATTTGAGGACTCTGCGGTCTATTTTTGTGCAAGGACTTCGGTAGCCGCGAGGGGGACGTTTGACTACTGG	45	IGHV01	unknown	IGHJ02-01*01
042022_GP_PR8_1	0.000220556	1	CARTSVAPRGTFDYW	CACTGACTGTAGACAGATCCTCCACCACAGTCTACATGCAGCTCATCAGCCTGACATCTGATGACTTTGTGGTCTATTTTTGTGCAAGGACTTCGGTTGCCCCGCGGGGGACGTTTGACTACTGG	45	IGHV01	unknown	IGHJ02-01*01
042022_GP_PR8_1	0.000441112	2	CARTSYYSNYLDYW	CCACACTGACTGTAGACACATCCTCCAGCACAGCCTACATGCAGCTCAGCAGCCTGACATCTGAGGACTCTGCGGTCTATTACTGTGCAAGAACCTCCTACTATAGTAACTACCTTGACTACTGG	42	IGHV01-55*01	IGHD02	IGHJ02-01*01
042022_GP_PR8_1	0.000220556	1	CARTTTVAAEAMDYW	CACTGACTGCAGACAAATCCTCCAGCACAGCCTACATGCAACTCAGCAGCCTGACATCTGAGGACTCTGCGGTCTACCTCTGTGCAAGAACTACTACGGTAGCAGCGGAAGCTATGGACTACTGG	45	IGHV01-82*01	IGHD01-01*01	IGHJ04-01*01
042022_GP_PR8_1	0.000661667	3	CARTTTVVAEAMDYW	CACTGACTGCAGACAAATCCTCCAGCACAGCCTACATGCAACTCAGCAGCCTGACATCTGAGGACTCTGCGGTCTACTTCTGTGCAAGAACTACTACGGTAGTAGCGGAAGCTATGGACTACTGG	45	IGHV01-82*01	IGHD01-01*01	IGHJ04-01*01
042022_GP_PR8_1	0.000441112	2	CARTVVASDYAMDYW	CATTGACTGTAAACAAGTCCTCCAGCACAGCCTACATGGAGCTCCGCAGCCTGACATCGGAGGATTCTGCAGTCTATTACTGTGCAAGAACGGTAGTAGCCTCTGACTATGCTATGGACTACTGG	45	IGHV01-22*01	IGHD01-01*01	IGHJ04-01*01
042022_GP_PR8_1	0.000220556	1	CARTYYGSSYGYW	GGTTTGCCTTCTCTTTGGAAACCTCTGCCAGCACTGCCTATTTGCAGATCAACAACCTCAAAAATGAGGACACGGCTACATATTTCTGTGCAAGAACCTACTACGGTAGTAGCTACGGCTACTGG	39	IGHV09-03*01	IGHD01-01*01	unknown
042022_GP_PR8_1	0.000220556	1	CARVGFYGRSYDWYLDVW	GTGACACATCTAAGAACCAGTTTTTCCTGAAGTTGAATTCTGTGACTTCTGAGGACACAGCCACATATTACTGTGCAAGAGTGGGGTTCTATGGTCGTAGCTACGACTGGTACCTCGATGTCTGG	54	IGHV03-06*01	IGHD01-01	IGHJ01-01*01
042022_GP_PR8_1	0.000220556	1	CARVGYYGINYDWYFDVW	GTGACACATCTAAGAATCAGTTTTTCCTGAAGTTGAATTCTGTGACTCCTGAGGACACAGCCACATATTACTGTGCAAGAGTGGGATACTACGGTATTAACTACGACTGGTACTTCGATGTCTGG	54	IGHV03-06*01	IGHD01-01*01	IGHJ01-01*01
042022_GP_PR8_1	0.000441112	2	CARVGYYGRNFDWYFDVW	GTGACACATCTAAGAACCAGTTTTTCCTGAAGTTGAATTCTGTGACTACTGAGGACACAGCCACATATTACTGTGCACGAGTGGGATACTACGGTCGTAACTTCGACTGGTACTTCGATGTCTGG	54	IGHV03-06*01	IGHD01-01*01	IGHJ01-01*01
042022_GP_PR8_1	0.000441112	2	CARVGYYGRNYDWYFDVW	GTGACACATCTAAGAACCAGTTTTTCCTGAAGTTGAATTCTGTGACTACTGAGGACACAGCCACATATTACTGTGCAAGAGTGGGATACTACGGTCGTAACTACGACTGGTACTTCGATGTCTGG	54	IGHV03-06*01	IGHD01-01*01	IGHJ01-01*01
042022_GP_PR8_1	0.000220556	1	CARVGYYGRSFDWYFDVW	GTGACACATCTAAGAACCAGTTTTTCCTGAAGTTGAATTCTGTGACTACTGAGGACACAGCCACATATTACTGTGCAAGAGTGGGATACTACGGTCGTAGCTTCGACTGGTACTTCGATGTCTGG	54	IGHV03-06*01	IGHD01-01*01	IGHJ01-01*01
042022_GP_PR8_1	0.00110278	5	CARVGYYGRSYDWYFDVW	GTGACACATCTAAGAACCAGTTTTTCCTGAAGTTGAATTCTGTGACTACTGAGGACACAGCCACATATTACTGTGCAAGAGTGGGATACTACGGTCGTAGCTACGACTGGTACTTCGATGTCTGG	54	IGHV03-06*01	IGHD01-01*01	IGHJ01-01*01
042022_GP_PR8_1	0.000661667	3	CARVGYYGRSYDWYFDVW	GTGACACATCTAAGAACCAGTTTTTCCTGAAGTTGAATTCTGTGACTACTGAGGACACAGCCACATATTACTGTGCAAGAGTGGGATACTACGGTCGTAGTTACGACTGGTACTTCGATGTCTGG	54	IGHV03-06*01	IGHD01-01*01	IGHJ01-01*01
042022_GP_PR8_1	0.000441112	2	CARVGYYGRSYDWYFDVW	GTGACACATCTAAGAACCAGTTTTTCCTGAGGTTGAATTCTGTGACTACTGAGGACACAGCCACATATAACTGTGCAAGAGTGGGATACTACGGTCGTAGTTACGACTGGTACTTCGATGTCTGG	54	IGHV03-06*01	IGHD01-01*01	IGHJ01-01*01
042022_GP_PR8_1	0.000441112	2	CARVGYYGRSYDWYLDVW	GTGACACATCTAAGAACCAGTTTTTCCTGAAGTTGAATTCTGTGACTTCTGAGGACACAGCCACATATTACTGTGCAAGAGTGGGGTACTATGGTCGTAGCTACGACTGGTACCTCGATGTCTGG	54	IGHV03-06*01	unknown	IGHJ01-01*01
042022_GP_PR8_1	0.000220556	1	CARVGYYGSSYDWYCDVW	GTGACACATCTAAGAACCAGTTTTTCCTGAAGTTGAATTCTGTGACTACTGAGGACACAGCCACATATTACTGTGCAAGAGTGGGATACTACGGTAGCAGCTACGACTGGTACTGCGATGTCTGG	54	IGHV03-06*01	IGHD01-01*01	IGHJ01-01*01
042022_GP_PR8_1	0.000441112	2	CARVMGRTRYFDVW	CCACACTGACTGCAGACAAATCCTCCAGCACAGCGTACATGGACCTCCGCAGCCTGACATCTGAGGACTCTGCGGTCTATTTCTGTGCAAGAGTGATGGGACGTACCCGGTACTTCGATGTCTGG	42	IGHV01-81*01	unknown	IGHJ01-01*01
042022_GP_PR8_1	0.000441112	2	CARVPIYAMDYW	GCAAGGCCACACTGACTGTGGACACATCCTCCAGCACAGCCTACATGCAGCTCAGCAGCCTGACATCTGAGGACTCTGCGGTCTATTACTGTGCGAGGGTCCCGATCTATGCTATGGACTACTGG	36	IGHV01-55*01	unknown	IGHJ04-01*01
042022_GP_PR8_1	0.000441112	2	CARVPIYAMDYW	GTAAGGCCACACTGACTGTAGACACATCCTCCAGCACAGCCTACATGCAGCTCAGCAGCCTGACATCTGAGGACTCTGCGGTCTATTACTGTGCGAGGGTCCCGATCTATGCTATGGACTACTGG	36	IGHV01-55*01	unknown	IGHJ04-01*01
042022_GP_PR8_1	0.00154389	7	CARVPYGNRYYFDYW	CATTGACTGTAGACAAGTCCTCCAGCACAGCCTACATGGAGCTCCGCAGCCTGACATCTGAGGACTCTGCAGTCTATTACTGTGCAAGAGTCCCGTATGGTAACAGGTACTACTTTGACTACTGG	45	IGHV01	IGHD02	IGHJ02-01*01
042022_GP_PR8_1	0.000441112	2	CARVRDWDYFDYW	AGGCCATACTGACTGTAGACAGACCTTTCAGCACAGCCTACATGCAGCTCAGCAGCCTGACATCTGAGGACTCTGCGGTCTATTATTGTGCAAGAGTGAGGGACTGGGACTACTTTGACTATTGG	39	IGHV01-72*01	unknown	IGHJ02-01*01
042022_GP_PR8_1	0.000220556	1	CARVRGYDYDGGDAMDYW	TAGACAAATCCTCCAGCACAGCCTACATGCAGCTCAGCAGCCTGACATCTGAGGACTCTGCGGTCTATTACTGTGCAAGAGTTCGTGGTTATGATTACGACGGGGGGGATGCTATGGACTACTGG	54	IGHV01	IGHD02	IGHJ04-01*01
042022_GP_PR8_1	0.000220556	1	CARVVEYYFDYW	GCAAGGCCACACTGACTGCAGACAAATCCTCCAGCACAGCCTACATGCAGTTCAGTAGCCTGACCTCTGAGGACTCTGCGGTCTATTTCTGTGCAAGAGTAGTAGAGTACTACTTTGACTACTGG	36	IGHV01-80*01	unknown	IGHJ02-01*01
042022_GP_PR8_1	0.000441112	2	CARVVTTWDAMDYW	CCACATTGACTGTAGACAAGTCCTCCAGCACAGCCTACATGGAGCTCCGCAGCCTGACATCTGAGGACACTGCAGTCTATTACTGTGCAAGAGTGGTTACGACATGGGATGCTATGGACTACTGG	42	IGHV01	IGHD02	IGHJ04-01*01
042022_GP_PR8_1	0.000220556	1	CARVYYSNPWFAYW	TCACAATCTCCAAGGATACCTCCAAAAACCAGGTATTCCTCAAGATCGCCAATGTGGACACTGCAGATACTGCCACATACTACTGTGCTCGAGTCTACTATAGTAACCCCTGGTTTGCTTACTGG	42	IGHV08-08*01	IGHD02	IGHJ03-01*01
042022_GP_PR8_1	0.000882223	4	CARWAQAMDYW	AGGGCAAGGCCACATTGACTGTAGACAAGTCCTCTAGCACAGCCTACATGGAGCTCCGCAGCCTGACATCTGAGGACTCTGCAGTCTATTACTGTGCAAGATGGGCCCAAGCTATGGACTACTGG	33	IGHV01-31*01	unknown	IGHJ04-01*01
042022_GP_PR8_1	0.000441112	2	CARWASTSLYAHEGFAYW	CAGACAAATCCTCCAGCACAGCGTACATGGAGCTCCGCAGCCTGACATCTGAGGACTCTGCGGTCTATTTCTGTGCAAGATGGGCCTCAACCTCTCTCTATGCCCACGAGGGGTTTGCTTACTGG	54	IGHV01-81*01	unknown	IGHJ03-01*01
042022_GP_PR8_1	0.000441112	2	CARWDGYSFAYW	CCAGACTGAGCATCAGCAAGGACAATTCCAAGAGCCAAGTTTTCTTTAAAATGAACAGTCTGCAAGCTGATGACACAGCCATATATTACTGTGCCAGATGGGATGGTTACTCGTTTGCTTACTGG	36	IGHV02-02*01	IGHD02-03*01	IGHJ03-01*01
042022_GP_PR8_1	0.000220556	1	CARWDWHGAMDYW	AGGCCACATTGACTGTAGACAAGTCCTCCAGCACAGCCTACATGGAGCTCCGCAGCCTGACATCTGAGGACTCTGCAGTCTATTACTGTGCAAGATGGGACTGGCACGGGGCTATGGACTACTGG	39	IGHV01	unknown	IGHJ04-01*01
042022_GP_PR8_1	0.000441112	2	CARWDYDYDGAGAYW	CACTGACTGCAGACAAATCTTCCAGTACAGCCTACATGCAGCTCAGCAGCCTGACCTCTGAGGACTCTGCGGTCTATTTCTGTGCAAGATGGGATTATGATTACGACGGGGCTGGCGCTTACTGG	45	IGHV01-80*01	IGHD02	IGHJ03-01*01
042022_GP_PR8_1	0.000441112	2	CARWDYGSSSRAMDYW	TGACTGTAGACAAATCCTCCAGCACAGCCTACATGCAGCTCAGCAGCCTGACATCTGAGGACTCTGCGGTCTATTATTGTGCAAGATGGGACTACGGTAGTAGCTCGAGAGCTATGGACTACTGG	48	IGHV01-53*01	IGHD01-01*01	IGHJ04-01*01
042022_GP_PR8_1	0.000220556	1	CARWGASDSSGYGYW	CACTGACTGCAGACACATCCTCCAGCACAGCGTACATGGAGCTCCGCAGCCTGACATCTGACGACTCTGCGGTCTATTTCTGTGCAAGATGGGGGGCCTCAGACAGCTCAGGCTACGGCTACTGG	45	IGHV01-81*01	IGHD03-02*02	unknown
042022_GP_PR8_1	0.000661667	3	CARWGDWFAYW	AGGGACGGTTTGCCTTCTCTTTGGAAACCTCTGCCAGCACTGCCTATTTGCAGATCAACAACCTCAAAAATGAGGACACGGCTACATATTTCTGTGCAAGATGGGGAGACTGGTTTGCTTACTGG	33	IGHV09-03*01	unknown	IGHJ03-01*01
042022_GP_PR8_1	0.000220556	1	CARWGGNYWYFDVW	CCACACTGACTGTAGACAGATCCTCCACCACAGCCTACATGCAGCTCAGCAGCCTGACATCTGAGGACTCTGCGGTCTATTACTGTGCACGATGGGGGGGTAACTACTGGTACTTCGATGTCTGG	42	IGHV01-55*01	unknown	IGHJ01-01*01
042022_GP_PR8_1	0.000220556	1	CARWGGSGYPIAYW	TTGCCTTCTCTTTGGAAACCTCTGCCAGCACTGCCTATTTACAGATAAGCAACCTCAAAAATGAGGACACGGCTACGTATTTCTGTGCGAGATGGGGGGGCTCAGGCTACCCTATTGCTTACTGG	42	IGHV09-04*01	IGHD03-02*02	IGHJ03-01*01
042022_GP_PR8_1	0.00441112	20	CARWGGSSGYWFAYW	CACTGACTGTAGACAAATCCTCCAGCACAGCCTACATGCAGCTCAGCAGCCTGACATCTGAGGACTCTGCGGTCTATTATTGTGCAAGATGGGGGGGCAGCTCAGGCTACTGGTTTGCTTACTGG	45	IGHV01-53*01	IGHD03-02*02	IGHJ03-01*01
042022_GP_PR8_1	0.000220556	1	CARWGGSSGYWFAYW	CACTGACTGTAGACAAATCCTCCAGCACAGCCTACATGCAGCTCAGCAGCCTGACATCTGAGGACTCTGCGGTCTATTATTGTGCAAGATGGGGGGGCAGTTCAGGCTACTGGTTTGCTTACTGG	45	IGHV01-53*01	IGHD03-02*02	IGHJ03-01*01
042022_GP_PR8_1	0.000220556	1	CARWGGSSGYWFAYW	ACCTGACTGTAGACAAATCCTCCAGCACAGCCTACATGCAGCTCAGCAGCCTGACATCTGAGGACTCTGCGGTCTATTATTGTGCAAGATGGGGGGGCAGCTCAGGCTACTGGTTTGCTTACTGG	45	IGHV01-53*01	IGHD03-02*02	IGHJ03-01*01
042022_GP_PR8_1	0.000441112	2	CARWGKWLRYAMDYW	CATTGACTGTAGACAAGTCCTCCAGCACAGCCTACATGGAGCTCCGCAGCCTGACATCTGAGGACTCTGCAGTCTATTACTGTGCAAGATGGGGGAAATGGTTACGCTATGCTATGGACTATTGG	45	IGHV01	IGHD02	IGHJ04-01*01
042022_GP_PR8_1	0.000220556	1	CARWGLRGFAYW	ACAAGGCCACATTGACTGTAGACAAATCCTCCAGCACAGCCTACATGCAGCTCAGCAGCCTGACATCTGAGGACTCTGCGGTCTATTACTGTGCAAGATGGGGACTGAGGGGTTTTGCTTACTGG	36	IGHV01	unknown	IGHJ03-01*01
042022_GP_PR8_1	0.000220556	1	CARWGNYDAMDYW	AGGCCACACTGACTGTAGACAAATCCTCCAGCACAGCCTACATGCAGCTCAGCAGCCTGACATCTGAAGACTCTGCGGTCTATTTCTGTGCAAGATGGGGTAACTACGATGCTATGGACTACTGG	39	IGHV01-12*01	unknown	IGHJ04-01*01
042022_GP_PR8_1	0.000220556	1	CARWGYDYDGFDYW	CCACATTGACTGTAGACAAGTCCTCCAGCACAGCCTACATGGAGCTCCGCAGCCTGACATCTGAGGACACTGCAGTCTATTACTGTGCAAGATGGGGATATGATTACGACGGATTTGACTACTGG	42	IGHV01	IGHD02	IGHJ02-01*01
042022_GP_PR8_1	0.000220556	1	CARWGYHDYDEDANFDYW	CAGACAAATCCTCCAGCACAGTCTACATGCAGCTCAACAGCCTGACATCTGAGGACTCTGCAGTCTATTTCTGTGCAAGATGGGGATACCATGATTACGACGAGGACGCAAACTTTGACTACTGG	54	IGHV01-78*01	IGHD02	IGHJ02-01*01
042022_GP_PR8_1	0.000220556	1	CARWGYHDYDEDANFDYW	CAGACAAATCCTCCAGCACAGTCTACATGCAGCTCAACAGTCTGACATCTGAGGACTCTGCAGTCTATTTCTGTGCAAGATGGGGATACCATGATTACGACGAGGACGCAAACTTTGACTACTGG	54	IGHV01-78*01	IGHD02	IGHJ02-01*01
042022_GP_PR8_1	0.000441112	2	CARWGYHDYDEDANFDYW	CAGACAAATCCTCCAGCACAGCCTACATGCAGCTCAACAGCCTGACATCTGAGGACTCTGCAGTCTATTTATGTGCAAGATGGGGGTACCATGATTACGACGAGGACGCAAACTTTGACTACTGG	54	IGHV01-78*01	IGHD02	IGHJ02-01*01
042022_GP_PR8_1	0.000882223	4	CARWGYHDYDEDANFDYW	CAGACAAATCCTCCAGCACAGCCTACATACAACTCAACAGCCTGACATCTGAGGACTCTGCAGTCTATTTCTGTGCAAGATGGGGATACCATGATTACGACGAGGACGCAAACTTTGACTACTGG	54	IGHV01-78*01	IGHD02	IGHJ02-01*01
042022_GP_PR8_1	0.001985	9	CARWGYYDYDEDANFDCW	CAGACAAATCCTCCAGCACAGCCTACATGCAGCTCAACAGCCTGACATCTGAGGACTCTGCAGTCTATTTCTGTGCAAGATGGGGGTACTATGATTACGACGAGGACGCAAACTTTGACTGCTGG	54	IGHV01-78*01	IGHD02	IGHJ02-01*01
042022_GP_PR8_1	0.000220556	1	CARWGYYDYDRVDYW	TACTGACTGCAGACAAATCCTCCAGCACAGCCTACATGCAGCTCAGCAGCCTGACCTCTGAGGACTCTGCGGTCTATTTCTGTGCAAGATGGGGTTACTATGATTACGACAGGGTTGACTACTGG	45	IGHV01-80*01	IGHD02	IGHJ02-01*01
042022_GP_PR8_1	0.000220556	1	CARWIYYGSSYRAMDYW	CTGCAGACAAATCCTCCAGCACAGCGTACATGGAGCTCCGCAGCCTGACATCTGAGGACTCTGCGGTCTATTTCTGTGCAAGATGGATTTACTACGGTAGTAGCTACCGTGCTATGGACTACTGG	51	IGHV01-81*01	IGHD01-01*01	IGHJ04-01*01
042022_GP_PR8_1	0.000220556	1	CARWLLDGAWFAYW	CCACATTGACTGCAGACAAATCCTCCAGCACAGCCTACATGCAACTGAGCAGCCTGACATCTGAGGACTCTGCAGTCTATTACTGTGCAAGATGGTTACTAGATGGGGCCTGGTTTGCTTACTGG	42	IGHV01-04*01	IGHD02-03*01	IGHJ03-01*01
042022_GP_PR8_1	0.000661667	3	CARWLLDYW	AGTTCAAGGGCAAGGCCACATTCACTGCAGATACATCCTCCAACACAGCCTACATGCAACTCAGCAGCCTGACAACTGAGGACTCTGCCATCTATTACTGTGCAAGATGGTTACTTGACTACTGG	27	IGHV01-09*01	unknown	IGHJ02-01*01
042022_GP_PR8_1	0.000220556	1	CARWLLQRGWFAYW	CCACATTGACTGTAGACAAGTCCTCCAGCACAGCCTACATGGAGCTCCGCAGCCTGACATCTGAGGACTCTGCAGTCTATTACTGTGCAAGATGGTTACTACAAAGGGGCTGGTTTGCTTACTGG	42	IGHV01	IGHD02-03*01	IGHJ03-01*01
042022_GP_PR8_1	0.000661667	3	CARWLLRGFYYAMDYW	TGACTGCAGACAAATCCTCCAGCACAGCCTACATGCAGCTGAGCAGCCTGACATATGAGGACTCTGCAGTCTATTACTGTGCAAGGTGGTTACTACGGGGTTTTTACTATGCTATGGACTACTGG	48	IGHV01-07*01	IGHD02-03*01	IGHJ04-01*01
042022_GP_PR8_1	0.000220556	1	CARWLLRGFYYAMDYW	TGACTGCAGACAAATCCTCCAGCACAGCCTACATGCAGCTGAGCAGCCTGACATATGAGGACTCCGTAGTCTATTACTGTGCAAGGTGGTTACTACGGGGTTTTTACTATGCTATGGACTACTGG	48	IGHV01-07*01	IGHD02-03*01	IGHJ04-01*01
042022_GP_PR8_1	0.000220556	1	CARWLTGYFDSW	ACAAGGCCACACTGACTGTAGACAAACCCTCCACCACAGTATACATGCAGCTCAGCAGCCTGACATCTGAGGACTCTGCGGTCTATTTTTGTGCAAGATGGCTAACTGGGTACTTTGACTCCTGG	36	IGHV01-72*01	IGHD04-01*01	IGHJ02-01*01
042022_GP_PR8_1	0.000220556	1	CARWPSLYYGNYDYAMDYW	ACACATCCAAGAACCAGTATTACCTGCAGTTGAATTCTGTGACTACTGAGGACACAGCCACATATTACTGTGCAAGATGGCCCTCTCTCTACTATGGTAACTACGACTATGCTATGGACTACTGG	57	IGHV03-08*01	IGHD02	IGHJ04-01*01
042022_GP_PR8_1	0.000220556	1	CARWPSLYYGSYDYVMDHW	ACACATCCAAGAATCAGTATTACCTGCAGTTGAATTCTGTGACTTCTGAGGACACAGCCACATATTATTGTGCAAGATGGCCCTCTCTCTACTATGGTAGCTACGACTATGTTATGGACCACTGG	57	IGHV03-08*01	IGHD02	IGHJ04-01*01
042022_GP_PR8_1	0.000220556	1	CARWPYGSKRNYLDYW	TGACCGTAGACAAATCGTCCAGCACAGCCTACATGCAGCTCAGCAGCCTGACATCTGAGGACTCTGCGGTCTATTACTGTGCAAGATGGCCCTACGGTAGTAAGAGGAACTACCTTGACTACTGG	48	IGHV01	IGHD01-01*01	IGHJ02-01*01
042022_GP_PR8_1	0.00529334	24	CARWPYGTKRNYFDYW	TGACTGTAGACAGATCCTCCAGCACAGCCTACATGCAGCTCAGCAGCCTGACATCTGAGGACTCTGCGGTCTATTATTGTGCAAGATGGCCATACGGTACTAAGAGGAACTACTTTGACTACTGG	48	IGHV01	unknown	IGHJ02-01*01
042022_GP_PR8_1	0.000882223	4	CARWPYGTKRNYFDYW	TGACTGTAGACAAATCCTCCAGCACAGCCTACATGCAGCTCAGCAGCCTGACATCTGAGGACTCTGCGGTCTATTACTGTGCAAGATGGCCATACGGTACTAAGAGGAACTACTTTGACTACTGG	48	IGHV01	unknown	IGHJ02-01*01
042022_GP_PR8_1	0.000220556	1	CARWRAGSYYGSSLYAMDYW	AATCTTCCAGCACAGCCTACATGCAGCTCAACAGCCTGACATCTGAGGACTCTGCAGTCTATTACTGTGCAAGATGGCGGGCGGGATCTTACTACGGTAGTAGCCTCTATGCTATGGACTACTGG	60	IGHV01-39*01	IGHD01-01*01	IGHJ04-01*01
042022_GP_PR8_1	0.000220556	1	CARWRASDSSGFGYW	CACTGATTGCAGACAAATCCTCCAGCACAGCGTACATGGAGCTCCGCAGCCTGACATCTGAGGACTCTGCGGTCTATTTCTGTGCAAGATGGAGGGCCTCAGACAGCTCAGGCTTCGGCTACTGG	45	IGHV01-81*01	IGHD03-02*02	unknown
042022_GP_PR8_1	0.000220556	1	CARWRASDSSGFGYW	CACTGACTGCAGACAAGTCCTCCAGCACAGCGTACATGGAGCTCCGCAGCCTGACATCTGAGGACTCTGCGGTCTATTTCTGTGCAAGATGGAGGGCCTCAGACAGCTCAGGCTTCGGCTACTGG	45	IGHV01-81*01	IGHD03-02*02	unknown
042022_GP_PR8_1	0.000220556	1	CARWRASDSSGFGYW	CACTGACTACAGACAAATCCTCCAGCACAGCGTACGTGGAGGTCCGCAGCCTGACATCTGAGGACTCTGCGGTCTATTTCTGTGCAAGATGGAGGGCCTCAGACAGCTCAGGCTTCGGCTACTGG	45	IGHV01-81*01	IGHD03-02*02	unknown
042022_GP_PR8_1	0.000220556	1	CARWRASDSSGFGYW	CACTGACTGCAGACAAATCCTCCAGCACAGCGTACATGGACCTCCGCAGCCTGACATCTGAGGACTCTGCGGTCTATTTCTGTGCAAGATGGAGGGCCTCAGACAGCTCAGGCTTCGGCTACTGG	45	IGHV01-81*01	IGHD03-02*02	unknown
042022_GP_PR8_1	0.001985	9	CARWRASDSSGFGYW	CACTGACTGCAGACAAATCCTCCAGCACAGCGTACATGGAGCTCCGCAGCCTGACATCTGAGGACTCTGCGGTCTATTTCTGTGCAAGATGGAGGGCCTCAGACAGCTCAGGCTTCGGCTACTGG	45	IGHV01-81*01	IGHD03-02*02	unknown
042022_GP_PR8_1	0.000220556	1	CARWRASDSSGFGYW	CACTGACTGCAGACAGATCCTCCAGCACAGCGTACATGGAGCTCCGCAGCCTGACATCTGAGGACTCTGCGGTCTATTTCTGTGCAAGATGGAGGGCCTCAGACAGCTCAGGCTTCGGCTACTGG	45	IGHV01-81*01	IGHD03-02*02	unknown
042022_GP_PR8_1	0.000441112	2	CARWRASDSSGFGYW	CACTGACTGCAGACAAATCCTCCAGCACAGCTTACATGGAGCTCCGCAGCCTGACATCTGAGGACTCTGCGGTCTATTTCTGTGCAAGATGGAGGGCCTCAGACAGCTCAGGCTTCGGCTACTGG	45	IGHV01-81*01	IGHD03-02*02	unknown
042022_GP_PR8_1	0.000441112	2	CARWRASDSSGFGYW	CACTGACTGCAGACAAATCCTCCAGCACAGCGTACATGGAGCTCCGCAGTCTGACATCTGAGGACTCTGCGGTCTATTTCTGTGCAAGATGGAGGGCCTCAGACAGCTCAGGCTTCGGCTACTGG	45	IGHV01-81*01	IGHD03-02*02	unknown
042022_GP_PR8_1	0.000661667	3	CARWRASDSSGFGYW	CACTGACTGCAGACAAATCCTCCAGCACAGCGTACATGGAGCTCCGCAGCCTGACATCTGAGGACTCTGCGGTCTATTTCTGTGCAAGATGGAGGGCCTCAGACAGTTCAGGCTTCGGCTACTGG	45	IGHV01-81*01	unknown	unknown
042022_GP_PR8_1	0.000882223	4	CARWRASDSSGFGYW	CACTGACTGCAGACAAATCCTCCAGCACAGCGTACATGGAGCTCCGCAGCCTGACATCTGGGGACTCTGCGGTCTATTTCTGTGCAAGATGGAGGGCCTCAGACAGCTCAGGCTTCGGCTACTGG	45	IGHV01-81*01	IGHD03-02*02	unknown
042022_GP_PR8_1	0.000220556	1	CARWRASDSSGFGYW	CACTGACTGCAGACAAATCCTCCAGCACAGCTTACATGGAGCTCCGCAGCCTGACATCTGAGGACTCTGCGGTCTATTTCTGTGCAAGATGGAGGGCCTCAGACAGTTCAGGCTTCGGCTACTGG	45	IGHV01-81*01	unknown	unknown
042022_GP_PR8_1	0.000220556	1	CARWRASDSSGFGYW	CACTGACTGCGGACAAATCCTCCAGCACAGCGTACATGGAGCTCCGCAGCCTGACATCTGAGGACTCTGCGGTCTATTTCTGTGCAAGATGGAGGGCCTCAGACAGTTCAGGCTTCGGCTACTGG	45	IGHV01-81*01	unknown	unknown
042022_GP_PR8_1	0.000441112	2	CARWRASDSSGFGYW	CACTGACTGCAGACAAATCCTCCAGCACAGCGTACATGGAGCTCCGCAGTCTGACGTCTGAGGACTCTGCGGTCTATTTCTGTGCAAGATGGAGGGCCTCAGACAGCTCAGGCTTCGGCTACTGG	45	IGHV01-81*01	IGHD03-02*02	unknown
042022_GP_PR8_1	0.000220556	1	CARWRASDSSGFGYW	CACTGATTACAGACAAATCCTCCAGCACAGCGTACGTGGAGGTCCGCAGCCTGACATCTGAGGACTCTGCGGTCTATTTCTGTGCAAGATGGAGGGCCTCAGACAGCTCAGGCTTCGGCTACTGG	45	IGHV01-81*01	IGHD03-02*02	unknown
042022_GP_PR8_1	0.000220556	1	CARWRASDSSGFSYR	CACTGACTGCAGACAAATCCTCCAGCACAGCTTACATGGAGCTCCGCAGCCTGACATCTGAGGACTCTGCGGTCTATTTCTGTGCAAGATGGAGGGCCTCAGACAGCTCAGGCTTCAGCTACCGG	45	IGHV01-81*01	IGHD03-02*02	unknown
042022_GP_PR8_1	0.000220556	1	CARWRASDSSGYGFW	CATTGACTGCAGACAAATCCTCCAGCACAGCGTACATGGAATTCCGCAGCCTGGCATCTGAGGACTCTGCGGTCTATTTCTGTGCAAGATGGCGGGCCTCAGACAGCTCAGGCTACGGCTTCTGG	45	IGHV01-81*01	IGHD03-02*02	unknown
042022_GP_PR8_1	0.000220556	1	CARWRASDSSGYGFW	CATTGACTGCAGACAAATCCTCCAGCACAGCGTACATGGAATTCCGCAGCCTGACATCTGAGGACTCTGCGGTCTATTTCTGTGCAAGATGGAGGGCCTCAGACAGCTCAGGCTACGGCTTCTGG	45	IGHV01-81*01	IGHD03-02*02	unknown
042022_GP_PR8_1	0.001985	9	CARWRASDSSGYGYW	CACTGACTGCAGACAAATCCTCCAGCACAGCGTACGTGGAGGTCCGCAGCCTGACATCTGAGGACTCTGCGGTCTATTTCTGTGCAAGATGGAGGGCCTCAGACAGCTCAGGCTACGGCTACTGG	45	IGHV01-81*01	IGHD03-02*02	unknown
042022_GP_PR8_1	0.000220556	1	CARWRASDSSGYGYW	CACTGACTGCAGACACATCCTCCAGCACAGCGTACATGGAGCTCCGCAGCCTGACATCTGAGGACTCTGCGGTCTATTTCTGTGCAAGATGGAGGGCCTCAGACAGCTCAGGCTACGGCTACTGG	45	IGHV01-81*01	IGHD03-02*02	unknown
042022_GP_PR8_1	0.000220556	1	CARWRASDSSGYGYW	CACTGACTGCAGACAAGTCCTCCAGCACTGCGTACATGGAGCTCCGCAGCCTGACATCTGAGGACTCTGCGGTCTATTTCTGTGCAAGATGGAGGGCCTCAGACAGCTCAGGCTACGGCTACTGG	45	IGHV01-81*01	IGHD03-02*02	unknown
042022_GP_PR8_1	0.000220556	1	CARWRASDSSGYGYW	CACTGACTGCAGACAAATCCTCCAGCACTGCGTACATGGAGCTCCGCAGCCTGACATCTGAGGACTCTGCGGTCTATTTCTGTGCAAGATGGAGGGCCTCAGACAGCTCAGGCTACGGCTACTGG	45	IGHV01-81*01	IGHD03-02*02	unknown
042022_GP_PR8_1	0.000220556	1	CARWRTSDSSGYGYW	CACTGACTGCAGACAAATCCTCCAGCACAGCGTACATGGAGCTCCGCAGCCTGACATCTGAGGACTCTGCGGTCTATTTCTGTGCAAGATGGAGGACCTCAGACAGCTCAGGCTACGGCTACTGG	45	IGHV01-81*01	IGHD03-02*02	unknown
042022_GP_PR8_1	0.000220556	1	CARWRVYGSYYFDYW	CACTGACTGCAGACAAATCCTCCAGCACAGCGTACATGGAGCTCCGCAGCCTGACATCTGAGGACTCTGCGGTCTATTTCTGTGCAAGATGGAGGGTTTACGGTAGTTACTACTTTGACTACTGG	45	IGHV01-81*01	IGHD01-01*01	IGHJ02-01*01
042022_GP_PR8_1	0.000220556	1	CARWSDGYLYYFDYW	CACTGACTGTAGACAAATCCTCCAGCACAGCCTACATGCAGCTCAGCAGCCTGACATCTGAGGACTCTGCGGTCTATTATTGTGCAAGATGGTCTGATGGTTACTTGTACTACTTTGACTACTGG	45	IGHV01-53*01	IGHD02-03*01	IGHJ02-01*01
042022_GP_PR8_1	0.000220556	1	CARWSHWYFDVW	GCAAGGCCACATTGACTGCAGACAAATCCTCCAGCACAGCCTACATGCAGCTCAACAGCCTGACATCTGAGGACTCTACAGTCTATTTCTGTGCAAGATGGTCCCACTGGTATTTCGATGTCTGG	36	IGHV01-78*01	unknown	IGHJ01-01*01
042022_GP_PR8_1	0.000441112	2	CARWSMDYW	AGTTCAAGACCAAGGTCACACTGACTGTAGACACACCCTCCACCACAGCCTACATGCAGTTCAGCAGCCTGACATCTGAGGACTCTGCGGTCTATTATTGTGCAAGATGGTCTATGGACTACTGG	27	IGHV01	unknown	IGHJ04-01*01
042022_GP_PR8_1	0.000220556	1	CARWSSLYWYFDVW	CCACATTCACTGCAGATTCATCCTCCAACACAGCCTACATGCAACTCAGCAGCCTGACAACTGAGGACTCTGCCATCTTTTACTGTGCAAGATGGAGCTCCCTTTACTGGTACTTCGATGTCTGG	42	IGHV01-09*01	unknown	IGHJ01-01*01
042022_GP_PR8_1	0.000441112	2	CARWSSLYWYFDVW	CCACATTCACTGCAGATACATCCTCCAACACAGCCTACATGCAACTCAGCAGCCTGACAACTGAAGACTCTGCCATCTATTACTGTGCAAGATGGAGTTCCCTTTATTGGTACTTCGATGTCTGG	42	IGHV01-09*01	unknown	IGHJ01-01*01
042022_GP_PR8_1	0.000220556	1	CARWSSLYWYFDVW	CCACATTCACTGCAGATACATCCTCCAACACAGCCTACATGCAACTCAGCAGCCTGACAACTGAGGACTCTGCCATCTATTACTGTGCAAGATGGAGCTCCCTTTACTGGTACTTCGATGTCTGG	42	IGHV01-09*01	unknown	IGHJ01-01*01
042022_GP_PR8_1	0.000661667	3	CARWWLLGYFDVW	AGGCCACACTGACTGTAGACAAATCCTCCAGCACAGCCTACATGCAGCTCAGCAGCCTGACATCTGAGGACTCTGCGGTCTATTATTGTGCGAGATGGTGGTTACTAGGGTACTTCGATGTCTGG	39	IGHV01-53*01	IGHD02-03*01	IGHJ01-01*01
042022_GP_PR8_1	0.000220556	1	CARWYDSSYWYFDVW	CATTGACTGTAGACACATCCTCCAGCACAGCGCACATGGAGCTCCACAGCCTGACATCTGAGGACTCTGCGGTCTATCTCTGTGCAAGATGGTACGATAGTAGCTACTGGTACTTCGATGTCTGG	45	IGHV01-85*01	unknown	IGHJ01-01*01
042022_GP_PR8_1	0.000220556	1	CARWYYGSRPYFDYW	CATTGACTGCAGACAAATCCTCCAGCACAGCCTACATGCAGCTGAGCAGCCTGACATATGAGGACTCTGCAGTCTATTACTGTGCAAGATGGTACTACGGTAGTAGACCCTACTTTGACTACTGG	45	IGHV01-07*01	IGHD01-01*01	IGHJ02-01*01
042022_GP_PR8_1	0.000220556	1	CARYASLYDYDEYYFDYW	CAGACAAATCCTCCAGTACAGCCTACATGCAGCTCAGCAGCCTGACCTCTGAGGACTCTGCGGTCTATTTCTGTGCAAGATATGCGAGCCTCTATGATTACGACGAATACTACTTTGACTACTGG	54	IGHV01-80*01	IGHD02	IGHJ02-01*01
042022_GP_PR8_1	0.000220556	1	CARYDAYGGYW	CGAGCAAGGCCACACTGACTGTAGACAAATCCTCCAGCACAGCCTACATGCAGCTCAGCAGCCTGACATCTGAGGACTCTGCGGTCTATTATTGTGCAAGATATGATGCCTACGGGGGCTACTGG	33	IGHV01-53*01	unknown	IGHJ04-01*01
042022_GP_PR8_1	0.000882223	4	CARYDGYYW	AGTTCAAGGGCAAGGCCACACTGACTGCAGACAAATCCTCCAGCACAGCCTACATGCAGCTCAGCAGCCTGACCTCTGAGGACTCTGCGGTCTATTTCTGTGCAAGATATGATGGTTACTACTGG	27	IGHV01-80*01	IGHD02-03*01	IGHJ02-01*01
042022_GP_PR8_1	0.000220556	1	CARYDNYYAMDYW	AGGCCACATTGACTGTAGACAAATCCTCCAGCACAGCCTACATGCAGCTCAGCAGCCTGACATCTGAGGACTCTGCGGTCTATTACTGTGCAAGATACGATAACTACTATGCTATGGACTATTGG	39	IGHV01	unknown	IGHJ04-01*01
042022_GP_PR8_1	0.000882223	4	CARYEGFAYW	TCAAGAACAAGGCCACACTGACTGTAGACAAACCCTCCAACACAGCCTACATGCAGCTCAGCAGCCTGACATCTGAGGACTCTGCGGTCTATTTTTGTGCAAGATACGAAGGGTTTGCTTACTGG	30	provisional-IGHV01S96*02	unknown	IGHJ03-01*01
042022_GP_PR8_1	0.000220556	1	CARYFYGSSPSYAMDYW	CTGTAGACACATCCTCCAGCACAGCCTACATGCAGCTCAGCAGCCTGACATCTGAGGACTCTGCGGTCTATTACTGTGCAAGATACTTCTACGGTAGTAGCCCCTCCTATGCTATGGACTACTGG	51	IGHV01	IGHD01-01*01	IGHJ04-01*01
042022_GP_PR8_1	0.000220556	1	CARYGITTVARRDYW	CATTGACTGTAGACACATCCTCCAGCACAGCCTACATGCAGCTCAGCAGCCTGACATCTGAGGACTCTGCGGTCTATTACTGTGCAAGATATGGAATTACTACGGTAGCAAGACGGGACTACTGG	45	IGHV01	IGHD01-01*01	IGHJ04-01*01
042022_GP_PR8_1	0.000661667	3	CARYGNYSFAYW	GCAAGGCCACACTGACTGCAGACAAATCCTCCAGCACAGCCTACATGCAGCTCAGCAGCCTGACCTCTGAGGACTCTGCGGTCTATTTCTGTGCAAGATATGGTAACTACTCGTTTGCTTACTGG	36	IGHV01-80*01	IGHD02	IGHJ03-01*01
042022_GP_PR8_1	0.000220556	1	CARYGNYVPSYYYAMDYW	TAGACAAATCCTCCAGCACAGCCTACATGCAGCTCAGCAGCCTGACATCTGAAGACTCTGCGGTCTATTTCTGTGCAAGATATGGTAACTACGTCCCCTCCTATTACTATGCTATGGACTACTGG	54	IGHV01-12*01	IGHD02	IGHJ04-01*01
042022_GP_PR8_1	0.000220556	1	CARYGPPYWYFDVW	TCACCATCTCCAGAGATAATTCCCAAAGCATCCTCTATCTTCAAATGAATGCCCTGAGAGCTGAGGACAGTGCCACTTATTACTGTGCAAGATATGGTCCCCCCTACTGGTACTTCGATGTCTGG	42	IGHV07-03*01	unknown	IGHJ01-01*01
042022_GP_PR8_1	0.000441112	2	CARYGSGWGAYW	ACAAGGCCACATTGACTGTAGACAAATCCTCCAGCACAGCCTACATGCAGCTCAGCAGCCTGACATCTGAGGACTCTGCGGTCTATTACTGTGCAAGATACGGTAGTGGCTGGGGGGCTTACTGG	36	IGHV01	IGHD01-01*01	IGHJ03-01*01
042022_GP_PR8_1	0.000220556	1	CARYGSNYWYFDVW	TCACCATCTCCAGAGATAATTCCCAAAGCATCCTCTATCTTCAAATGAATGCCCTGAGAGCTGAGGACAGTGCCACTTATTACTGTGCAAGATATGGGAGTAACTACTGGTACTTCGATGTCTGG	42	IGHV07-03*01	unknown	IGHJ01-01*01
042022_GP_PR8_1	0.000220556	1	CARYGYGSSWGFAYW	CACTGACTGTAGACAAATCCTCCAGCACAGCCTACATGCAGCTCAGCAGCCTGACATCTGAGGACTCTGCGGTCTATTATTGTGCAAGATACGGCTACGGTAGTAGCTGGGGGTTTGCTTACTGG	45	IGHV01-53*01	IGHD01-01*01	IGHJ03-01*01
042022_GP_PR8_1	0.00132333	6	CARYGYYVRDYW	GCAAGGCCACATTGACTGTAGACACATCCTCCAGCACAGCCTACATGCAGCTCAGCAGCCTGACATCTGAGGACTCTGCGGTCTATTACTGTGCAAGATATGGTTACTACGTTCGTGACTACTGG	36	IGHV01	IGHD02-03*01	IGHJ02-01*01
042022_GP_PR8_1	0.000220556	1	CARYHYGSSYRYFDVW	TTAATGTAGACAAATCCTCCAGCACAGCCTACATGTTGTTCAGCAGCCTGACCTCTGAGGACTCTGCGGTCTATTTCTGTGCAAGATATCACTACGGTTCTAGTTACCGGTACTTCGATGTCTGG	48	IGHV01-75*01	IGHD01-01*01	IGHJ01-01*01
042022_GP_PR8_1	0.000220556	1	CARYKGLRWYFDVW	TCTCCATAACTCGAGACACATCCAAGAACCAGTATTACCTGCAGTTGAATTCTGTGACTACTGAGGACACAGCCACATATTACTGTGCAAGATATAAGGGACTACGGTGGTACTTCGATGTCTGG	42	IGHV03-08*01	unknown	IGHJ01-01*01
042022_GP_PR8_1	0.00110278	5	CARYLYDYDRLYAMDYW	CTGTAGACACATCCTCCAGCACAGCCTACATGCAGCTCAGCAGCCTGACATCTGAGGACTCTGCGGTCTATTACTGTGCAAGATACCTCTATGATTACGACAGACTCTATGCTATGGACTACTGG	51	IGHV01	IGHD02	IGHJ04-01*01
042022_GP_PR8_1	0.000441112	2	CARYLYDYDRLYAVDYW	CTGTAGACATATCCTCCAGCACAGCCTACATGCAGCTCAGCAGCCTGACTTCTGAGGACTCTGCGGTCTATTACTGTGCAAGATACCTCTATGATTACGACAGGCTCTATGCTGTGGACTACTGG	51	IGHV01	IGHD02	IGHJ04-01*01
042022_GP_PR8_1	0.000220556	1	CARYLYDYDRLYAVDYW	CTGTAGACATATCCTCCAGCACAGCCTACATGCAGCTCAGCAGCCTGACCTCTGAGGACTCTGCGGTCTATTACTGTGCAAGATACCTCTATGATTACGACAGGCTCTATGCTGTGGACTACTGG	51	IGHV01	IGHD02	IGHJ04-01*01
042022_GP_PR8_1	0.000220556	1	CARYLYDYDRVYAVDYW	CTGTAGACATATCCTCCAGCACAGCCTACATGCAGCTCAGCAGCCTGACTTCTGAGGACTCTGCGGTCTATTACTGTGCAAGATACCTCTATGATTACGACAGGGTCTATGCTGTGGACTACTGG	51	IGHV01	IGHD02	IGHJ04-01*01
042022_GP_PR8_1	0.000220556	1	CARYNPYTSLFDYW	TCACCATCTCCAGAGATAATTCCCAAAGCATCCTCTATCTTCAAATGAATGCCCTGAGAGCTGAGGACAGTGCCACTTATTACTGTGCAAGATATAACCCTTACACTAGCCTCTTTGACTACTGG	42	IGHV07-03*01	unknown	IGHJ02-01*01
042022_GP_PR8_1	0.000220556	1	CARYPGDGSSPFYFDYW	CCAGAGATAATTCCCAAAGCATCCTCTATCTTCAAATGAATGCCCTGAGAGCTGAGGACAGTGCCACTTATTACTGTGCAAGATATCCGGGCGACGGTAGTAGCCCCTTCTACTTTGACTACTGG	51	IGHV07-03*01	IGHD01-01*01	IGHJ02-01*01
042022_GP_PR8_1	0.000220556	1	CARYPPQLSLFDYW	TCACCATCTCCAGAGATAATTCCCAAAGCATCCTCTATCTTCAAATGAATGCCCTGAGAGCTGAGGACAGTGCCACTTATTACTGTGCAAGATATCCCCCCCAACTTTCCCTTTTTGACTACTGG	42	IGHV07-03*01	unknown	IGHJ02-01*01
042022_GP_PR8_1	0.000220556	1	CARYPQTWWYFDVW	TCACCATCTCCAGAGATAATTCCCAAAGCATCCTCTATCTTCAAATGAATGCCCTGAGAGCTGAGGACAGTGCCACTTATTACTGTGCAAGATATCCCCAAACATGGTGGTACTTCGATGTCTGG	42	IGHV07-03*01	unknown	IGHJ01-01*01
042022_GP_PR8_1	0.000220556	1	CARYPTTAQATAMDYW	TCTCCAGAGATAATTCCCAAAGCATCCTCTATCTTCAAATGAATGCCCTGAGAGCTGAGGACAGTGCCACTTATTACTGTGCAAGATATCCGACGACAGCTCAGGCTACGGCTATGGACTACTGG	48	IGHV07-03*01	IGHD03-02*02	IGHJ04-01*01
042022_GP_PR8_1	0.000220556	1	CARYSLSSYFDYW	GGTTCACCATCTCCAGAGATAATTCCCAAAGCATCCTCTATCTTCAAATGAATGCCCTGAGAGCTGAGGACAGTGCCACTTATTACTGTGCAAGATATAGCCTTAGCTCCTACTTTGACTACTGG	39	IGHV07-03*01	unknown	IGHJ02-01*01
042022_GP_PR8_1	0.000220556	1	CARYSPLWSLFDYW	TCACCATCTCCAGAGATAATTCCCAAAGCATCCTCTATCTTCAAATGAATGCCCTGAGAGCTGAGGACAGTGCCACTTATTACTGTGCAAGATATTCCCCTCTATGGTCCCTCTTTGACTACTGG	42	IGHV07-03*01	unknown	IGHJ02-01*01
042022_GP_PR8_1	0.000441112	2	CARYTPQTGDFAYW	TCACCATCTCCAGAGATAATTCCCAAAGCATCCTCTATCTTCAAATGAATGCCCTGAGAGCTGAGGACAGTGCCACTTATTACTGTGCAAGATATACCCCCCAAACTGGGGATTTTGCTTACTGG	42	IGHV07-03*01	unknown	IGHJ03-01*01
042022_GP_PR8_1	0.000220556	1	CARYTTLVATKAMDYW	TCTCTTTGGAAACCTCTGCCAGCACTGCCTATTTGCAGATCAACAACCTCAAAGATGAGGACACGGCTACATATTTCTGTGCAAGATATACTACACTAGTAGCTACGAAGGCTATGGACTACTGG	48	IGHV09-03*01	IGHD01-01*01	IGHJ04-01*01
042022_GP_PR8_1	0.000441112	2	CARYTTVVPTKAMDYW	TCTCTTTGGAAACCTCTGCCAGCACTGCCTATTTGCAGATCAACAACCTCAAAAATGAGGACACGGCTACATATTTCTGTGCAAGATATACTACGGTAGTTCCTACGAAGGCTATGGACTACTGG	48	IGHV09-03*01	IGHD01-01*01	IGHJ04-01*01
042022_GP_PR8_1	0.000441112	2	CARYYDYYAMDYW	AGGCCACATTCACTGCAGATACATCCTCCAACACAGCCTACATGCAACTCAGCAGCCTGACAACTGAGGACTCTGCCATCTATTACTGTGCAAGATACTATGATTACTATGCTATGGACTACTGG	39	IGHV01-09*01	unknown	IGHJ04-01*01
042022_GP_PR8_1	0.000220556	1	CARYYGSSWYYAMDYW	TCAGCAAGGACAATTCCAAGAGCCAAGTTTTCTTTAAAATGAACAGTCTGCAAGCTGATGACACAGCCATATATTACTGTGCCAGATACTACGGTAGTAGCTGGTACTATGCTATGGACTACTGG	48	IGHV02-02*01	IGHD01-01*01	IGHJ04-01*01
042022_GP_PR8_1	0.000220556	1	CARYYGSSYWYFDVW	CACTGACTGCAGACAAATCCTCCAGCACTGCCTACATGCAGCTCAGCAGCCTGACATCTGAGGACTCTGCGGTCTATTTCTGTGCAAGATACTACGGTAGTAGCTACTGGTACTTCGATGTCTGG	45	IGHV01-54*01	IGHD01-01*01	IGHJ01-01*01
042022_GP_PR8_1	0.000441112	2	CARYYVYTYDYW	GCAAGGCCACACTGACTGTAGACAAACCCTCCAGCACAGCCTACATGCAGCTCAGCAGCCTGACATCTGAGGACTCTGCGGTCTTTTATTGTGCAAGATACTACGTTTATACCTACGACTACTGG	36	IGHV01-72*01	IGHD05	unknown
042022_GP_PR8_1	0.000220556	1	CARYYYGFDYW	AGAGCAGGGCCACACTGACTGTAGACAAATCGTCCAGCACAGCCTACATGCAGCTCAGCGGCCTGACATCTGAGGACTCTGCGGTCTATTATTGTGCAAGGTACTACTATGGCTTTGACTACTGG	33	IGHV01-53*01	IGHD02	IGHJ02-01*01
042022_GP_PR8_1	0.000220556	1	CARYYYGFDYW	AGAGCAGGGCCACACTGACTGTAGACAAATCGTCCAGCACAGCCTACATGCAGCTCAGCGGCCTGACATCTGAGGACTCTGCGGTCTATTATTGTGCAAGATACTACTATGGCTTTGACTACTGG	33	IGHV01-53*01	IGHD02	IGHJ02-01*01
042022_GP_PR8_1	0.000661667	3	CARYYYGSSPSYAMDYW	CTGTAGACACATCCTCCAGCACAGCCTACATGCAGCTCAGCAGCCTGACATCTGAGGACTCTGCGGTCTATTACTGTGCAAGATACTACTACGGTAGTAGCCCCTCCTATGCTATGGACTACTGG	51	IGHV01	IGHD01-01*01	IGHJ04-01*01
042022_GP_PR8_1	0.000220556	1	CARYYYGSSSFAYW	CCACATTGACTGTAGACAAGTCCTCCAGCACAGCCTACATGGAGCTCCGCAGCCTGACATCTGAGGACTCTGCAGTCTATTACTGTGCGAGGTATTACTACGGTAGTAGCTCGTTTGCTTACTGG	42	IGHV01	IGHD01-01*01	IGHJ03-01*01
042022_GP_PR8_1	0.000220556	1	CARYYYGSSYPWFAYW	TGACTGTAGACACATCCTCCAGCACAGCGTACATGGAGCTCCACAGCCTGACATCTGAGGACTCTGCGGTCTATTTCTGTGCAAGATACTACTACGGTAGTAGCTACCCCTGGTTTGCTTACTGG	48	IGHV01-85*01	IGHD01-01*01	IGHJ03-01*01
042022_GP_PR8_1	0.000220556	1	CARYYYGSSYWYFDVW	TGACTGCAGAAACTTCCTCCAGCACTGCCTACATGCAGCTCAGCAGCCTGACATCTGAGGACTCTGCTGTCTATTTCTGTGCAAGATATTACTACGGAAGTAGCTACTGGTACTTCGATGTCTGG	48	IGHV01-76*01	IGHD01-01*01	IGHJ01-01*01
042022_GP_PR8_1	0.000441112	2	CASATVAAPYYFDYW	CACTGACTGTAGACACATCATCCAGCACAGCCTACATGCAGCTCAGCAGCCTGACATCTGAGGACTCTGCGGTCTATTACTGTGCAAGTGCTACGGTAGCCGCACCGTACTACTTTGACTACTGG	45	IGHV01-55*01	IGHD01-01*01	IGHJ02-01*01
042022_GP_PR8_1	0.000441112	2	CASEDYYGSCYHFDYW	TGACTGCAGACACATCCTCCAACACAGCCTACCTGCAGCTCAGCAGCCTGACATCTGAGGACACTGCCATCTATTACTGTGCTAGCGAGGATTACTACGGTAGTTGCTACCACTTTGACTACTGG	48	IGHV14-03*01	IGHD01-01*01	IGHJ02-01*01
042022_GP_PR8_1	0.000441112	2	CASESGYFDVW	AGGGCAAGGCCACACTGACTTCAGACACATCCTCCAGCACAGCCTACATGCAGCTCAGCAGCCTGACATCTGAGGACTCTGCAATCTATTTCTGTGCAAGCGAATCCGGGTACTTCGATGTCTGG	33	IGHV01-58*01	unknown	IGHJ01-01*01
042022_GP_PR8_1	0.000220556	1	CASGAQATWRFAYW	TGAGCATCAGCAAGGACAACTCCAAGAGCCAAGTTTTCTTAAAAATGAACAGTCTGCAAACTGATGACACAGCCATGTACTACTGTGCCAGTGGAGCTCAGGCTACGTGGAGGTTTGCTTACTGG	42	IGHV02-06-8*01	IGHD03-02*02	IGHJ03-01*01
042022_GP_PR8_1	0.000220556	1	CASGFDYDWFTYW	AGGCCACATTGACTGTAGACACATCCTCCAGCACAGCCTACATGCAGCTCAGCAGCCTGACCTCTGAGGACTCTGCGGTCTATTTCTGTGCAAGCGGCTTTGATTACGACTGGTTTACTTACTGG	39	IGHV01-84*01	IGHD02	IGHJ03-01*01
042022_GP_PR8_1	0.000220556	1	CASGGDVGFAYW	GCAAGGCCACACTGACTGCAGACAAATCCTCCAGCACAGCCTACATGCAGCTCAGCAGCCTGACCTCTGAGGACTCTGCGGTCTATTTCTGTGCAAGCGGGGGGGACGTGGGGTTTGCTTACTGG	36	IGHV01-80*01	unknown	IGHJ03-01*01
042022_GP_PR8_1	0.00154389	7	CASGGYDISYLYAMDYW	CTGTAGACACATCCTCCAGCACAGCCTACATGCAGCTCAGCAGCCTGACATCTGAGGACTCTGCGGTCTATTACTGTGCAAGCGGGGGCTACGATATTAGCTACCTTTATGCTATGGACTACTGG	51	IGHV01	unknown	IGHJ04-01*01
042022_GP_PR8_1	0.00110278	5	CASGGYDTSYLYAMDYW	CTGTAGACACATCCTCCAGCACAGCCTACATGCAGCTCAGCAGCCTGACATCTGAGGACTCTGCGGTCTATTATTGTGCAAGCGGGGGCTACGATACTAGTTACCTTTATGCTATGGACTACTGG	51	provisional-IGHV01S05*01	unknown	IGHJ04-01*01
042022_GP_PR8_1	0.000220556	1	CASGGYGNSYLYAMDYW	CTGTAGACACATCCTCCAGCACAGCCTATATGCAGCTCAGCAGCCTGACATCTGAGGACTCTGCGGTCTATTACTGTGCAAGCGGGGGCTACGGTAATAGTTACCTTTATGCTATGGACTACTGG	51	IGHV01	unknown	IGHJ04-01*01
042022_GP_PR8_1	0.000220556	1	CASGGYGSDYLYAMDYW	CTGTAGACACATCCTCCAGCACAGCCTACATGCAGCTCAGCAGCCTGACATCTGAGGACTCTGCGGTCTATTACTGTGCAAGCGGGGGCTACGGTAGTGACTACCTTTATGCTATGGACTACTGG	51	IGHV01	IGHD01-01*01	IGHJ04-01*01
042022_GP_PR8_1	0.000220556	1	CASGGYGSEYLYAMDYW	CTGTAGACACATCGTCCAGCACAGCCTACATGCAGCTCAGCAGCCTGACATCTGAGGACTCTGCGGTCTATTACTGTGCAAGCGGGGGCTACGGTAGTGAGTACCTTTATGCAATGGACTACTGG	51	IGHV01	IGHD01-01*01	IGHJ04-01*01
042022_GP_PR8_1	0.000441112	2	CASGGYGSEYLYAMDYW	CTGTAGACACATCCTCCAGCACAGCCTACATGCAGTTCAGCAGCCTGACATCTGAGGACTCTGCGGTCTATTACTGTGCAAGTGGGGGCTACGGTAGTGAGTACCTTTATGCTATGGACTACTGG	51	IGHV01	IGHD01-01*01	IGHJ04-01*01
042022_GP_PR8_1	0.000441112	2	CASGGYGSTYLYAMDYW	CTGTAGACACATCCTCCAGCACAGCCTACATGCAGCTCAGCAGCCTGACATCTGAGGACTCTGCGGTCTATTACTGTGCAAGCGGGGGCTACGGTAGTACCTACCTTTATGCTATGGACTACTGG	51	IGHV01	IGHD01-01*01	IGHJ04-01*01
042022_GP_PR8_1	0.000441112	2	CASGITTVEPFAYW	TGAGCATCAGCAAGGACAACTCCAAGAGTCAAGTTTTCTTAAAAATGAACAGTCTGCAAACTGATGACACAGCCGTGTACTACTGTGCCAGTGGCATTACTACGGTAGAACCGTTTGCTTACTGG	42	IGHV02-06-8*01	IGHD01-01*01	IGHJ03-01*01
042022_GP_PR8_1	0.000441112	2	CASGIYYGYPYYFDYW	TCTCTTTGGAAACCTCTGCCAGCACTGCCTATTTGCAGATCAACAACCTCAAAAATGAGGACACGGCTACATATTTCTGTGCAAGTGGGATCTACTATGGTTACCCGTACTACTTTGACTACTGG	48	IGHV09-03*01	IGHD02	IGHJ02-01*01
042022_GP_PR8_1	0.000220556	1	CASGIYYGYPYYFDYW	TCTCTTTGGAAGCCTCTGCCAGCACCGCCTATTTGCAGATCAACAACCTCAAAAATGAGGACACGGCTACATATTTCTGTGCAAGTGGGATCTACTATGGTTACCCGTACTACTTTGACTACTGG	48	IGHV09-03*01	IGHD02	IGHJ02-01*01
042022_GP_PR8_1	0.000220556	1	CASGLDYFDYW	AGGGCAAGGCCACATTCACTGCAGATACATCCGCCAACACAGTCTATATGCAACTCAGCAGCCTGACAACTGAGGACTCTGCCATCTATTACTGTGCAAGTGGGCTCGACTACTTTGACTACTGG	33	IGHV01-09*01	unknown	IGHJ02-01*01
042022_GP_PR8_1	0.000220556	1	CASGLPFAYW	TCAAGGGCAAGGCCACATTGACTGTAGACACATCCTCCAGCACAGCCTACATGCAGCTCAGCAGCCTGACATCTGAGGACTCTGCGGTCTATTACTGTGCAAGTGGCCTGCCGTTTGCTTACTGG	30	IGHV01	unknown	IGHJ03-01*01
042022_GP_PR8_1	0.000441112	2	CASGNWDWYFDVW	AGGCCACTATAACTGCAGACACATCCTCCAACACAGCCTACCTGCAGCTCAGCAGCCTGACATCTGAGGACACTGCCATCTATTACTGTGCTAGCGGTAACTGGGACTGGTACTTCGATGTCTGG	39	IGHV14-03*01	IGHD04-01*01	IGHJ01-01*01
042022_GP_PR8_1	0.000441112	2	CASGPHSSGYRFAYW	GCATCAGCAAGGACAACTCCAAGAGCCAAGTTTTCTTAAAAATGAACAGTCTGCAAACTGATGACACAGCCATGTACTACTGTGCCAGTGGCCCTCACAGCTCAGGCTACAGGTTTGCTTACTGG	45	IGHV02-06-8*01	IGHD03-02*02	IGHJ03-01*01
042022_GP_PR8_1	0.000441112	2	CASGSRGYW	AGTTCAAGAGCAAGGCCACACTGACTGTAGACAAATCCTCCAGCACAGCCTACATGCAGCTCAGCAGCCTGACATCTGAGGACTCTGCGGTCTATTATTGTGCAAGTGGGTCTAGGGGCTACTGG	27	IGHV01-53*01	unknown	IGHJ04-01*01
042022_GP_PR8_1	0.000220556	1	CASGTTVPLAYW	ACAAGGCCACACTGACTGTAGACAAATCCTCCAGCACAGCCTACATGCAGCTCAGCAGCCTGACATCTGAGGACTCTGCGGTCTATTATTGTGCAAGTGGGACAACGGTACCCCTTGCTTACTGG	36	IGHV01-53*01	unknown	IGHJ03-01*01
042022_GP_PR8_1	0.000220556	1	CASGTTVPLGYW	ATAAGGCCACATTGACTGTAGACAAGTCCTCCAACACAGCCTATATGCAGGTCAAGAACCTGACATCTGAGGACTCTGCGGTCTATTATTGTGCAAGTGGGACTACGGTACCCCTTGGTTACTGG	36	IGHV01-42*01	IGHD01-01*01	IGHJ03-01*01
042022_GP_PR8_1	0.000220556	1	CASGTTVPLTYW	GCAAGGCCATACTGACTGTAGACAAATCCTCCAGCACAGCCTATATGCAGGTCAGCAGCCTGACATCTGAGGACTCTGCGGTCTATTATTGTGCAAGTGGGACTACGGTACCCCTTACTTACTGG	36	IGHV01-53*01	IGHD01-01*01	IGHJ03-01*01
042022_GP_PR8_1	0.000220556	1	CASGYSNYPSGYW	AGGCCACATTGACTGTAAACAAGTCCTCCAGCACAGCCTACATGGAGCTCCGCAGCCTGACATCGGAGGATTCTGCAGTCTATTACTGTGCAAGCGGATATAGTAACTACCCCTCTGGGTACTGG	39	IGHV01-22*01	IGHD02	unknown
042022_GP_PR8_1	0.000441112	2	CASGYYGFVYW	AATCCAGACTGAGCATCAGCAAGGACAACGCCAAGAGTCAAGTTTTCTTGAAAATGAACAGTCTGCAAACTGATGACACAGCCAGGTACTACTGTGCCAGTGGTTACTACGGGTTTGTTTACTGG	33	IGHV02	IGHD02-03*01	IGHJ03-01*01
042022_GP_PR8_1	0.000441112	2	CASHGYDWYFDVW	AGGCCACACTGACTGCAGACAAATCCTCCAGCACAGCCTACATGCAACTCAGCAGCCTGACATCTGAGGACTCTGCGGTCTACTTCTGTGCAAGTCATGGTTACGACTGGTACTTCGATGTCTGG	39	IGHV01-82*01	unknown	IGHJ01-01*01
042022_GP_PR8_1	0.00132333	6	CASHYYGSSSWYFDVW	TCAGCAAAGACAACTCCAAGAGTCAAGTTTTCTTAAAAATGAACAGTCTGCAAACTGATGACACAGCCAGGTACTACTGTGCCAGTCATTACTACGGTAGTAGCTCCTGGTACTTCGATGTCTGG	48	IGHV02-adap06*01	IGHD01-01*01	IGHJ01-01*01
042022_GP_PR8_1	0.000220556	1	CASHYYGSSYWYFDVW	TCTCTTTGGAAACCTCTGCCAGCACTGCCTATTTGCAGATCAACAACCTCAAAAATGAGGACACGGCTACATATTTCTGTGCAAGCCATTACTACGGTAGTAGCTACTGGTACTTCGATGTCTGG	48	IGHV09-03*01	IGHD01-01*01	IGHJ01-01*01
042022_GP_PR8_1	0.000661667	3	CASITTVAPSWYFDVW	TCTCCAGAGACAATGCCAAGAACAACCTGTACCTGCAAATGAGCCATCTGAAGTCTGAGGACACAGCCATGTATTACTGTGCAAGTATTACTACGGTAGCCCCCTCCTGGTACTTCGATGTCTGG	48	IGHV05-04*01	IGHD01-01*01	IGHJ01-01*01
042022_GP_PR8_1	0.000661667	3	CASITTVHYW	TCAAGGGCAAGGCCACACTTACTGTAGACAAATCCTCCAGCACAGCCTACATGTTGCTCAGCAGCCTGACCTCTGAGGACTCTGCGGTCTATTTCTGTGCAAGTATTACTACGGTCCACTACTGG	30	IGHV01-75*01	IGHD01-01*01	unknown
042022_GP_PR8_1	0.000220556	1	CASITTVVATGYYAMDYW	AAGACAACTCCAAGAGTCAAGTTTTCTTAAAAATGAACAGTCTGCAAACTGATGACACAGCCAGGTACTACTGTGCCAGCATTACTACGGTGGTAGCTACGGGGTACTATGCTATGGACTACTGG	54	IGHV02-adap06*01	IGHD01-01*02	IGHJ04-01*01
042022_GP_PR8_1	0.000220556	1	CASITTVVATGYYAMDYW	AAGACAACTCTAAGAGTCAAGTTTTCTTAAAAATGAACAGTCTGCAAACTGATGACACAGCCAGGTACTACTGTGCCAGCATCACTACGGTAGTAGCTACGGGGTACTATGCTATGGACTACTGG	54	IGHV02-adap06*01	IGHD01-01*01	IGHJ04-01*01
042022_GP_PR8_1	0.000220556	1	CASIYYDNPMYYFDYW	TGACTGCAGACAAATCCTCCAGCACTGCCTACATGCAGCTCAGCAGCCTGACATCTGAGGACTCTGCGGTCTATTTCTGTGCAAGTATCTACTATGATAACCCCATGTACTACTTTGACTACTGG	48	IGHV01-54*01	IGHD02	IGHJ02-01*01
042022_GP_PR8_1	0.000661667	3	CASIYYDNPMYYFDYW	TGACTGCAGACAAATCCTCCAACACTGCCTACATGCAGCTCAGCAGCCTGACATCTGAGGACTCTGCGGTCTATTTCTGTGCAAGTATCTACTATGATAACCCCATGTACTACTTTGACTACTGG	48	IGHV01-54*01	IGHD02	IGHJ02-01*01
042022_GP_PR8_1	0.000220556	1	CASIYYGNPMFYFDHW	TGACTGCAGACAAATCCTCCAGCACTGCCTACATGCAACTCAGCAGCCTGACATCTGAGGACTCTGCAGTCTATTTCTGTGCAAGTATCTACTATGGTAACCCCATGTTCTACTTTGACCACTGG	48	IGHV01	IGHD02	IGHJ02-01*01
042022_GP_PR8_1	0.000220556	1	CASIYYGNPMFYFDYW	TGACTGCAGACAAATCCTCCAGCACTGCCTACATGCAACTCAGCAGGCTGACATCTGAGGACTCTGCGGTCTATTTCTGTGCAAGTATCTACTATGGTAACCCCATGTTCTACTTTGACTACTGG	48	IGHV01-54*01	IGHD02	IGHJ02-01*01
042022_GP_PR8_1	0.00176445	8	CASIYYGNPMFYFDYW	TGACTGCAGACAAATCCTCCAGCACTGCCTACATGCAACTCAGCAGCCTGACATCTGAGGACTCTGCGGTCTATTTCTGTGCAAGTATCTACTATGGTAACCCCATGTTCTACTTTGACTACTGG	48	IGHV01-54*01	IGHD02	IGHJ02-01*01
042022_GP_PR8_1	0.000220556	1	CASIYYGNPMFYFDYW	TGACTGCAGACAAATCCTCTAGCACTGCCTACATGCAACTCAGCAGCCTGACATCTGAGGACTCTGCGGTCTATTTCTGTGCAAGTATCTACTATGGTAACCCCATGTTCTACTTTGACTACTGG	48	IGHV01-54*01	IGHD02	IGHJ02-01*01
042022_GP_PR8_1	0.000220556	1	CASIYYGNPMHYFDYW	TGACTGCAGACAAATCCTCCACCACTGCCTACATGCAGCTCAGCAGCCTGACATCAGAGGACTCTGCGGTCTATTTCTGTGCAAGTATCTACTATGGTAACCCCATGCACTACTTTGACTACTGG	48	IGHV01-54*01	IGHD02	IGHJ02-01*01
042022_GP_PR8_1	0.000441112	2	CASIYYGNPMNHFDYW	TGACTGCAGACAAATCCTCCAGCACTGCCTACATGCAGCTCAGCAGCCTGACATCTGAGGACTCTGCGGTCTATATCTGTGCAAGTATCTACTATGGTAACCCCATGAACCACTTTGACTACTGG	48	IGHV01-54*01	IGHD02	IGHJ02-01*01
042022_GP_PR8_1	0.000882223	4	CASIYYGNPMYHFDYW	TGACTGCAGACAAATCCTCCAGCACTGCCTACATGCAGCTCAGCAGCCTGACATCTGAGGACTCTGCGGTCTATATCTGTGCAAGTATCTACTATGGTAACCCCATGTACCACTTTGACTACTGG	48	IGHV01-54*01	IGHD02	IGHJ02-01*01
042022_GP_PR8_1	0.0055139	25	CASIYYGNPMYYFDYW	TGACTGCAGACAAATCCTCCAGCACTGCCTACATGCAGCTCAGCAGCCTGACATCTGAGGACTCTGCGGTCTATTTCTGTGCAAGTATCTACTATGGTAACCCCATGTACTACTTTGACTACTGG	48	IGHV01-54*01	IGHD02	IGHJ02-01*01
042022_GP_PR8_1	0.00176445	8	CASIYYGNPMYYFDYW	TGACTGCAGACAAATCCTCCACCACTGCCTACATGCAGCTCAGCAGCCTGACATCTGAGGACTCTGCGGTCTATTTCTGTGCAAGTATCTACTATGGTAACCCCATGTACTACTTTGACTACTGG	48	IGHV01-54*01	IGHD02	IGHJ02-01*01
042022_GP_PR8_1	0.000882223	4	CASIYYSNPMYYFDYW	TGACTGCAGACAAATCCTCCAGCACTGCCTACATGCAGCTCAGCAGCCTGACATCTGAGGACTCTGCGGTCTATTTCTGTGCAAGTATCTACTATAGTAACCCCATGTACTACTTTGACTACTGG	48	IGHV01-54*01	IGHD02	IGHJ02-01*01
042022_GP_PR8_1	0.000220556	1	CASLLLRYYW	TCAAGGACAAGGCCACATTGACTGTAGACAAATCCTCCAGCACAGCCTACATGCAGCTCAGCAGCCTGACATCTGAGGACTCTGCGGTCTATTACTGTGCCTCCCTCTTACTACGGTATTACTGG	30	IGHV01	IGHD01-01*01	unknown
042022_GP_PR8_1	0.000441112	2	CASLLRSSVWYFDVW	CAATCTCCAAGGATACCTCCAACAACCAGGTATTCCTCAAGATCGCCAGTGTGGACACTGCAGATACTGCCACATACTACTGTGCTTCGTTGTTGCGTTCCTCCGTCTGGTACTTCGATGTCTGG	45	IGHV08-11*01	unknown	IGHJ01-01*01
042022_GP_PR8_1	0.000220556	1	CASLNWYFDYW	AGAGCAAGGCCACACTGACTGTAGACAAATCCTCCAGCACAGCCTACATGCAACTCAGCAGCCTGACATCTGAGGACTCTGCGGTCTATTACTGTGCAAGTTTGAACTGGTACTTTGACTACTGG	33	IGHV01-64*01	unknown	IGHJ02-01*01
042022_GP_PR8_1	0.000220556	1	CASLPYW	ATGAGAAGTTCAAGAGCAAGGCCACACTGACTGTAGACAAATCCTCCAGCACAGCCTACATGCAGCTCAGCAGCCTGACATCTGAGGACTCTGCGGTCTATTATTGTGCAAGTCTTCCGTACTGG	21	IGHV01-53*01	unknown	IGHJ03-01*01
042022_GP_PR8_1	0.000220556	1	CASLRRSGTWYFDVW	CATTGACTGTAGACAAGTCCTCCAGCACAGCCTACATGGAGCTCCGCAGCCTGACATCTGAGGACACTGCAGTCTATTACTGTGCAAGCCTAAGACGGAGTGGGACCTGGTACTTCGATGTCTGG	45	IGHV01	unknown	IGHJ01-01*01
042022_GP_PR8_1	0.000441112	2	CASLYYGSSCWYFDVW	TCAGCAAAGACAACTCCAAGAGTCAAGTTTTCTTAAAAATGAACAGTCTGCAAACTGATGACACAGCCAGGTACTACTGTGCCAGCCTTTACTACGGTAGTAGCTGTTGGTACTTCGATGTCTGG	48	IGHV02-adap06*01	IGHD01-01*01	IGHJ01-01*01
042022_GP_PR8_1	0.000441112	2	CASLYYGYAMDYW	GAATCTCCATCACTCGTGACACATCTAAGAACCAGTTTTTCCTGAAGTTGAATTCTGTGACTACTGAGGACACAGCCACATATTACTGTGCAAGTCTCTACTACGGCTATGCTATGGACTACTGG	39	IGHV03-06*01	IGHD01	IGHJ04-01*01
042022_GP_PR8_1	0.00154389	7	CASMVPFLDW	TCAAGAGCAAGGCCACACTGACTGTAGACAAATCCTCCAGCACTGCCTACATGCAACTCAGCAGCCTGACATCTGAGGACTCTGCGGTCTATTACTGTGCAAGTATGGTTCCCTTTCTAGACTGG	30	IGHV01-64*01	unknown	unknown
042022_GP_PR8_1	0.000220556	1	CASMVPFLDW	TCAAGCGCAAGGCCACACTGACTGTAGACAAATCCTCCAGCACTGCCTACATGCAACCCAGCAGCCTGACATCTGAGGACTCTGCGGTCTATTACTGTGCAAGTATGGTTCCCTTTCTAGACTGG	30	IGHV01-64*01	unknown	unknown
042022_GP_PR8_1	0.000441112	2	CASNYGSSYDWFAYW	TCATCTCCAGAGACAACGCCAAAAATACGCTGTACCTGCAAATGAGCAAAGTGAGATCTGAGGACACAGCCCTTTATTACTGTGCAAGTAACTACGGTAGTAGCTACGACTGGTTTGCTTACTGG	45	IGHV04	IGHD01-01*01	IGHJ03-01*01
042022_GP_PR8_1	0.000220556	1	CASPAGFWYFDVW	AGGCCACACTTACTGTAGACAAATCCTCCAGCACAGCCTACATGTTGCTCAGCAGCCTGACCTCTGAGGACTCTGCGGTCTATTTCTGTGCATCCCCGGCGGGCTTCTGGTACTTCGATGTCTGG	39	IGHV01-75*01	unknown	IGHJ01-01*01
042022_GP_PR8_1	0.000220556	1	CASPFTTVVERWFAYW	TCACTGCAGACACATCCTCCAGCACAGCCTACATGGAGCTCAGCAGCCTGACATCTGAGGACTCTGCAGTCTATTTCTGTGCAAGCCCCTTTACTACGGTAGTAGAACGCTGGTTTGCTTACTGG	48	IGHV01-79*01	IGHD01-01*01	IGHJ03-01*01
042022_GP_PR8_1	0.000220556	1	CASPIITYYGGYFDYW	TGACTGTAGACAAATCCTCCAGCACAGCCTACATGCAGCTCAGCAGCCTGACATTTGAGGACTCTGCGGTCTATTATTGTGCAAGCCCCATTATTACGTACTACGGAGGGTACTTTGACTACTGG	48	IGHV01-53*01	IGHD01	IGHJ02-01*01
042022_GP_PR8_1	0.000220556	1	CASPYGSREMDYW	AGGCCACACTGACTGCAGACAAATCCTCCAGCACAGCCTACATGCAACTCAGCAGCCTGACATCTGAGGACTCTGCGGTCTACTTCTGTGCAAGCCCTTACGGTAGTAGAGAGATGGACTACTGG	39	IGHV01-82*01	IGHD01-01*01	IGHJ04-01*01
042022_GP_PR8_1	0.000441112	2	CASQAPYYYGSSPWFAYW	CAGACAAATCCTCCAGCACAGCGTACATGGAGCTCCGCAGCCTGACATCTGAGGACTCTGCGGTCTATTTCTGTGCAAGCCAGGCCCCCTATTACTACGGTAGTAGCCCCTGGTTTGCTTACTGG	54	IGHV01-81*01	IGHD01-01*01	IGHJ03-01*01
042022_GP_PR8_1	0.000220556	1	CASQGYDGYYVLDYW	CCTTCTCTTTGGAAACCTCTGCCAGCACTGCCTATTTGCAGATCAACAACCTCAAAAATGAGGACACGGCTACATATTTCTGTGCAAGCCAAGGGTATGATGGTTACTACGTCCTTGACTACTGG	45	IGHV09-03*01	IGHD02-03*01	IGHJ02-01*01
042022_GP_PR8_1	0.000661667	3	CASQRQLLGSW	TGGAGATGTTAATCCTAAAAGTAGACAAATCCTCCAGCGCAGCCTACATGGACCTCCGCAGCCTGACATCTGAGGACACTGCAGTCCATTACTGTGCAAGCCAACGGCAGTTGCTTGGCTCCTGG	33	IGHV01	unknown	unknown
042022_GP_PR8_1	0.000220556	1	CASRDGYYEAYW	ACAAGGCCACACTGACTTCAGACAAGTCCTCCAGCACAGCGTACATGGAGCTCCGCAGCCTGACATCTGAGGACTCTGCGGTCTATTTCTGTGCAAGCCGGGATGGTTACTACGAGGCTTACTGG	36	IGHV01-81*01	IGHD02-03*01	IGHJ03-01*01
042022_GP_PR8_1	0.000661667	3	CASREFAFW	AGTTCAAGGGCAAGGCCACATTGACTGTAGACACATCCTCCAGCACAGCCTACATGCAGCTCAGCAGCCTGACATCTGAGGACTCTGCGGTCTATTACTGTGCAAGCCGAGAGTTTGCTTTCTGG	27	IGHV01	unknown	IGHJ03-01*01
042022_GP_PR8_1	0.000220556	1	CASREFAYW	AGCTCAGGGGCAAGGCCACATTGACTGTAGACACATCCTCCAGCACAGCCTACATGCAGCTCAGCAGCCTGACATCTGAGGACTCTGCGGTCTATTACTGTGCAAGCCGAGAGTTTGCTTACTGG	27	IGHV01	unknown	IGHJ03-01*01
042022_GP_PR8_1	0.00242611	11	CASREFAYW	AGTTCAAGGGCAAGGCCACATTGACTGTAGACACATCCTCCAGCACAGCCTACATGCAGCTCAGCAGCCTGACATCTGAGGACTCTGCGGTCTATTACTGTGCAAGCCGAGAGTTTGCTTACTGG	27	IGHV01	unknown	IGHJ03-01*01
042022_GP_PR8_1	0.000220556	1	CASREFAYW	GGTTCAAGGGCAAGGCCACATTGACTGTAGACACATCCTCCAACACAGGCTACATGCAGCTCAGCAGCCTGACATCTGAGGACTCTGCGGTCTATTACTGTGCAAGCCGAGAGTTTGCTTACTGG	27	IGHV01	unknown	IGHJ03-01*01
042022_GP_PR8_1	0.000220556	1	CASREFAYW	AGTTCAAGGGCAAGGCCACATTGACTGTAGACACATCCTCCAGCACAGCCTACATGCAGCTCAGCAGCCTGACATCTGAGGACTCTGCGGTCTATTACTGTGCAAGTCGAGAGTTTGCTTACTGG	27	IGHV01	unknown	IGHJ03-01*01
042022_GP_PR8_1	0.000220556	1	CASREFTYW	AGTTCAAGGGCAAGGCCACATTGACTGTAGACACATCCTCCAGCACTGCCTACATACAGTTCAGCAGCCTGACATCTGAGGACTCTGCGGTCTATTACTGTGCAAGCCGAGAGTTTACTTACTGG	27	IGHV01	unknown	IGHJ03-01*01
042022_GP_PR8_1	0.00110278	5	CASREFTYW	AGTTCAAGGGCAAGGCCACATTGACTGTAGACACATCCTCCAGCACTGCCTACATGCAGTTCAGCAGCCTGACATCTGAAGACTCTGCGGTCTATTACTGTGCAAGCCGAGAGTTTACTTACTGG	27	IGHV01	unknown	IGHJ03-01*01
042022_GP_PR8_1	0.000441112	2	CASREFTYW	AGTTCAAGGGCAAGGCCACATTGACTGTAGACACATCCTCCAGCACAGCCTACATGCAGCTCAGCAGCCTGACATCTGAGGACTCTGCGGTCTATTACTGTGCAAGCCGAGAGTTTACTTACTGG	27	IGHV01	unknown	IGHJ03-01*01
042022_GP_PR8_1	0.000220556	1	CASRENYGYDEYYFDYW	CTTTGGAAACCTCTGCCAGCACTGCCTATTTACAGATAAGCAACCTCAAAAATGAGGACACGGCTACGTATTTCTGTGCGAGTCGCGAAAACTATGGTTACGACGAGTACTACTTTGACTACTGG	51	IGHV09-04*01	IGHD02	IGHJ02-01*01
042022_GP_PR8_1	0.000661667	3	CASRITPRYYYAMDYW	TCACTCATGACACATCTAAGAACCATTTCTTCCTGAAGTTGAATTCTGTGACTACTGAGGACACAGCCACATATTACTGTGCAAGTCGTATTACCCCCCGATATTACTATGCTATGGACTACTGG	48	IGHV03-01*01	unknown	IGHJ04-01*01
042022_GP_PR8_1	0.000441112	2	CASRLWFAYW	TCAAGGGCAAGGCCACACTGACTGCAGACAAATCCTCCAGCACAGCGTACATGGAGCTCCGCAGCCTGACATCTGAGGACTCTGCGGTCTATTTCTGTGCAAGCAGGCTCTGGTTTGCTTACTGG	30	IGHV01-81*01	unknown	IGHJ03-01*01
042022_GP_PR8_1	0.000220556	1	CASRNFANW	ACTTCAAGGGCAAGGCCACATTGACTGTTGACACATCCTCCAGCACAGCCTACATGCAGCTCAGCAGCCTGACATCTGAGGATTCTGCGGTCTATTATTGTGCAAGCCGGAACTTTGCTAACTGG	27	IGHV01	unknown	IGHJ03-01*01
042022_GP_PR8_1	0.00132333	6	CASRNFAYW	ACTTCAAGGGCAAGGCCACATTGACTGTAGACACATCCTCCAGCACAGCCTACATGCAGCTCAGCAGCCTGACATCTGAGGATTCTGCGGTCTATTACTGTGCAAGCCGGAACTTTGCTTACTGG	27	IGHV01	unknown	IGHJ03-01*01
042022_GP_PR8_1	0.000220556	1	CASRNFAYW	AGTTCAAGGGCAAGGCCACATTGACTGTAGACACATCCTCCAGCACAGCCTACATACAGCTCAGCAGCCTGACATCTGAGGATTCTGCGGTCTATTACTGTGCAAGCCGGAACTTTGCTTACTGG	27	IGHV01	unknown	IGHJ03-01*01
042022_GP_PR8_1	0.000220556	1	CASRPYYSNYRYFDVW	TGACTGCAGACAAATCCTCCAGCACAGCCTACATGCAACTCAGCAGCCTGACATCTGAGGACTCTGCGGTCTACTTCTGTGCAAGCCGTCCCTACTATAGTAACTACCGGTACTTCGATGTCTGG	48	IGHV01-82*01	IGHD02	IGHJ01-01*01
042022_GP_PR8_1	0.000441112	2	CASSENWYWYFDVW	CCACACTGACTGCAGACAAATCCTCCAGCACAGCGTACATGGAGCTCCGCAGCCTGACATCTGAGGACTCTGCGGTCTATTTCTGTGCAAGTTCAGAGAACTGGTACTGGTACTTCGATGTCTGG	42	IGHV01-81*01	unknown	IGHJ01-01*01
042022_GP_PR8_1	0.000220556	1	CASSGRQGFAYW	GCAAGGCCACTATAACTGCAGACACATCCTCCAACACAGCCTACCTGCAGCTCAGCAGCCTGACATCTGAGGACACTGCCATCTATTACTGTGCTAGCTCGGGACGGCAGGGGTTTGCTTACTGG	36	IGHV14-03*01	unknown	IGHJ03-01*01
042022_GP_PR8_1	0.000220556	1	CASSGTWGYFDVW	AGGCCACATTGACTGCAGACAAATCCTCCAGCACAGCCTACATGCAACTGAGCAGCCTGACATCTGAGGACTCTGCAGTCTATTACTGTGCAAGTTCTGGGACGTGGGGGTACTTCGATGTCTGG	39	IGHV01-04*01	unknown	IGHJ01-01*01
042022_GP_PR8_1	0.000220556	1	CASSLTGAMDYW	GCAAGGCCACTATAACAGCAGACACATCCTCCAACACAGCCTACCTGCAGCTCAGCAGCCTGACATCTGAGGACACTGCCGTCTATTACTGTGCTAGTTCCCTAACTGGAGCTATGGACTACTGG	36	IGHV14-02*01	IGHD04-01*01	IGHJ04-01*01
042022_GP_PR8_1	0.000220556	1	CASSQLGRGFAYW	GGTTCACCATCTCCAGAGATAATTCCCAAAGCATCCTCTATCTTCAAATGAATGCCCTGAGAGCTGAGGACAGTGCCACTTATTACTGTGCAAGTTCCCAACTGGGACGGGGGTTTGCTTACTGG	39	IGHV07-03*01	IGHD04-01*02	IGHJ03-01*01
042022_GP_PR8_1	0.000441112	2	CASSSYYFDYW	AGGACAAGGCCACATTGACTGTAGACAAATCCTCCAGCACAGCCTACATGCAGCTCAGCAGCCTGACATCTGAGGACTCTGCGGTCTATTACTGTGCAAGTAGCTCCTACTACTTTGACTACTGG	33	IGHV01	unknown	IGHJ02-01*01
042022_GP_PR8_1	0.000220556	1	CASSYDGYPYFDSW	CCACACTGACTGTAGACAAATCCTCCAGCACAGCCTACATGCAACTCAGCAGCCTGACATCTGAGGACTCTGCGGTCTATTACTGTGCAAGTTCCTATGATGGTTACCCCTACTTTGACTCCTGG	42	IGHV01-64*01	IGHD02-03*01	IGHJ02-01*01
042022_GP_PR8_1	0.000220556	1	CASSYDGYPYFDYW	CCACACTGACTGTAGACAAATCCTCCAGCACAGCCTACATGCAACTCAGCAGCCTGACATCTGAGGACTCTGCGGTCTATTACTGTGCAAGTTCCTATGATGGTTACCCCTACTTTGACTACTGG	42	IGHV01-64*01	IGHD02-03*01	IGHJ02-01*01
042022_GP_PR8_1	0.000220556	1	CASTAVVADWYFDVW	CGCTGACTGCAGACAAATCCTCCAGCACTGCCTACATGCAGCTCAGCAGCCTGACATCTGAGGACTCTGCGGTCTATTTCTGTGCCTCTACTGCGGTAGTAGCGGACTGGTACTTCGATGTCTGG	45	IGHV01-54*01	IGHD01-01*01	IGHJ01-01*01
042022_GP_PR8_1	0.000220556	1	CASTTVVADWYFDVW	CACTGACTGCAGACAAATCCTCCAGCACTGCCTACATGCAGCTCAGCAGCCTGACATCTGAGGACTCTGCGGTCTATTTCTGTGCCTCTACTACGGTAGTAGCGGACTGGTACTTCGATGTCTGG	45	IGHV01-54*01	IGHD01-01*01	IGHJ01-01*01
042022_GP_PR8_1	0.000220556	1	CASTTVVEGYYFDYW	CACTGACTTCAGACAAATCCTCCAGCACAGCCTACATGCAGCTCAGCAGCCTGACATCTGAGGACTCTGCAGTCTATTTCTGTGCAAGCACTACGGTAGTAGAAGGGTACTACTTTGACTACTGG	45	IGHV01-77*01	IGHD01-01*01	IGHJ02-01*01
042022_GP_PR8_1	0.000882223	4	CASTTVVEGYYFDYW	CACTGACTGCAGACAAATCCTCCAGCACAGCCTACATGCAGCTCAGCAGCCTGACATCTGAGGACTCTGCAGTCTATTTCTGTGCAAGCACTACGGTAGTAGAAGGGTACTACTTTGACTACTGG	45	IGHV01-77*01	IGHD01-01*01	IGHJ02-01*01
042022_GP_PR8_1	0.001985	9	CASYDGYGYYAMDYW	CATTGACTGTTGACAAGTCCTCCAGCACAGCCTACATGGAGCTCAACAGCCTGACATCTGAGGACTCTGCAGTCTATTACTGTGCAAGTTATGATGGTTACGGTTACTATGCTATGGACTACTGG	45	IGHV01-19*01	IGHD02-03*01	IGHJ04-01*01
042022_GP_PR8_1	0.000441112	2	CASYDNYVAMDYW	GAATCTCCATCACTCGTGACACATCTAAGAACCAGTTTTTCCTGAAGTTGGATTCTGTGACTACTGAGGACACAGCCACATATTACTGTGCAAGTTATGATAACTACGTTGCTATGGACTACTGG	39	IGHV03-06*01	unknown	IGHJ04-01*01
042022_GP_PR8_1	0.000441112	2	CASYDYDESSVLHWYFDVW	ACAACGCCAAAAATACGCTGTACCTGCAAATGAGCAAAGTGAGATCTGAGGACACAGCCCTTTATTACTGTGCAAGTTATGATTACGACGAGTCCTCGGTCCTCCACTGGTACTTCGATGTCTGG	57	IGHV04	IGHD02	IGHJ01-01*01
042022_GP_PR8_1	0.000441112	2	CASYGGFAYW	TCAAGGGCAAGGCCACACTGACTGCAGACAAATCCTCCAGCACAGCCTACATGCAGCTCAGCAGCCTGACCTCTGAGGACTCTGCGGTCTATTTCTGTGCAAGCTACGGGGGGTTTGCTTACTGG	30	IGHV01-80*01	unknown	IGHJ03-01*01
042022_GP_PR8_1	0.000220556	1	CASYGNYPYFDVW	AGGCCACATTGACTGTAGACAAATCCTCCAGCACAGCCTACATGCAGCTCAGCAGCCTGACATCTGAGGACTCTGCGGTCTATTACTGTGCAAGCTATGGTAACTACCCGTACTTCGATGTCTGG	39	IGHV01	IGHD02	IGHJ01-01*01
042022_GP_PR8_1	0.000441112	2	CASYVGSGYW	TCAAGGGCAAGGCCACATTGACTGTAGACACATCCTCCAGCACAGCCTACATGCAGCTCAGCAGCCTGACATCTGAGGACTCTGCGGTCTATTACTGTGCAAGCTACGTAGGGAGTGGCTACTGG	30	IGHV01	unknown	IGHJ02-01*01
042022_GP_PR8_1	0.000220556	1	CASYYDYAMDYW	GCAAGGCCACACTGACTGTAGACAAACCCTCCAGCACAGCCTACATGCAGCTCAGCAGCCTGACATCTGAGGACTCTGCGGTCTATTATTGTGCAAGCTACTATGATTATGCTATGGACTATTGG	36	IGHV01-72*01	IGHD02	IGHJ04-01*01
042022_GP_PR8_1	0.000220556	1	CASYYYGSSHWYFDVW	TGACTGCAGACAAATCCTCCAGCACAGCCTACATGCAGCTCAGCAGCCTGACATCTGAGGACTCTGCAGTCTATTTCTGTGCGAGTTATTACTACGGTAGTAGCCACTGGTACTTCGATGTCTGG	48	IGHV01-77*01	IGHD01-01*01	IGHJ01-01*01
042022_GP_PR8_1	0.000441112	2	CATCSSYYFDYW	GGAAGGCCACACTGACTGTAGACAAATCCTCCAGCACAGCCTACATGCAGTTCAGCAATCTGACATCTGAGGACTCTGCGGTCTATTATTGTGCAACATGTAGTTCCTACTACTTTGACTACTGG	36	IGHV01-53*01	unknown	IGHJ02-01*01
042022_GP_PR8_1	0.000220556	1	CATDNLAYW	AGTTCAAGGGCAAGGCCACATTGACTGTAGACACATCCTCCAGCACAGGTTCCATGCAGCTCAGCAGCCTGACATCTGAGGACTCTGCGGTCTATTACTGTGCAACGGATAACTTAGCTTACTGG	27	IGHV01	unknown	IGHJ03-01*01
042022_GP_PR8_1	0.00154389	7	CATDNLAYW	AGTTCAAGGGCAAGGCCACATTGACTGTAGACACATTTTCCAGTACAGCCTACATGCAGCTCAGCAGCCTGACATCTGAAGACTCTGCGGTCTATTACTGTGCAACGGATAACTTAGCTTACTGG	27	IGHV01	unknown	IGHJ03-01*01
042022_GP_PR8_1	0.000661667	3	CATDNLAYW	AGTTCAAGGGCAAGGCCACATTGACTGTAGACACATCCTCCAGCACAGCCTACATGCAGCTCAGCAGCCTGACATCTGAAGACTCTGCGGTCTATTACTGTGCAACGGATAACTTAGCTTACTGG	27	IGHV01	unknown	IGHJ03-01*01
042022_GP_PR8_1	0.000220556	1	CATFLDYYGSSYVLYAMDYW	AGTCCTCCAGCACAGCCTACATGGAGCTCCGCAGCCTGACATCTGAGGACTCTGCAGTCTATTACTGTGCAACATTTTTGGATTACTACGGTAGTAGCTACGTCCTCTATGCTATGGACTACTGG	60	IGHV01	IGHD01-01*01	IGHJ04-01*01
042022_GP_PR8_1	0.000220556	1	CATGGYYNFDYW	GCAAGGCCACACTGACTGTAGACAAACCCTCCAGCACAGCCTACATGCAGCTCAGCAGCCTGACATCTGAGGACTCTGCGGTCTATTATTGTGCAACGGGTGGTTACTACAACTTTGACTACTGG	36	IGHV01-72*01	IGHD02-03*01	IGHJ02-01*01
042022_GP_PR8_1	0.000220556	1	CATGNLAYW	AGTTCTGGGGCAAGGCCACATTGACTGTAGACACATCCTCCAGCACACCCTACATGCAGCTCCGCCGCCTGACATCTGAGGCCTCTGCGGTCTATTACTGTGCAACGGGTAACTTAGCTTACTGG	27	IGHV01	unknown	IGHJ03-01*01
042022_GP_PR8_1	0.0101456	46	CATGNLAYW	AGTTCTGGGGCAAGGCCACATTGACTGTAGACACATCCTCCAGCACAGCCTACATGCAGCTCAGCAGCCTGACATCTGAGGACTCTGCGGTCTATTACTGTGCAACGGGTAACTTAGCTTACTGG	27	IGHV01	unknown	IGHJ03-01*01
042022_GP_PR8_1	0.000882223	4	CATGNLAYW	AGTTCAAGGGCAAGGCCACATTGACTGTAGACACATCCTCCAGCACAGCCTACATGCAGCTCAGCAGCCTGACATCTGAGGACTCTGCGGTCTATTACTGTGCAACGGGTAACTTAGCTTACTGG	27	IGHV01	unknown	IGHJ03-01*01
042022_GP_PR8_1	0.000220556	1	CATGNLAYW	AGTTCAAGGGCAAGGCCACATTGACTGTAGACACATCCTCCAGCACAGCCTACATGCAGTTCAGCAGCCTGACATCTGAGGACTCTGCGGTCTATTACTGTGCAACGGGTAACTTAGCTTACTGG	27	IGHV01	unknown	IGHJ03-01*01
042022_GP_PR8_1	0.000220556	1	CATGNLAYW	AGTTCTGGGGCAAGGCTACGTTGACTGTAGACACATCCTCCAGCACAGCCTACATGCAGCTCAGCAGCCTGACATCTGAGGACTCTGCGGTCTATTACTGTGCAACGGGTAACTTAGCTTACTGG	27	IGHV01	unknown	IGHJ03-01*01
042022_GP_PR8_1	0.000220556	1	CATGNLAYW	AGTTCTGGGGCAAGGCCACATTGACTGTAGACACATCCTCCACCACAGCCTACATGCAGCCCAGCAGCCTGACATCTGAGGACTCTGCGGTCTATTACTGTGCAACGGGTAACTTAGCTTACTGG	27	IGHV01	unknown	IGHJ03-01*01
042022_GP_PR8_1	0.00110278	5	CATGNLAYW	AGTTCAGGGGTAAGGCCACATTGACTATAGACACATCCTCCAATACAGCCTACATGCAGCTCAGCAGCCTGACATCTGAGGACTCTGCGGTCTATTACTGTGCAACGGGTAACCTAGCTTACTGG	27	IGHV01	unknown	IGHJ03-01*01
042022_GP_PR8_1	0.000220556	1	CATGNLAYW	AGTTCAGGGGCAAGGCCACATTGACTGTTGCCACATCCTCCAGCACAGCCTCCATGCAGCTCAGCAGCCTGACATCTGAGGACTCTGCGGTCTATTACTGTGCAACGGGTAACTTAGCTTACTGG	27	IGHV01	unknown	IGHJ03-01*01
042022_GP_PR8_1	0.00242611	11	CATGNLGYW	AGTTCAAGGGCAAGGCCACATTGACTGTTGACACATCCTCCAGCACAGCCTACATGCAGCTCAGCGGCCTGACATCTGAGGACTCTGCGGTCTATTACTGTGCAACGGGTAACTTAGGTTACTGG	27	IGHV01	unknown	IGHJ03-01*01
042022_GP_PR8_1	0.000441112	2	CATGNLGYW	AGTTCAAAGGCAAGGCCACATTGACTGTTGACACATCCTCCAGCACAGCCTACATGCAGCTCAGCGGCCTGACATCTGAGGACTCTGCGGTCTATTACTGTGCAACGGGTAACTTAGGTTACTGG	27	IGHV01	unknown	IGHJ03-01*01
042022_GP_PR8_1	0.000220556	1	CATGNLGYW	AATTCAAGGGCAAGGCCACATTGACTGTTGACACATCCTCCAGCACAGCCTACATGCAGCTCAGCGGCCTGACATCTGAGGACTCTGCGGTCTATTACTGTGCAACGGGTAATTTAGGTTACTGG	27	IGHV01	unknown	IGHJ03-01*01
042022_GP_PR8_1	0.000220556	1	CATGNLGYW	AGTTCAAGGGCAAGGCCACATTGACTGTAGACAAGTCCTCCAGCACAGCCTACATGGAGCTCCGCAGCCTGACATCTGAGGACTCTGCGGTCTATTACTGTGCAACGGGTAACTTAGGTTACTGG	27	IGHV01	unknown	IGHJ03-01*01
042022_GP_PR8_1	0.000661667	3	CATGNLGYW	AGTTCAAGGGCAAGGCCACATTGACTGTGGACACATCCTCCAGCACAGCCTACATGCAGCTCAGCAGCCTGACATCTGAGGACTCTGCGGTCTATTACTGTGCAACGGGTAACTTAGGTTACTGG	27	IGHV01	unknown	IGHJ03-01*01
042022_GP_PR8_1	0.000220556	1	CATGSSAAWFAYW	AGGCCACATTGACTGTAGACAAGTCCTCCAGCACAGCCTACATGGAGCTCCGCAGCCTGACATCTGAGGACTCTGCAGTCTATTACTGTGCAACCGGTAGTAGCGCGGCCTGGTTTGCTTACTGG	39	IGHV01	IGHD01-01*01	IGHJ03-01*01
042022_GP_PR8_1	0.000220556	1	CATGTTVPLAYW	GCAAGGCCTCACTGACTGTAGACAAATCCTCCAGGACAGCCTACATGCAGGTCAGCAGCCTGACATCTGAGGACTCTGCGGTCTATTATTGTGCTACTGGGACTACGGTACCCCTTGCTTACTGG	36	IGHV01-53*01	IGHD01-01*01	IGHJ03-01*01
042022_GP_PR8_1	0.000220556	1	CATGWFAYW	AGTTCAAGGGCAAGGCCACATTGACTGTAGACAAGTCCTCCAGCACAGCCTACATGGAGCTCCGCAGCCTGACATCTGAGGACTCTGCAGTCTATTACTGTGCAACTGGGTGGTTTGCTTACTGG	27	IGHV01	unknown	IGHJ03-01*01
042022_GP_PR8_1	0.000661667	3	CATHYYGSSYWYFDVW	TCTCTTTGGAAACCTCTGCCAGCACTGCCTATTTGCAGATCAACAACCTCAAAAATGAGGACACGGCTACATATTTCTGTGCAACCCATTACTACGGTAGTAGCTACTGGTACTTCGATGTCTGG	48	IGHV09-03*01	IGHD01-01*01	IGHJ01-01*01
042022_GP_PR8_1	0.000220556	1	CATLRLGAMDYW	GCAAGGCCACACTGACTGCAGACAAATCCTCCAGCACAGCCTACATGCAACTCAGCAGCCTGACATCTGAGGACTCTGCGGTCTACTTCTGTGCAACCCTCAGGCTAGGGGCTATGGACTACTGG	36	IGHV01-82*01	IGHD03-02*02	IGHJ04-01*01
042022_GP_PR8_1	0.000220556	1	CATNGNYDTWFAYW	CCACAATGACTGTAGACAAATCCTCCAGCACAGCCTATATGGAACTTGCCAGACTGACATCTGAGGACTCTGCCGTCTATTACTGTGCAACTAATGGTAACTACGATACCTGGTTTGCTTACTGG	42	IGHV01-67*01	IGHD02	IGHJ03-01*01
042022_GP_PR8_1	0.00419056	19	CATNNLAYW	AGTTCAAGGGCAAGGCCACATTGACTGTAGACACATCCTCCAGCACAGCCTACATGCAGCTCAGCAGCCTGACATCTGAGGACTCTGCGGTCTATTACTGTGCAACGAATAACTTAGCTTACTGG	27	IGHV01	unknown	IGHJ03-01*01
042022_GP_PR8_1	0.000220556	1	CATNNLAYW	AGTTCAAGGGCAAGGCCACATTGACTGTAGACACATCCTCCAGCACAGCCTACATGCAGCTCAGCAGCCTGACATCTGAGGACTCTTCGGTCTATTACTGTGCAACGAATAACTTAGCTTACTGG	27	IGHV01	unknown	IGHJ03-01*01
042022_GP_PR8_1	0.00132333	6	CATNNLAYW	AGTTCAAGGGCAAGGCCACATTGACTGTAGACACATCCTCCAGCACAGCCTACATGCAGCTCAGCAGCCTGACATCTGGGGACTCTGCGGTCTATTACTGTGCAACAAATAACTTAGCTTACTGG	27	IGHV01	unknown	IGHJ03-01*01
042022_GP_PR8_1	0.00154389	7	CATNNLGYW	AGTTCAAGGGCAAGGCCACATTGACTGTAGACACATCCTCCAACACGGCCTACATGCAGCTCAGCAGCCTGACATCTGAGGACTCTGCGGTCTATTACTGTGCAACGAATAACTTAGGTTACTGG	27	IGHV01	unknown	IGHJ03-01*01
042022_GP_PR8_1	0.00110278	5	CATNNLGYW	AGTTCAAGGGCAAGGCCACATTGACTGTAGACACATCCTCCAGCACAGCCTACATGCAGCTCAGCAGCCTGACATCTGAGGACTCTGCGGTCTATTACTGTGCAACGAATAACTTAGGTTACTGG	27	IGHV01	unknown	IGHJ03-01*01
042022_GP_PR8_1	0.000220556	1	CATNWEGDYYAMDYW	ACATCTCCAGAGACAATGCCAAGAACACCCTGTTCCTGCAAATGACCAGTCTGAGGTCTGGGGACACGGCCATGTATTACTGTGCAACGAACTGGGAGGGAGATTACTATGCTATGGACTACTGG	45	IGHV05-17*01	IGHD04-01	IGHJ04-01*01
042022_GP_PR8_1	0.000220556	1	CATNWEGDYYAMDYW	ACCATCTCAGAGACAATGCCAAGAACACCCTGTTCCTGCAAATGACCAGTCTGAGGTCTGAGGACACGGCCATGTATTACTGTGCAACGAACTGGGAGGGAGATTACTATGCTATGGACTACTGG	45	IGHV05-17*01	IGHD04-01	IGHJ04-01*01
042022_GP_PR8_1	0.0202911	92	CATNWEGDYYAMDYW	CCATCTCCAGAGACAATGCCAAGAACACCCTGTTCCTGCAAATGACCAGTCTGAGGTCTGAGGACACGGCCATGTATTACTGTGCAACGAACTGGGAGGGAGATTACTATGCTATGGACTACTGG	45	IGHV05-17*01	IGHD04-01	IGHJ04-01*01
042022_GP_PR8_1	0.000220556	1	CATNYYGSGHWYFDVW	TGACTGTAAACAAGTCCTCCAGCACAGCCTACATGGAGCTCCGCAGCCTGACATCGGAGGATTCTGCAGTCTATTACTGTGCAACCAATTACTACGGTAGTGGCCACTGGTACTTCGATGTCTGG	48	IGHV01-22*01	IGHD01-01*01	IGHJ01-01*01
042022_GP_PR8_1	0.000220556	1	CATRGVYDVYYRFVYW	TGACTGTAGACAAGTCCTCCAGCACAGCCTACATGGAGCTCCGCAGCCTGACATCTGAGGACACTGCAATTTATTACTGTGCAACAAGAGGTGTCTATGATGTTTACTACAGGTTTGTTTACTGG	48	IGHV01	IGHD02-03*01	IGHJ03-01*01
042022_GP_PR8_1	0.000220556	1	CATSVDAMDYW	AGGGCAAGGCCACTATAACTGCAGACACATCCTCCAACACAGCCTACCTGCAGCTCAGCAGCCTGACATCTGAGGACACTGCCATCTATTACTGTGCTACCTCGGTTGATGCTATGGACTACTGG	33	IGHV14-03*01	unknown	IGHJ04-01*01
042022_GP_PR8_1	0.000220556	1	CATSVDAMDYW	AGGGCAAGACCACTATAACTGCAGACACATCCTCCAACACAGCCTACCTGCAGCTCAGCAGCCTGACATCTGAGGACACTGCCATCTATTACTGTGCTACCTCGGTTGATGCTATGGACTACTGG	33	IGHV14-03*01	unknown	IGHJ04-01*01
042022_GP_PR8_1	0.000220556	1	CATTVVADAMDYW	GGTTTGCCTTCTCTTTGGAAACCTCTGCCAGCACTGCCTATTTGCAGATCAACAACCTCAAAAATGAGGACACGGCTACATATTTCTGTGCAACTACGGTAGTAGCTGATGCTATGGACTACTGG	39	IGHV09-03*01	IGHD01-01*01	IGHJ04-01*01
042022_GP_PR8_1	0.00110278	5	CATTYFYFDYW	TATCCAGACTGAGCATCAGCAAGGATAACTCCAAGAGCCAAGTTTTCTTAAAACTGAACAGTCTGCAAACTGATGACACAGCCACGTACTACTGTGCCACCACCTACTTTTACTTTGACTACTGG	33	IGHV02-03*01	unknown	IGHJ02-01*01
042022_GP_PR8_1	0.000441112	2	CATTYLYFDYW	TATCCAGACTGAGCATCAGCAAGGATAACTCCAAGAGCCAAGTTTTCTTAAAACTGAACAGTCTGCAAACTGATGACACAGCCACGTATTATTGTGCCACCACCTACCTTTACTTTGACTACTGG	33	IGHV02-03*01	unknown	IGHJ02-01*01
042022_GP_PR8_1	0.000441112	2	CATYSNYVERFAYW	TGAGCATCAGCAAGGATAACTCCAAGAGCCAAGTTTTCTTAAAACTGACCAGTCTGCAAACTGATGACACAGCCACGTACTACTGTGCCACATATAGTAACTACGTAGAGAGGTTTGCTTACTGG	42	IGHV02-03*01	IGHD02	IGHJ03-01*01
042022_GP_PR8_1	0.000441112	2	CATYYGGDFDYW	GCCGATTCACCATCTCCAGAGACAATGCCAAGAACACCCTGTTCCTGCAAATGACCAGTCTGAGGTCTGAGGACACGGCCATGTATTACTGTGCAACTTACTACGGGGGGGACTTTGACTACTGG	36	IGHV05-17*01	IGHD01	IGHJ02-01*01
042022_GP_PR8_1	0.000441112	2	CAVDSSGTGFAYW	AGGCCACTATAACTGCAGACACATCCTCCAACACAGCCTACCTGCAGCTCAGCAGCCTGACATCTGAGGACACTGCCATCTATTACTGTGCCGTAGACAGCTCAGGGACGGGGTTTGCTTACTGG	39	IGHV14-03*01	IGHD03-02*02	IGHJ03-01*01
042022_GP_PR8_1	0.000220556	1	CAVITTVDYW	TCAAGGGCAAGGCCACATTGACTGTAGACACATCCTCCAGCACAGCCTATATGCAGCTCAGCAACCTGACATCTGAGGACCCTGCGGTCTATTACTGTGCAGTAATTACTACGGTAGACTACTGG	30	IGHV01	IGHD01	unknown
042022_GP_PR8_1	0.00110278	5	CAVITTVDYW	TCAAGGGCAAGGCCACATTGACTGTAGACACATCCTCCAGCACAGCCTACATGCAGCTCAGCAGCCTGACATCTGAGGACTCTGCGGTCTTTTACTGTGCAGTAATTACTACGGTGGACTACTGG	30	IGHV01	IGHD01	IGHJ04-01*01
042022_GP_PR8_1	0.000441112	2	CAVITTVDYW	TTAAGGGCAAGGCCACATTGACTGTAGACACATCCTCCAGCACAGCCTACATGCAGCTCAGCAGCCTGACATCTGAGGACTCTGCGGTCTATTACTGTGCAGTAATTACTACGGTAGACTACTGG	30	IGHV01	IGHD01	unknown
042022_GP_PR8_1	0.000220556	1	CAVITTVDYW	TCAAGGGCAAGGCCACATTGACTGTAGACACATCCTCCAGCACAGCCTATATGCAGCTCAGCAGCCTGACATCTGAGGACTCTGCGGTCTATTACTGTGCAGTAATTACTACGGTAGACTACTGG	30	IGHV01	IGHD01	unknown
042022_GP_PR8_1	0.000220556	1	CAVIYYDYENYAMDYW	TGACTGTAGACACATCCTCCAGCACAGCCTACATGGAGCTAAACAGCCTGACTTCTGAGGACTCTGCGGTCTATTACTGTGCAGTGATCTACTATGATTACGAAAACTATGCTATGGACTACTGG	48	IGHV01-36*01	IGHD02	IGHJ04-01*01
042022_GP_PR8_1	0.000441112	2	CAVSLKWAFDYW	ACAAGGCCACATTGACTGTAAACAAGTCCTCCAGCACAGCCTACATGGAGCTCCGCAGCCTGACATCGGAGGATTCTGCAGTCTATTACTGTGCAGTATCACTAAAGTGGGCCTTTGACTACTGG	36	IGHV01-22*01	IGHD01-03*01	IGHJ02-01*01
042022_GP_PR8_1	0.000220556	1	CAVSLKWAFDYW	ACAAGGCCACATTGACTGTAAACAAGTCCTCCAGCACAGCCTACATGGAGCTCCGCTGCCTGACATCGGAGGATTCTGCAGTCTACTACTGTGCAGTATCACTAAAGTGGGCCTTTGACTACTGG	36	IGHV01-22*01	IGHD01-03*01	IGHJ02-01*01
042022_GP_PR8_1	0.000220556	1	CAVVYEILYAMDYW	CCACATTGACTGTTGACAAGTCCTCCAGCACAGCCTACATGGAGCTCAACAGCCTGACATCTGAGGACTCTGCAGTCTATTTTTGTGCAGTCGTCTATGAGATCCTTTATGCTATGGACTACTGG	42	IGHV01-19*01	unknown	IGHJ04-01*01
042022_GP_PR8_1	0.000220556	1	CAVYDSSFYYFDYW	CCATACTGACTGCAGACAAATCTTCCAGCACAGCCTATATGCAACTCAGCAGCCTGACATCTGAGGACTCTGCTGTCTACTTCTGTGCGGTCTACGATAGTAGCTTTTACTACTTTGACTACTGG	42	IGHV01-82*01	IGHD01-01*01	IGHJ02-01*01
042022_GP_PR8_1	0.000220556	1	CAVYYGFDDGSGYW	CCACATTGACTGTAGACAAATCCTCCGCCACAGCCTTTATGCTGCTCAGCAGCCTGACATCTGAGGACTCTGCGGTCTATTTCTGTGCAGTCTACTATGGTTTCGACGACGGGTCTGGTTACTGG	42	IGHV01	IGHD02	IGHJ03-01*01
042022_GP_PR8_1	0.000220556	1	CAYDGYHDAMDYW	GACTGAGCATCAGCAAGGACAATTCCAAGAGTCAAGTTTTCTTTAAAATGAACAGTCTGCAAGCTGATGACACAGCCATATATTACTGTGCCTATGATGGTTATCACGATGCTATGGACTACTGG	39	IGHV02-02*01	IGHD02-03*01	IGHJ04-01*01
042022_GP_PR8_1	0.000220556	1	CAYDGYYDYYAMDYW	CATTGACTGTAGACAAATCCTCCAGCACAGCCTACATGCAGCTCAACAGCCTGACATCTGAGGACTCTGCGGTCTATTACTGTGCCTATGATGGTTACTACGATTACTATGCTATGGACTACTGG	45	IGHV01	IGHD02-03*01	IGHJ04-01*01
042022_GP_PR8_1	0.000441112	2	CAYGNYEGDFDYW	AGGCCACACTGACTGCAGACAAATCCTCCAGCACAGCCTACATGCAACTCAGCAGCCTGACATCTGAGGACTCTGCGGTCTACTTCTGTGCCTATGGTAACTACGAAGGGGACTTTGACTACTGG	39	IGHV01-82*01	IGHD02	IGHJ02-01*01
042022_GP_PR8_1	0.000220556	1	CAYPTVGEYFDVW	AGGCCACACTGACTGCAGACAAGTCCTCCAGCACAGCCTACATGAGGCTCAGCAGCCTGACATCTGAGGACTCTGCAGTCTATTTCTGTGCATATCCTACTGTCGGGGAATACTTCGATGTCTGG	39	IGHV01-77*01	unknown	IGHJ01-01*01
042022_GP_PR8_1	0.000661667	3	CAYYDYTGYFDYW	AGGCCACATTGACTGCAGACAAATCCTCCAGCACAGCCTACATGCAGCTGAGCAGCCTGACATATGAGGACTCTGCAGTCTATTACTGTGCATACTATGATTACACGGGATACTTTGACTACTGG	39	IGHV01-07*01	IGHD02	IGHJ02-01*01
042022_GP_PR8_1	0.000441112	2	CCHYYGGSPPFAYW	TTGCCTTCTCTTTGGAAACCTCTGCCAGCACTGCCTATTTGCAGATCAACAACCTCAAAAATGAGGACACGGCTACATATTTCTGTTGCCATTACTACGGTGGTAGTCCCCCCTTTGCTTACTGG	42	IGHV09-03*01	IGHD01	IGHJ03-01*01
042022_GP_PR8_1	0.000220556	1	CCHYYGSSPPFAYW	TTGCCTTCCCTTTGGAAACCTCTGACAGCACTGCCTATTTGCAGATCAACAACCCCAAAAATGAGGACACGGCTACATATTTCTGTTGCCATTACTACGGTAGTAGTCCCCCCTTTGCTTACTGG	42	IGHV09-03*01	IGHD01-01*01	IGHJ03-01*01
042022_GP_PR8_1	0.000220556	1	CCHYYGSSPPFAYW	TTGCCTTCTCCTTGGAAGCCTCTGACAGCACTGCCTATTTGCAGATCAACAACCTCAAAAATGAGGACACGGCTACATATTTCTGTTGCCATTACTACGGTAGTAGTCCCCCCTTTGCTTACTGG	42	IGHV09-03*01	IGHD01-01*01	IGHJ03-01*01
042022_GP_PR8_1	0.000220556	1	CCHYYGSSPPFAYW	TTGCCTTCTCTTTGGAAACCCCTGACAGCACTGCCTATTTGCAGATCAACAACCTCAAAAATGAGGACACGGCTACATATTTCTGTTGCCATTACTACGGCAGTAGTCCCCCCTTTGCTTACTGG	42	IGHV09-03*01	IGHD01-02*01	IGHJ03-01*01
042022_GP_PR8_1	0.000220556	1	CCHYYGSSPPFAYW	TTTGCCTCTCTTTGGAAACCTCTGCCAGCACTGCCTATTTGCAGATCAACAACCTCAAAAATGAGGACACGGCTACATATTTCTGTTGCCATTACTACGGTAGTAGTCCCCCCTTTGCTTACTGG	42	IGHV09-03*01	IGHD01-01*01	IGHJ03-01*01
042022_GP_PR8_1	0.00617556	28	CCHYYGSSPPFAYW	TTGCCTTCTCTTTGGAAACCTCTGACAGCACTGCCTATTTGCAGATCAACAACCTCAAAAATGAGGACACGGCTACATATTTCTGTTGCCATTACTACGGTAGTAGTCCCCCCTTTGCTTACTGG	42	IGHV09-03*01	IGHD01-01*01	IGHJ03-01*01
042022_GP_PR8_1	0.00330834	15	CCHYYGSSPPFAYW	TTGCCTTCTCTTTGGAAACCTCTGCCAGCACTGCCTATTTGCAGATCAACAACCTCAAAAATGAGGACACGGCTACATATTTCTGTTGCCATTACTACGGTAGTAGTCCCCCCTTTGCTTACTGG	42	IGHV09-03*01	IGHD01-01*01	IGHJ03-01*01
042022_GP_PR8_1	0.000220556	1	CCRGPLRLRYFDVW	CCACACTGACTGCAGACACATCCTCCAGCACAGCCTACATGCAGCTCAGCAGCCTGACATCTGAGGACTCTGCAGTCTATTTCTGTTGTAGAGGGCCACTCCGTCTTAGGTACTTCGATGTCTGG	42	IGHV01	unknown	IGHJ01-01*01
042022_GP_PR8_1	0.000220556	1	CCVSFITTTYYFDYW	CATTCTCTGTAGACCGGTCCTCCAGCACAGTGTACATGGTGTTGAACAGCCTGACATCTGAGGACCCTGCTGTCTATTACTGTTGTGTTTCCTTTATTACTACGACTTACTACTTTGACTACTGG	45	IGHV01-11*01	IGHD01-01*01	IGHJ02-01*01
042022_GP_PR8_1	0.000661667	3	CEETYFDYDGAWFACW	TGACGGCAGACACATCCTCCAGCACTGCCTACATGCAGCTCAGCAGCCTAACATCTGAGGACTCTGCGGTCTATTACTGTGAAGAGACCTACTTTGATTACGACGGGGCCTGGTTTGCTTGCTGG	48	IGHV01-66*01	IGHD02	IGHJ03-01*01
042022_GP_PR8_1	0.000882223	4	CEETYYDYDGAWFAYW	TGACGGCAGACACATCCTCCAGCACTGCCTACATGCAGCTCAGCAGCCTAACATCTGAGGACTCTGCGGTCTATTACTGTGAAGAGACCTACTATGATTACGACGGGGCCTGGTTTGCTTACTGG	48	IGHV01-66*01	IGHD02	IGHJ03-01*01
042022_GP_PR8_1	0.000441112	2	CEETYYEYDGAWFAYW	TGACGGCAGACACATCCTCCAGCACTGCCTACATGCAGCTCAGCAGCCTAACATCTGAGGACTCTGCGGTCTATTACTGTGAAGAGACTTACTATGAGTACGACGGGGCCTGGTTTGCTTACTGG	48	IGHV01-66*01	unknown	IGHJ03-01*01
042022_GP_PR8_1	0.000220556	1	CERGGRYYYAMDYW	CCACATTGACTGTAAACAAGTCGTCCAGCTCAGCCTACATGGAACTCCGCAGCCTGACATCGGAGGATTCTGCAGTCTATTACTGTGAAAGAGGGGGTAGATATTACTATGCTATGGACTACTGG	42	IGHV01-22*01	unknown	IGHJ04-01*01
042022_GP_PR8_1	0.000220556	1	CFYGNLAYW	CTGTGAAAGGGAGGTTCACCATCTCAAGAGATGATTCCAAAAGTAGTGTCTACCTGCAAATGAACAACTTAAGGGCTGAAGACACTGGAATTTATTACTGTTTTTATGGTAACCTTGCTTACTGG	27	IGHV06-03*01	IGHD02	IGHJ03-01*01
042022_GP_PR8_1	0.000220556	1	CGFLLHFFDYW	AGGGCAAGGCCACATTGACTGTAAACAAGTCCTCCAGCACGGCCTACATGGAGCTCCGCAGCCTGACATCGGAGGATTCTGCGGTCTATTACTGTGGGTTTTTACTACACTTCTTTGACTACTGG	33	IGHV01-22*01	unknown	IGHJ02-01*01
042022_GP_PR8_1	0.000661667	3	CGFLLYFFDYW	AGGGCAAGGCCACATTGACTGTAAACAAGTCCTCCAGCACAGCCTACATGGAGCTCCGCAGCCTGACATCGGAGGATTCTGCAGTCTATTACTGTGGGTTTTTACTATACTTCTTTGACTACTGG	33	IGHV01-22*01	unknown	IGHJ02-01*01
042022_GP_PR8_1	0.000441112	2	CGRFYDGSSYRGALDYW	CTGTAGACACATCCTCCAGCACAGCCTACATACAACTCAGCAGCCTGACATCTGAGGACTCTGCGGTCTATTACTGTGGAAGATTTTACGACGGTAGTAGTTATCGGGGTGCTTTGGACTACTGG	51	IGHV01	IGHD01-01*01	IGHJ04-01*01
042022_GP_PR8_1	0.000220556	1	CGRFYSGSSYRVIMDYW	CTGTAGACACATCCTCCAGAACAGGCTACATGCAACTCAGCAGCCTGACATCTGAGGACTCTGCGGTCTATTACTGTGGAAGATTTTACTCCGGTAGCAGTTACCGGGTTATTATGGACTACTGG	51	IGHV01	unknown	IGHJ04-01*01
042022_GP_PR8_1	0.000220556	1	CGRGENFDYW	TCATGGGCAAGGCCACATTCTCTGTAGACCGGTCCTCCAGCACAGTGTACATGGTGTTGAACAGCCTGACATCTGAGGACCCTGCTGTCTATTACTGTGGAAGGGGGGAAAACTTTGACTACTGG	30	IGHV01-11*01	unknown	IGHJ02-01*01
042022_GP_PR8_1	0.000220556	1	CGRGGLRAFDYW	ATAAGGCCACACTAACTGTAGACAAATCCTCCAGCACAGCCTACATGCAGGTCAACAGCCTGACATTTGAGGACTCTGCGGTCTATTACTGTGGAAGAGGAGGATTGCGCGCCTTTGACTACTGG	36	IGHV01	unknown	IGHJ02-01*01
042022_GP_PR8_1	0.000220556	1	CGRGGNLWSIGLDYW	CCATCTCCAGAGACAATACCAAGAACACCCTGTATCTGCAGATGAGCAGTCTGAGGTCTGAGGACACGGCCTTATTTTACTGTGGAAGGGGTGGTAACCTCTGGTCTATAGGTTTGGACTACTGG	45	IGHV05-09*01	unknown	IGHJ04-01*01
042022_GP_PR8_1	0.000220556	1	CGRGWLRREGFAYW	CCACATTGACTGTAGACAAATCCTCCAGCACAGCCTACATGCAGCTCAGCAGCCTGACATCTGAGGACTCTGCGGTCTATTACTGTGGAAGAGGATGGTTACGACGTGAGGGGTTTGCTTACTGG	42	IGHV01	IGHD02	IGHJ03-01*01
042022_GP_PR8_1	0.000441112	2	CGRHEAVTGTDAMDYW	TGACTGCGGACAAATCCTCCAGCACAGTCTATATGGAGTTTAGTAGATTGACATCTGAAGACTCTGCGGTCTATTTCTGTGGAAGACACGAAGCTGTAACTGGGACGGATGCTATGGACTACTGG	48	IGHV01-62-2*01	IGHD04-01*01	IGHJ04-01*01
042022_GP_PR8_1	0.000441112	2	CGRNYGSSGDWYFDVW	TGACTGTAAACAAGTCCTCCAGCACAGCCTACATGGAGCTCCGCAGCCTGACATCGGAGGATTCTGCAGTCTATTACTGTGGAAGAAATTACGGTAGTAGCGGGGACTGGTACTTCGATGTCTGG	48	IGHV01-22*01	IGHD01-01*01	IGHJ01-01*01
042022_GP_PR8_1	0.000441112	2	CGSIYYGNPMYYFDYW	TGACTGCAGACAAATCCTCCAGCACTGCCTACATGCAGCTCCGCAGCCTGGCATCTGAGGACTCTGCGGTCTATTTGTGTGGAAGTATCTACTATGGTAACCCCATGTACTACTTTGACTACTGG	48	IGHV01-54*01	IGHD02	IGHJ02-01*01
042022_GP_PR8_1	0.000220556	1	CGSIYYGNPMYYFDYW	TGACTGTAGACAAATCCTCCAGCACTGCCTACATGCAGCTCCGCAGCCTGGCATCTGAGGACTCTGCGGTCTATTTGTGTGGAAGTATCTACTATGGTAACCCCATGTACTACTTTGACTACTGG	48	IGHV01-54*01	IGHD02	IGHJ02-01*01
042022_GP_PR8_1	0.000220556	1	CGSTVSWYFDVW	GCAAGGCCACATTGACTGCAGACAAATCCTCCAGCACAGCCTACATGCAGCTCAACAGCCTGACATCTGAGGACTCTGCAGTCTATTTCTGTGGGTCTACGGTTTCCTGGTACTTCGATGTCTGG	36	IGHV01-78*01	unknown	IGHJ01-01*01
042022_GP_PR8_1	0.000220556	1	CGWLLFYYAMDYW	AGGCCACATTGACTGCAGACAAATCCTCCAGCACAGCCTACATGCAGCTGAGCAGCCTGACATATGAGGACTCTGCAGTCTATTACTGTGGATGGTTACTTTTTTACTATGCTATGGACTACTGG	39	IGHV01-07*01	IGHD02-03*01	IGHJ04-01*01
042022_GP_PR8_1	0.000220556	1	CIRGGFHGNKGALDYW	TGACTATTAATAAGTCCTCCAGTACAGCCTACATGGAGCTCCGCAGCCTGACATCGGATGATTCTGCACTCTATTACTGCATAAGAGGGGGCTTCCATGGTAACAAGGGTGCTTTGGACTACTGG	48	IGHV01-22*01	IGHD02	IGHJ04-01*01
042022_GP_PR8_1	0.000220556	1	CIRGGFHGNKGAMDYW	TGACTACTAATAAGTCCTCCAGCACAGCCTACATGGAGCTCCGCAGCCTGACTTCGGATGATTCTGCACTCTATTACTGCATAAGAGGGGGCTTCCATGGTAACAAGGGTGCTATGGACTACTGG	48	IGHV01-22*01	IGHD02	IGHJ04-01*01
042022_GP_PR8_1	0.000220556	1	CIRGGFHGNKGAMDYW	TGACTATTAATAAGGCCTACGCCACAGCCTACATGGAGCTCCGCAGCCTGACATCGGATGATTCTGCACTCTATTACTGCATAAGAGGGGGCTTCCATGGTAACAAGGGTGCTATGGACTATTGG	48	IGHV01-22*01	IGHD02	IGHJ04-01*01
042022_GP_PR8_1	0.000441112	2	CIRGGFHGNKGAMDYW	TGACTATTAATAAGTCCTCCACCACAGCCTACATGGAGCTCCGCAGCCTGACATCGGATGATTCTGCACTCTATTACTGCATAAGAGGGGGCTTCCATGGTAACAAGGGTGCTATGGACTACTGG	48	IGHV01-22*01	IGHD02	IGHJ04-01*01
042022_GP_PR8_1	0.000220556	1	CIRGGFYGNKGAMDYW	TGACTGTTAACAAGTCCTCCAGCACAGCCTACATGGAGCTCCGCAGCCTGACATCGGATGATTCTGCACTCTATTACTGTATAAGAGGGGGCTTCTATGGTAACAAGGGTGCTATGGACTACTGG	48	IGHV01-22*01	IGHD02	IGHJ04-01*01
042022_GP_PR8_1	0.000661667	3	CIRGGYFGNKGAMDYW	TGACTGTTAATAAGTCCTCCAGCACAGCCTACATGGAGCTCCGCAGCCTGACATCGGATGATTCTGCACTCTATTACTGTATAAGAGGGGGCTACTTTGGTAACAAGGGTGCTATGGACTACTGG	48	IGHV01-22*01	unknown	IGHJ04-01*01
042022_GP_PR8_1	0.000220556	1	CIRGGYYGNKGAMDYW	TGACTGTTAACAAGTCCTCCAGCACAGCCTACATGGAGCTCCGCAGCCTGACATCGGATGATTCTGCACTCTTTTACTGTATAAGAGGGGGCTACTATGGTAACAAGGGTGCTATGGACTACTGG	48	IGHV01-22*01	IGHD02	IGHJ04-01*01
042022_GP_PR8_1	0.000220556	1	CIRGGYYGNKGAMDYW	TGACTGTTAACAAGTCCTCCAGCACAGCCTACATGGAGCTCCGCAACCTGACATCGGATGATTCTGCACTCTTTTACTGTATAAGAGGGGGCTACTATGGTAACAAGGGTGCTATGGACTACTGG	48	IGHV01-22*01	IGHD02	IGHJ04-01*01
042022_GP_PR8_1	0.000220556	1	CIRSYDGSAYW	AGGGCAAGGCCACTATAACAGCAGACACATCCTCCAATACAGCCTACCTGCAGCTCAGCAGCCTGACATCTGAGGACACTGCCGTCTATTACTGTATAAGATCTTACGACGGGTCTGCTTACTGG	33	IGHV14-04*01	unknown	IGHJ03-01*01
042022_GP_PR8_1	0.000661667	3	CKHYYGSSSHAMDYW	AACTGACTGCAGTCACATCCGCCAGCACTGCCTACATGGAGCTCAGCAGCCTGACAAATGAGGACTCTGCGGTCTATTACTGTAAGCATTACTACGGTAGTAGCTCCCATGCTATGGACTACTGG	45	IGHV01-05*01	IGHD01-01*01	IGHJ04-01*01
042022_GP_PR8_1	0.000220556	1	CKNPEGYW	AGTCTGTGAAAGGGAGGTTCACCATCTCAAGAGATGATTCCAAAAGTGGTGTCTACCTACAAATGAACAACTTAAGGGCTGAAGACACTGGAATTTATTACTGCAAAAACCCCGAGGGCTACTGG	24	IGHV06-03*01	unknown	IGHJ04-01*01
042022_GP_PR8_1	0.000220556	1	CLDGYHYYAMDYW	CTCACAATCTCCAAGGAGACCTCCAACTACCAAGTATTCCTTAAACTCACCAGTGTGGACACTGCAGATTCTGCCACATACTACGGTGCTTGGATGGTTATCATTACTATGCTATGGACTACTGG	39	IGHV08-02*01	unknown	IGHJ04-01*01
042022_GP_PR8_1	0.000220556	1	CLGSHHRLRYFDVW	CCACACTGACTGTAGACAAATCCTCCAGCACAGCCTACATGCAGCTCAGCAGCCTGACATCTGAAGACTCTGCGGTCTATTTCTGTCTAGGTTCCCACCACCGTCTTAGGTACTTCGATGTCTGG	42	IGHV01-12*01	unknown	IGHJ01-01*01
042022_GP_PR8_1	0.000441112	2	CLIPHYYGSSYGYFDVW	CTGTAGACAAATCCTCCAGCACAGCCTACATGCAGCTCAGCAGCCTGACATCTGAGGACTCTGCGGTCTATTACTGTCTCATACCTCATTACTACGGTAGTAGCTACGGGTACTTCGATGTCTGG	51	IGHV01	IGHD01-01*01	IGHJ01-01*01
042022_GP_PR8_1	0.000441112	2	CLITTVGYW	AGTTCAAGAGCAAGGCCACACTGACTGTAGACACATCCTCCAGCACAGCCTACATGCAGCTCAGCAGCCTGACATCTGAGGACTCTGCGGTCTATTACTGTCTTATTACTACGGTAGGCTACTGG	27	IGHV01-55*01	IGHD01-01*01	unknown
042022_GP_PR8_1	0.000441112	2	CLNWDPFAYW	ACAAGGACAAGGCCGCATTGACTGTAGACACATCCTCCAGCACAGCCTATATGCACCTCAGCAGCCTGACATCTGAAACTACTGCTGTCTATTTCTGTTTAAATTGGGACCCGTTTGCTTACTGG	30	IGHV01-70*01	unknown	IGHJ03-01*01
042022_GP_PR8_1	0.000220556	1	CLNWDPFPCW	ACAAGCACAAGGCCGCATTGCCTGTAGACACATCCTCCAGCTCAGCCCACATGCAGCTCAGCAGCCTGACATCTGAAGACATTGCTGTCTATTTCTGTTTAAACTGGGACCCGTTTCCTTGCTGG	30	IGHV01-70*01	IGHD04-01	IGHJ03-01*01
042022_GP_PR8_1	0.000220556	1	CLNWDPFVYW	ACAAGGACAAGGCCGCATTGACTGTAGACACATCCTCCAGCACAGCCTACATGCAGCTCAGCAGTCTGACATCTGAAGACACTGCTGTCTATTTCTGTTTAAACTGGGACCCGTTTGTTTACTGG	30	IGHV01-70*01	IGHD04-01	IGHJ03-01*01
042022_GP_PR8_1	0.000441112	2	CLNWDPFVYW	ACAAGGACAAGGCCGCATTGACTGTAGACACATCCTCCAGCACAGCCTAAATGCAGCTCAGCAGTCTGACATCTGAAGACACTGCTGTCTATTTCTGTTTAAACTGGGACCCGTTTGTTTACTGG	30	IGHV01-70*01	IGHD04-01	IGHJ03-01*01
042022_GP_PR8_1	0.000882223	4	CLYSNYGFSWFAYW	CCACATTGACTGTAGACAAATCCTCCAGCACAGCCTACATGCAGCTCAGCAGCCTGACATCTGAGGACTCTGCGGTCTATTACTGCCTCTATAGTAACTACGGGTTTTCCTGGTTTGCTTACTGG	42	IGHV01	IGHD02	IGHJ03-01*01
042022_GP_PR8_1	0.000220556	1	CLYSNYGFSWFAYW	CCACATTGACTGTAGACAAATCCTCCAGCACAGCCTACATGCAGCTCAGCAGCCTGACATCTGAGGACTCTGCGGCCTATTACTGTCTCTATAGTAACTACGGGTTTTCCTGGTTTGCTTACTGG	42	IGHV01	IGHD02	IGHJ03-01*01
042022_GP_PR8_1	0.000441112	2	CLYYDYDLDYW	AGGGCAAGGCCACACTGACTGCAGACAAATCCTCCAGCACAGCCTACATGCAACTCAGCAGCCTGACATCTGAGGACTCTGCGGTCTACTTCTGTCTCTACTATGATTACGACCTTGACTACTGG	33	IGHV01-82*01	IGHD02	IGHJ02-01*01
042022_GP_PR8_1	0.000882223	4	CMRYDEGYWYFDVW	TCACTATCTTCAGAGACAATGACAAGAGCACCCTGTACCTGCAGATGAGCAATGTGCGATCGGAGGACACAGCCACGTATTTCTGTATGAGATATGACGAGGGCTACTGGTACTTCGATGTCTGG	42	IGHV11-02*01	unknown	IGHJ01-01*01
042022_GP_PR8_1	0.000220556	1	CMRYNSNYWYFDVW	TCACTATCTTCAGAGACAATGACAAGAGCACCCTGTACCTGCAGATGAGCAATGTGCGATCGGAGGACACAGCCACGTATTTCTGTATGAGATATAATAGTAACTACTGGTACTTCGATGTCTGG	42	IGHV11-02*01	unknown	IGHJ01-01*01
042022_GP_PR8_1	0.000220556	1	CMRYPAGYWYFDVW	TCACTATCTTCAGAGACAATGACAAGAGCACCCTGTACCTGCAGATGAGCAATGTGCGATCGGAGGACACAGCCACGTATTTCTGTATGAGATACCCCGCGGGCTACTGGTACTTCGATGTCTGG	42	IGHV11-02*01	unknown	IGHJ01-01*01
042022_GP_PR8_1	0.00110278	5	CMRYSNYWYFDVW	GATTCACTATCTTCAGAGACAATGACAAGAGCACCCTGTACCTGCAGATGAGCAATGTGCGATCGGAGGACACAGCCACGTATTTCTGTATGAGATATAGTAACTACTGGTACTTCGATGTCTGG	39	IGHV11-02*01	unknown	IGHJ01-01*01
042022_GP_PR8_1	0.000220556	1	CRGSNFWYFDVW	GGAGGTTCACCATCTCAAGAGATGATTCCAAAAGTAGTGTCTACCTGCAAATGAACAGCTTAAGAGCTGAAGACACTGGCATTTATTACTGTAGAGGGAGTAACTTCTGGTACTTCGATGTCTGG	36	IGHV06-06*01	unknown	IGHJ01-01*01
042022_GP_PR8_1	0.000441112	2	CRYGNYNYYAMDYW	TCACCATCTCAAGAGATGATTCCAAAAGTAGTGTCTACCTGCAAATGAACAGCTTAAGAGTTGAAGACACTGGCATTTATTACTGTAGGTATGGTAACTACAATTACTATGCTATGGACTACTGG	42	IGHV06-06*01	IGHD02	IGHJ04-01*01
042022_GP_PR8_1	0.000220556	1	CRYGNYNYYAMDYW	TCACCATCTCAAGAGATGATTCCAAAAGTAGTGTCTACCTGCAAATGAACAGCTTAAGAGTTGAAGACACTGGCATTTATTATTGTAGGTATGGTAACTACAATTACTATGCTATGGACTACTGG	42	IGHV06-06*01	IGHD02	IGHJ04-01*01
042022_GP_PR8_1	0.000220556	1	CSGGNPYYFDYW	GCAAGGCCACTTTGACTGCTGACACATCCTCCAACACAGCCTACCTGCAGCTCAGCAGCCTGACATCTGAGGACACTGCCGTCTATTATTGTTCTGGAGGTAACCCGTACTACTTTGACTACTGG	36	IGHV14	unknown	IGHJ02-01*01
042022_GP_PR8_1	0.000441112	2	CSGGPTIRFAYW	GGAGGTTCACCATCTCAAGAGATGATTCCAAAAGTAGTGTCTACCTGCAAATGAACAGCTTAAGAGCTGAAGACACTGGCATTTATTACTGTAGTGGAGGCCCTACTATACGTTTTGCTTACTGG	36	IGHV06-06*01	IGHD02	IGHJ03-01*01
042022_GP_PR8_1	0.000220556	1	CSGRQYGTTYRFFDVW	TTACTGTAGACAAATCCTCCAGCACCGCCTACATGTTGCTCAGCAGTCTGACCTCTGAGGACTCTGCGGTCTATTTCTGTTCAGGACGACAGTATGGTACTACCTACAGGTTCTTCGATGTCTGG	48	IGHV01-75*01	unknown	IGHJ01-01*01
042022_GP_PR8_1	0.000220556	1	CSLFHYGNDYRGAMDYW	CTGTGGACACATCCTCCATCACAGCCTACATGCAGCTCAGCAGCCTGACATCTGAAGACTCTGCGGTCTATTACTGTTCACTATTTCACTACGGTAATGACTACCGGGGTGCTATGGACTACTGG	51	IGHV01	IGHD01-01*01	IGHJ04-01*01
042022_GP_PR8_1	0.000220556	1	CSQIGEDDDTPLEAHW	TCTCCAAGGATACCTCCAAAAACCAGGTATTTCTCAAGATCGCCAATGTGGACACTGCAGATACTGCCACATACTACTGTAGTCAAATAGGGGAGGATGATGACACTCCGTTGGAGGCTCACTGG	48	IGHV08-08*01	unknown	IGHJ03-01*01
042022_GP_PR8_1	0.000220556	1	CSREGHYFDYW	AGGGACGGTTTGCCTTCTCTTTGGAAACCTCTGCCAGCACTGCCTATTTGCAGATCAGCAACCTCAAAAATGAGGACACGGCTACATATTTCTGTTCAAGAGAGGGCCACTACTTTGACTACTGG	33	IGHV09-03*01	unknown	IGHJ02-01*01
042022_GP_PR8_1	0.000220556	1	CSREGIYYDYDGYFDVW	CAAGAGATGATTCAAAAAGCAGTGTCAATTTAGAGATGAACAGATTAAGAGAGGAAGACACTGCCACTTATTTCTGTAGTAGAGAGGGGATCTATTATGATTACGACGGATATTTCGATGTCTGG	51	IGHV13-02*01	IGHD02	IGHJ01-01*01
042022_GP_PR8_1	0.000220556	1	CSRELLGMDYW	AGAGCCAGGCCACACTGACTGTAGACGAACCCGCCAGCACAGCCTACATGCAGTTCAGCAGCCTGACATCTGAGGACTCTGCGGTCTATTTCTGTTCAAGAGAGCTACTGGGGATGGACTATTGG	33	IGHV01-62-3*01	unknown	IGHJ04-01*01
042022_GP_PR8_1	0.000661667	3	CSRELLGMDYW	AGAGCAAGGCCACACTGACTGTAGACGAACCCTCCAGCACAGCCTACATGCAGCTCAGCAGCCTGACATCTGAGGACTCTGCGGTCTATTACTGTTCAAGAGAGCTACTGGGGATGGACTATTGG	33	IGHV01-62-3*01	unknown	IGHJ04-01*01
042022_GP_PR8_1	0.000441112	2	CSRELLGMDYW	AGAGCCAGGCCACACTGACTGTAGACAAACCCTCCACCACAGCCTACATGCAGCTCATCAGCCTGACATCTGAGGACTCTGCGGTCTATTATTGTTCAAGAGAGTTACTGGGGATGGACTATTGG	33	IGHV01-72*01	unknown	IGHJ04-01*01
042022_GP_PR8_1	0.000220556	1	CSRELLGMDYW	AGAGCAAGGCCTCACTGACTGTAGACAAGCCCTCCAGCACAGCCTACATGCAGCTCAGCAGCCTGACATCTGAGGACTCTGCGGTCTACTATTGTTCCAGAGAGCTACTGGGGATGGACTATTGG	33	IGHV01-72*01	unknown	IGHJ04-01*01
042022_GP_PR8_1	0.000220556	1	CSRELLGMDYW	AGAGCCAGGCCACACTGACTGTGGACAAACCCTCCAGCACAGCCTACATGCAGCTCAGCAGCCTGACATCTGAGGACTCTGCGGTCTATTTTTGTTCAAGAGAATTACTGGGGATGGACTATTGG	33	IGHV01-72*01	unknown	IGHJ04-01*01
042022_GP_PR8_1	0.000441112	2	CSRELLGMDYW	AGAGCCAGGCCACACTGACTGTGGACAAACCCTCCAGCACAGCCTACATGCAGCTCAGCAGCCTGACATCTGAGGACTCTGCGGTCTATTATTGTTCAAGAGAATTACTGGGGATGGACTATTGG	33	IGHV01-72*01	unknown	IGHJ04-01*01
042022_GP_PR8_1	0.000441112	2	CSRELLGMDYW	AGAGCCAGGCCACACTGACTGTAGACAAACCCTCCAGCACAGCCTACATGCAGCTCAGCAGCCTGACATCTGAGGACTCTGCGGTCTATTATTGTTCAAGAGAGTTACTGGGGATGGACTATTGG	33	IGHV01-72*01	unknown	IGHJ04-01*01
042022_GP_PR8_1	0.000441112	2	CSRELLPFPWFVYW	TCTCCATCACTCGTGACACATCTCAGAACCAATTTTTCCTGAAGTTGAATTCTGTGACTACTGAGGACACAGCCACATATTACTGTTCAAGAGAGTTATTACCTTTCCCCTGGTTTGTTTACTGG	42	IGHV03-06*01	unknown	IGHJ03-01*01
042022_GP_PR8_1	0.000220556	1	CSREYSLREDFAYW	GCACCATCTCCAGAGACACATCTCTGAACAAATTCTTTATCCAGCTGAGCTCTCTGACTGATGAGGACACAGTCATGTACTACTGTTCTAGGGAATATTCCTTGCGTGAAGACTTTGCTTACTGG	42	IGHV12-01*01	unknown	IGHJ03-01*01
042022_GP_PR8_1	0.000441112	2	CSRGAYW	ACGGAAAGTTCAAGGGCAAGGCCACACTGACTGCAGACAAATCCTCCAGCACAGCCTACATGCAGCTCAGCAGCCTGACCTCTGAGGACTCTGCGGTCTATTTCTGTTCAAGAGGAGCTTACTGG	21	IGHV01-80*01	unknown	IGHJ03-01*01
042022_GP_PR8_1	0.000441112	2	CSRGAYW	ACGGATACTTCAAGGGCAAGGCCACACTGACTGCAGACAAATCCTCCAGCGCAGCCTACATGCACCTCAGCAGCCTGACCTCTGAGGACTCTGCGGTCTATTTCTGTTCAAGAGGAGCTTACTGG	21	IGHV01-80*01	unknown	IGHJ03-01*01
042022_GP_PR8_1	0.000220556	1	CSRGFAYW	AGTCTGTGAAAGGGAGGTTCACCATCTCAAGAGATGATTCCAAAAGTAGTGTCTACCTGCAAATGAACAACTTAAGGGCTGAAGACACTGGAATTTATTACTGCTCCCGAGGGTTTGCTTACTGG	24	IGHV06-03*01	unknown	IGHJ03-01*01
042022_GP_PR8_1	0.000220556	1	CSRGGDAWGFLYW	AGGCCACACTGACTGCAGACAAATCCTCCAGCTCAGCCCACATGCAATTCAGCAACCTGACATCTGAAGACTCTGCGGTCTACTTCTGTTCAAGAGGAGGGGACGCCTGGGGGTTTCTTTACTGG	39	IGHV01-82*01	unknown	IGHJ03-01*01
042022_GP_PR8_1	0.000441112	2	CSRGGYFGNKGALDYW	TGACTGTACACAAGTCCTCCAGCACAGCCTACATGGAACTCCGCGGCCTGACATCGGATGATTCTGCAGTCTATTTCTGTTCAAGAGGGGGCTACTTTGGTAACAAGGGTGCTCTGGACTACTGG	48	IGHV01-22*01	unknown	IGHJ04-01*01
042022_GP_PR8_1	0.000220556	1	CSRGGYFGNKGALDYW	TGACTGTACACAAGTCCTCCACCACAGCCTACATGGAACTCCGCGGCCTGACATCGGATGATTCTGCAGTCTATTTCTGTTCAAGAGGGGGCTACTTTGGTAACAAGGGTGCTCTGGACTACTGG	48	IGHV01-22*01	unknown	IGHJ04-01*01
042022_GP_PR8_1	0.000220556	1	CSRGGYYGNKGAMDYW	TGACTGTTAACAAGTCCTCCAGCACAGCCTTCATGGACCTCCGCAGCCTGACATCGGATGATTCTGCACTCTTTTACTGTTCAAGAGGGGGCTACTATGGTAACAAGGGTGCTATGGACTACTGG	48	IGHV01-22*01	IGHD02	IGHJ04-01*01
042022_GP_PR8_1	0.000661667	3	CSRGGYYGNKGAMDYW	TGACTGTTAACAAGTCCTCCAGCACAGCCTACATGGACCTCCGCAGCCTGACATCGGATGATTCTGCACTCTTTTACTGTTCAAGAGGGGGCTACTATGGTAACAAGGGTGCTATGGACTACTGG	48	IGHV01-22*01	IGHD02	IGHJ04-01*01
042022_GP_PR8_1	0.000220556	1	CSRGHYYGSSPFDYW	CCTTCTCTTTGGAAACCTCTGCCAGCACTGCCTATTTGCAGCTCAACAACCTCAAAAATGAGGACACGGCTACATATTTCTGTTCAAGGGGCCATTACTACGGTAGTAGTCCCTTTGACTACTGG	45	IGHV09-03*01	IGHD01-01*01	IGHJ02-01*01
042022_GP_PR8_1	0.00110278	5	CSRHEVGYGNPWYFDVW	CCAGAGACAATGCCAAGAACACCCTGTACCTGCAAATGAGCAGTCTGAAGTCTGAGGACACAGCCATGTATTACTGTTCAAGACATGAGGTGGGCTATGGTAACCCATGGTACTTCGATGTCTGG	51	IGHV05	IGHD02	IGHJ01-01*01
042022_GP_PR8_1	0.000441112	2	CSRHVYYGNYIAWFAYW	CTAGAGACAATGCCAAGAACACCCTGTATCTGCAAATGAGCAGTCTGAGGTCTGAGGACACGGCCTTATATTACTGTTCAAGACATGTCTACTATGGTAACTACATTGCCTGGTTTGCTTACTGG	51	IGHV05-09*01	IGHD02	IGHJ03-01*01
042022_GP_PR8_1	0.000441112	2	CSRIYDGYPYAMDYW	CACTGACTGCAGACAAATCCTCCAGCACAGCCTACATGCAACTCAGCAGCCTGACATCTGAGGACTCTGCGGTCTACTTCTGTTCAAGAATCTATGATGGTTACCCCTATGCTATGGACTACTGG	45	IGHV01-82*01	IGHD02-03*01	IGHJ04-01*01
042022_GP_PR8_1	0.000661667	3	CSRLFAYW	AGTCTGTGAAAGGCAGATTCGCCATTTCAAGAGATGATTCAAAAAGCAGTGTCTACCTAGAGATGAACAGATTAAGAGAGGAAGACACTGCCACTTATTTTTGTAGTAGACTATTTGCTTACTGG	24	IGHV13-02*01	unknown	IGHJ03-01*01
042022_GP_PR8_1	0.00154389	7	CSRNWDDDWYFDVW	TCTCCATCACTCGTGACACATCTAAGAACCAGTTTTTCCTGACGTTGAATTCTGTGACTACTGACGACACAGCCACATATTACTGTTCAAGAAACTGGGACGACGACTGGTACTTCGATGTCTGG	42	IGHV03-06*01	IGHD04-01	IGHJ01-01*01
042022_GP_PR8_1	0.000220556	1	CSRPITLGYGLDYW	CCAAACTGACTGTAGACACATCATCCAGCACAGCCTACATGGAGCTCAGCAGTCTGACATATGATGACTCTGCGGTCTATTACTGTTCAAGACCGATTACTCTGGGCTATGGTCTGGACTACTGG	42	IGHV01-55*01	unknown	IGHJ04-01*01
042022_GP_PR8_1	0.000220556	1	CSRPNKEDFAYW	ACAAGGCCACATTGACTGTAGACAAATCCTCCAGCACAGCCTACATGCAGCTCAGCAGCCTGACATCTGAGGACTCTGCGGTCTATTACTGTTCTCGTCCCAATAAGGAAGACTTTGCTTACTGG	36	IGHV01	unknown	IGHJ03-01*01
042022_GP_PR8_1	0.000220556	1	CSRRDYGSSYRYFDVW	TGACCGTAGACACATCCTCCAGCACAGCCTACATGCAGCTCAGCAGCCTGACCTCTGAGGACTCTGCGGTCTATTTCTGTTCAAGACGTGACTACGGTAGTAGCTACCGGTACTTCGATGTCTGG	48	IGHV01-84*01	IGHD01-01*01	IGHJ01-01*01
042022_GP_PR8_1	0.000220556	1	CSRREGFTGFFGVW	TCACAATCTCCAAGGATTCCTCCAGAAACCAGGTATTCCTCAAGATCACCAGTGTGGACACTGCAGATACTGCCACATACTACTGTTCTCGAAGAGAGGGCTTCACTGGGTTCTTCGGTGTCTGG	42	IGHV08-12*01	unknown	IGHJ01-01*01
042022_GP_PR8_1	0.000882223	4	CSRRGAYSNHFDYW	CCACATTGACTGTAGACAAGTCCTCCAGCACAGCCTCCATGGAGCTCCGCAGCCTGACATCTGAGGACACTGCAGTCTATTACTGTTCAAGGCGGGGGGCCTATAGTAACCACTTTGACTACTGG	42	IGHV01	IGHD02	IGHJ02-01*01
042022_GP_PR8_1	0.000441112	2	CSRRSLTSAGTMDYW	CACTGACTGCAGACAAATCCTCCAGCACTGCCTACATGCAGCTCAGCAGCCTGACCTCTGAGGACTCTGCGGTCTATTTCTGTTCAAGAAGAAGCCTAACTAGCGCGGGGACTATGGACTACTGG	45	IGHV01	unknown	IGHJ04-01*01
042022_GP_PR8_1	0.000220556	1	CSRSDYGHALDYW	AGGCCACACTGACTATAGACAAACCCTCCAGCACATTTTACATGCAACTCAGCAGCCTGACATCTGAAGACTCTGCGGTCTATTATTGTTCAAGATCGGATTACGGCCATGCTTTGGACTACTGG	39	IGHV01-72*01	unknown	IGHJ04-01*01
042022_GP_PR8_1	0.000220556	1	CSRSGDGYYRYFDVW	CCATTTCAAGAGATGATTCAAAAAGCAGTGTCTACCTAGAGATGAACAGATTAAGAGAGGAAGACACTGCCACTTATTTTTGTAGTAGATCTGGCGATGGTTACTACAGGTACTTCGATGTCTGG	45	IGHV13-02*01	IGHD02-03*01	IGHJ01-01*01
042022_GP_PR8_1	0.000220556	1	CSRSYYGSNYRYFDVW	TTACTGTAGACAAATCCTCCAGCACAGCCTACATGTTGTTCAGCAGCCTGACCTCTGAGGATTCTGCGGTCTATTTCTGTTCAAGATCGTACTACGGTAGTAACTACAGGTACTTCGATGTCTGG	48	IGHV01-75*01	IGHD01-01*01	IGHJ01-01*01
042022_GP_PR8_1	0.000220556	1	CSRTAQVTTWFANW	CCACACTGACTGTGGACAAATCCTCCAGCACAGCCTACATGCAATTCAGCAGCCTGACATCTGATGACTCTGCGGTCTATTACTGTTCAAGAACGGCTCAGGTTACGACCTGGTTTGCTAACTGG	42	IGHV01-64*01	IGHD02	IGHJ03-01*01
042022_GP_PR8_1	0.000220556	1	CSRWNYANYWRYFDVW	TCTCTTTGGAAACCTCTGCCAGCACTGCCTATTTGCAGATCAACAACCTCAAAAATGAGGACACGACTACATATTTCTGTTCAAGATGGAACTATGCCAACTACTGGAGGTACTTCGATGTCTGG	48	IGHV09-03*01	unknown	IGHJ01-01*01
042022_GP_PR8_1	0.000661667	3	CSRWNYANYWRYFDVW	TCTCTTTGGAAACCTCTGCCAGCACTGCCTATTTGCAGATCAACAACCTCAAAAATGAGGACACGGCTACATATTTCTGTTCAAGATGGAACTATGCCAACTACTGGAGGTACTTCGATGTCTGG	48	IGHV09-03*01	unknown	IGHJ01-01*01
042022_GP_PR8_1	0.000220556	1	CSTGGYGSTYLYAMDYW	CTGTTGACACATTTTTTAGCACAGCCTACATGCAACTCAACAGCCTGACATCTGAGGACTCTGCGGTCTATTACTGTTCAACCGGGGGCTACGGTAGTACTTACCTTTATGCTATGGACTACTGG	51	IGHV01	IGHD01-01*01	IGHJ04-01*01
042022_GP_PR8_1	0.000441112	2	CSVTTVVAPFAYW	GGTTCACCATCTCAAGAGATGATTCCAAAAGTAGTGTCTACCTGCAAATGAACAGCTTAAGAGCTGAAGACACTGGCATTTATTACTGTAGCGTTACTACGGTAGTAGCTCCCTTTGCTTACTGG	39	IGHV06-06*01	IGHD01-01*01	IGHJ03-01*01
042022_GP_PR8_1	0.000441112	2	CTANWDAYYFDYW	GGTTCACCATCTCAAGAGATGATTCCAAAAGTAGTGTCTACCTGCAAATGAACAACTTAAGGGCTGAAGACACTGGAATTTATTACTGCACAGCTAACTGGGACGCGTACTACTTTGACTACTGG	39	IGHV06-03*01	IGHD04-01*01	IGHJ02-01*01
042022_GP_PR8_1	0.000441112	2	CTAPMGYW	AGTCTGTGAAAGGGAGGTTCACCATCTCAAGAGATGATTCCAAAAGTAGTGTCTACCTGCAAATGAACAACTTAAGGGCTGAAGACACTGGAATTTATTACTGCACAGCCCCTATGGGCTACTGG	24	IGHV06-03*01	unknown	IGHJ04-01*01
042022_GP_PR8_1	0.000220556	1	CTAVYDGYFFDYW	GGTTCACCATCTCAAGAGATGATTCCAAAAGTAGTGTCTACCTGCAAATGAACAACTTAAGGGCTGAAGACACTGGAATTTATTACTGCACAGCCGTCTATGATGGTTACTTTTTTGACTACTGG	39	IGHV06-03*01	IGHD02-03*01	IGHJ02-01*01
042022_GP_PR8_1	0.000220556	1	CTAYYYAFDYW	GAGGGAGGTTCACCATCTCAAGAGATGATTCCAAAAGTAGTGTCTACCTGCAAATGAACAACTTAAGGGCTGAAGACACTGGAATTTATTACTGCACAGCTTATTACTACGCCTTTGACTACTGG	33	IGHV06-03*01	IGHD01-01*01	IGHJ02-01*01
042022_GP_PR8_1	0.000441112	2	CTCWERYYFDYW	GCAAGGCCATACTGACTGCAGACAAATCCTCCAGCACAGCCTACATGGAGCTCCGCAGCCTGACATCTGAGGACTCTGCCGTCTATTACTGTACGTGCTGGGAGAGGTACTACTTTGACTACTGG	36	IGHV01-15*01	unknown	IGHJ02-01*01
042022_GP_PR8_1	0.000220556	1	CTDIYGYW	AGTCTGTGAAAGGGAGGTTCACCATCTCAAGAGATGATTCCAAAAGTAGTGTCTACCTGCAAATGAACAACTTAAGGGCTGAAGACACTGGAATTTATTACTGCACCGATATCTACGGCTACTGG	24	IGHV06-03*01	unknown	unknown
042022_GP_PR8_1	0.000220556	1	CTGDDYYVWFAYW	AGGCCAAACTGGCTGCAGTCACATCCGCCAGCACTGCCTACATGGAGCTCAGCAGCCTGACAAATGAGGACTCTGCGGTCTATTACTGTACGGGTGATGATTACTACGTATGGTTTGCTTACTGG	39	IGHV01-05*01	IGHD01	IGHJ03-01*01
042022_GP_PR8_1	0.000441112	2	CTGDGYYVWFAYW	AGGCCAAACTGACTGCAGTCACATCCGCCAGCACTGCCTACATGGAGCTCAGCAGCCTGACAAATGAGGACTCTGCGGTCTATTACTGTACGGGTGATGGTTACTACGTATGGTTTGCTTACTGG	39	IGHV01-05*01	IGHD02-03*01	IGHJ03-01*01
042022_GP_PR8_1	0.000220556	1	CTGDLLRPDYW	AAGGGAGGTTCACCATGTCAAGAGATGATTCCAAAAGTAGTGTCTACCTGCAAATGAACAACTTAAGGGCTGAAGACACTGGAATTTATTACTGCACAGGCGATCTACTACGGCCAGACTACTGG	33	IGHV06-03*01	IGHD01-02*01	unknown
042022_GP_PR8_1	0.000220556	1	CTGDWDYFDYW	AAGGGAGGTTCACCATCTCAAGAGATGATTCCAAAAGTAGTGTCTACCTGCAAATGAACAACTTAAGGGCTGAAGACACTGGAATTTATTACTGCACGGGGGACTGGGACTACTTTGACTACTGG	33	IGHV06-03*01	unknown	IGHJ02-01*01
042022_GP_PR8_1	0.000441112	2	CTGEGYGNYWYFDVW	CCATCTCAAGAGATGATTCCAAAAGTACTGTCTACCTGCAAATGAACAACTTAAGGGCTGAAGACACTGGAATTTATTACTGCACAGGCGAGGGCTATGGTAACTACTGGTACTTCGATGTCTGG	45	IGHV06-03*01	IGHD02	IGHJ01-01*01
042022_GP_PR8_1	0.000441112	2	CTGGDYYFDYW	AAGGGAGGTTCACCATCTCAAGAGATGATTCCAAAAGTAGTGTCTACCTGCAAATGAACAACTTAAGGGCTGAAGACACTGGAATTTATTACTGCACAGGCGGGGACTACTACTTTGACTACTGG	33	IGHV06-03*01	unknown	IGHJ02-01*01
042022_GP_PR8_1	0.000220556	1	CTGGDYYFDYW	AAGGGAGGTTCACCATCTCAAGAGATGATTCCAAAAGTAGTGTCTACCTGCAAATGAACAACTTAAGGGCTGAAGACACTGGAATTTATTACTGCACAGGGGGGGATTACTACTTTGACTACTGG	33	IGHV06-03*01	unknown	IGHJ02-01*01
042022_GP_PR8_1	0.000441112	2	CTGGLGPWFAYW	GGAGGTTCACCATCTCAAGAGATGATTCCAAAAGTAGTGTCAACCTGCAAATGAACAACTTAAGGGCTGAAGACATTGGAATTTATTACTGCACAGGGGGTCTGGGACCGTGGTTTGCTTACTGG	36	IGHV06-03*01	unknown	IGHJ03-01*01
042022_GP_PR8_1	0.000661667	3	CTGGPYTRFAYW	GGAGGTTCACCATCTCAAGAGATGATTCCAAAAGTAGTGTCTACCTACAAATGAACAGCTTAAGAACTGAAGACACTGGCATTTATTACTGTACGGGTGGCCCATACACAAGGTTTGCTTACTGG	36	IGHV06-06*01	unknown	IGHJ03-01*01
042022_GP_PR8_1	0.000441112	2	CTGGPYTRFAYW	GGAGGTTCACCATCTCAAGAGATGATTCCAAAGGTAGTGTCTACCTGCAAATGAACAGCTTAAGAGCTGAAGACACTGGCATTTATTACTGTACGGGTGGCCCATACACAAGGTTTGCTTACTGG	36	IGHV06-06*01	unknown	IGHJ03-01*01
042022_GP_PR8_1	0.000661667	3	CTGGYFDVW	CTGTGAAAGGGAGGTTCACCATCTCAAGAGATGATTCCAAAAGTAGTGTCTACCTGCAAATGAACAACTTAAGGGCTGAAGACACTGGAATTTATTACTGCACAGGAGGGTACTTCGATGTCTGG	27	IGHV06-03*01	unknown	IGHJ01-01*01
042022_GP_PR8_1	0.000441112	2	CTGLYDYDDLYYFDYW	TCTCAAGAGATGATTCCAAAAGTAGTGTCTACCTGCAAATGAACAACTTAAGGGCTGAAGACACTGGAATTTATTACTGCACAGGTCTCTATGATTACGACGACCTGTACTACTTTGACTACTGG	48	IGHV06-03*01	IGHD02	IGHJ02-01*01
042022_GP_PR8_1	0.000220556	1	CTGLYGYDPIFDYW	TCACCATCTCAAGAGATGATTCCAAAAGTAGTGTCTACCTGCAAATGAACAACTTAAGGGCTGAAGACACTGGAATTTATTACTGCACAGGTCTCTATGGTTACGATCCAATTTTTGACTACTGG	42	IGHV06-03*01	IGHD02	IGHJ02-01*01
042022_GP_PR8_1	0.000220556	1	CTGPTTVVDFDYW	GGTTCACCATCTCAAGAGATGATTCCAAAAGTAGTGTCTACCTGCAAATGAACAACTTAAGGGCTGAAGACACTGGAATTTATTACTGCACAGGCCCTACTACGGTAGTAGACTTTGACTACTGG	39	IGHV06-03*01	IGHD01-01*01	IGHJ02-01*01
042022_GP_PR8_1	0.000441112	2	CTGQVSYGSSGFAYW	CCATCTCAAGAGATGATTCCAAAAGTAGTGTCTACCTGCAAATGAACAACTTAAGGGCTGAAGACACTGGAATTTATTACTGCACAGGCCAGGTGTCCTACGGTAGTAGCGGATTTGCTTACTGG	45	IGHV06-03*01	IGHD01-01*01	IGHJ03-01*01
042022_GP_PR8_1	0.000441112	2	CTGRGNWAVDYW	GGAGGTTCACCATCTCAAGAGATGATTCCAAAAGTAGTGTCTACCTGCAAATGAACAACTTAAGGGCTGAAGACACTGGAATTTATTACTGCACAGGCCGAGGAAACTGGGCGGTTGACTACTGG	36	IGHV06-03*01	unknown	IGHJ02-01*01
042022_GP_PR8_1	0.000661667	3	CTIQDFW	ATCGAAAGTTCAAGGGCAAGGCCACAATGACTGTGGACACATCCTCCAACACAGCCTATATACAACTCAGCGGCCTGACATCTGATGACTCTGCGGTCTATTATTGTACGATACAGGACTTCTGG	21	IGHV01	unknown	IGHJ04-01*01
042022_GP_PR8_1	0.000441112	2	CTITTVRDYW	TCAAGGGCAAGGCCATACTGACTGCAGACAAATCCTCCAGCACAGCCTACATGGAGCTCCGCAGCCTGACATCTGAGGACTCTGCCGTCTATTACTGTACTATTACTACGGTACGGGACTACTGG	30	IGHV01-15*01	IGHD01-01*01	IGHJ04-01*01
042022_GP_PR8_1	0.000441112	2	CTIYYDYDGWFAYW	CCAAACTGACTGCAGTCACATCCGCCAGCACTGCCTACATGGAGCTCAGCAGCCTGACAAATGAGGACTCTGCGGTCTATTACTGCACTATCTACTATGATTACGACGGTTGGTTTGCTTACTGG	42	IGHV01-05*01	IGHD02	IGHJ03-01*01
042022_GP_PR8_1	0.000441112	2	CTKGDGYYDWYFDVW	CCATCTCAAGAGATGATTCCAAAAGTAGTGTCTACCTGCAAATGAACAGCTTAAGAGCTGAAGACACTGGCATTTATTACTGTACCAAGGGGGATGGTTACTACGACTGGTACTTCGATGTCTGG	45	IGHV06-06*01	IGHD02-03*01	IGHJ01-01*01
042022_GP_PR8_1	0.000220556	1	CTKNWDEDWYFDVW	TCTCCATCACTCGTGACACATCTAAGAACCAGTTTTTCCTGAAGTTGAATTCTGTGACTACTGAGGACACAGCCACGTATTACTGTACAAAAAACTGGGACGAGGACTGGTACTTCGATGTCTGG	42	IGHV03-06*01	IGHD04-01	IGHJ01-01*01
042022_GP_PR8_1	0.000220556	1	CTKSPHYYGSSYEAYW	TCTCAAGAGATGATTCCAAAAGTAGTGTCTACCTGCAAATGAACAGCTTAAGAGCTGAAGACACTGGCATTTATTACTGTACCAAATCCCCTCATTACTACGGTAGTAGCTACGAGGCTTACTGG	48	IGHV06-06*01	IGHD01-01*01	IGHJ03-01*01
042022_GP_PR8_1	0.000441112	2	CTKTAQATTWFAHW	CCACACTTACTGTAGACAAATCCTCCAACACAGCCTACATACAACTCAGCAGCCTGACATCTGAAGACTCTGCGGTCTATTTCTGTACAAAAACAGCTCAGGCTACGACCTGGTTTGCTCACTGG	42	IGHV01	IGHD03-02*02	IGHJ03-01*01
042022_GP_PR8_1	0.000220556	1	CTLFPGRFFDVW	ACAAGGCCACTATAACATCAGACACATCCTCCAACACAACCTACCTGCAACTCAGCAGCCTGACATCTGAGGACACTGCCGTCTATTATTGTACTCTTTTCCCCGGAAGATTCTTCGATGTCTGG	36	IGHV14-04*01	unknown	IGHJ01-01*01
042022_GP_PR8_1	0.000220556	1	CTLFPGRFFDVW	ACAAGGCCACTATAACATCAGACACATCCTCCAACACAACCTTCCTGCAGCTCAGCAGCCTGACATCTGAGGACACTGCCGTCTATTATTGTACTCTTTTCCCCGGGAGATTCTTCGATGTCTGG	36	IGHV14-04*01	unknown	IGHJ01-01*01
042022_GP_PR8_1	0.000220556	1	CTLLLLRPSYAMDYW	CTATAACAGCAGACACATCCTCCAACACAGCCTACCTGCAGCTCAGCGGCCTGACAGCTGAGGACACTGCCGTCTATTACTGTACTCTATTATTACTACGGCCCTCCTATGCTATGGACTACTGG	45	IGHV14-04*01	IGHD01-01*01	IGHJ04-01*01
042022_GP_PR8_1	0.000220556	1	CTMGYDYFDYW	AGGGCAAGGCCACATTGACTGTAGACAAGTCCTCCAGCACAGCCTACATGGTGCTCCGCAGCCTGACATCTGAAGACTCTGCAGTCTATTACTGTACAATGGGGTATGATTACTTTGACTACTGG	33	IGHV01	unknown	IGHJ02-01*01
042022_GP_PR8_1	0.000220556	1	CTMGYDYLDYW	AGGGCAAGGCCACATTGACTGTAGACAAGTCCTCCAGCACAGCCCACATGGTGCTCCGCAGCCTGACATCTGAAGACTCTGCAGTCTATTACTGTACAATGGGGTATGATTACCTTGACTACTGG	33	IGHV01	unknown	IGHJ02-01*01
042022_GP_PR8_1	0.000882223	4	CTNPVYYEGFYW	GCAAGGCCATACTGACTGCAGACAAATCCTCCAGCACAGCCTACATGGAGCTCCGCAGCCTGACATCTGAGGACTCTGCCGTCTATTACTGTACAAACCCCGTCTACTATGAAGGCTTCTACTGG	36	IGHV01-15*01	IGHD02	unknown
042022_GP_PR8_1	0.000220556	1	CTNWDPVAYW	TGAAAGGGAGGTTCACCATCTCAAGAGATGATTCCAAAAGTAGTGTCTACCTGCAAATGAACAACTTAAGGGCTGAAGACACTGGAATTTATTACTGCACCAACTGGGACCCCGTTGCTTACTGG	30	IGHV06-03*01	IGHD04-01*02	IGHJ03-01*01
042022_GP_PR8_1	0.000220556	1	CTPLGDYYGSSYDFDYW	CTGCAGTCACATCCGCCAGCACTGCCTACATGGAGCTCAGCAGCCTGACAAATGAGGACTCTGCGGTCTATTACTGTACACCCCTAGGTGATTACTACGGTAGTAGCTACGACTTTGACTACTGG	51	IGHV01-05*01	IGHD01-01*01	IGHJ02-01*01
042022_GP_PR8_1	0.000441112	2	CTPLTTVVAW	TGAAAGGGAGGTTCACCATCTCAAGAGATGATTCCAAAAGTAGTGTCTACCTGCAAATGAACAACTTAAGGGCTGAAGACACTGGAATTTATTACTGCACTCCCCTTACTACGGTAGTAGCCTGG	30	IGHV06-03*01	IGHD01-01*01	IGHJ01-01*01
042022_GP_PR8_1	0.000220556	1	CTPYDYDRAWFAYW	CCACTATAACAGCAGACACATCCTCCAACACAGCCTACCTGCAGCTCAGCAGCCTGACATCTGAGGACACTGCCGTCTATTACTGTACTCCTTATGATTACGACAGGGCCTGGTTTGCTTACTGG	42	IGHV14-04*01	IGHD02	IGHJ03-01*01
042022_GP_PR8_1	0.000220556	1	CTQRSYGGAMDYW	GGTTCACCATCTCAAGAGATGATTCCAAAAGTAGTGTCTACCTGCAAATGAACAACTTAAGGGCTGAAGACACTGGAATTTATTACTGCACACAGCGTAGCTACGGGGGTGCTATGGACTACTGG	39	IGHV06-03*01	IGHD01-01	IGHJ04-01*01
042022_GP_PR8_1	0.000661667	3	CTRAFAYW	AATCTGGGAAAGGGAGGTTCACCATCTCAAGAGATGATTCCAAAAGTAGTGTCTACCTGCAAATGAACAGCTTAAGAGCTGAAGACACTGGCATTTATTACTGTACCCGAGCGTTTGCTTACTGG	24	IGHV06-06*01	unknown	IGHJ03-01*01
042022_GP_PR8_1	0.000441112	2	CTRAFAYW	AGTCTGGGAAAGGGAGGTTCACCATCTCAAGAGATGATTCCAAAAGTACTGTCTACCTGCAAATGAACAGCTTAAGAACTGAAGACACTGGCGTTTATTATTGTACCCGAGCGTTTGCTTACTGG	24	IGHV06-06*01	unknown	IGHJ03-01*01
042022_GP_PR8_1	0.000661667	3	CTRAFGYW	AGTCTGGGAAAGGGAGGTTCACCATCTCAAGAGATGATTCCAAAAGTAGTGTCTACCTGCAAATGAACAGTTTAAGACCTGAAGACACTGGCATTTATTACTGTACCCGAGCGTTTGGTTATTGG	24	IGHV06-06*01	unknown	IGHJ03-01*01
042022_GP_PR8_1	0.000220556	1	CTRAGAPLYYDYDKSYAMDYW	CCAGGAACACCCTGTACCTGCAAATGAGCAGTCTGAAGTCTGAGGACACAGCCATGTATTACTGTACAAGAGCCGGGGCCCCCCTCTACTATGATTACGACAAGAGCTATGCTATGGACTACTGG	63	IGHV05-09-1*01	IGHD02	IGHJ04-01*01
042022_GP_PR8_1	0.000220556	1	CTRASYDEGYSMDYW	CATTGACTGTAGACACATCCTCCACCACTGCCTACATCCACCTCAGCAGCCTGACATCTGAGGACTCTGCGGTCTATTACTGTACAAGAGCCTCTTACGACGAGGGCTATTCTATGGACTACTGG	45	IGHV01	unknown	IGHJ04-01*01
042022_GP_PR8_1	0.000220556	1	CTRCGYFSWFAYW	AATTCATCATCTCCAGAGACAACGCCAAAAATACGCTGTATCTGCAAGTGAGCAGAATAAAATCTGAGGACACAGCCCTTTATTACTGTACAAGATGTGGTTACTTCTCCTGGTTTGCTTACTGG	39	IGHV04	IGHD02-03*01	IGHJ03-01*01
042022_GP_PR8_1	0.000220556	1	CTRCLYDSGRLYALDYW	CTGTAGACACATCCTCCAACACAGCCTACATGCAGCTCAGCAGCCTGACATCTGAGGACTCTGCGGTCTATTACTGTACAAGATGCCTCTATGATTCCGGCAGGCTCTATGCTTTGGACTACTGG	51	IGHV01	IGHD02	IGHJ04-01*01
042022_GP_PR8_1	0.000661667	3	CTRCNSYFLDYW	GGAAGGCCACACTGACTGTGGACAAATCCTCCAGCACAGCCTACATACAACTCAGCAGTCTGACATCTGAGGACTCTGCGATCTATTTTTGTACAAGATGTAACTCCTACTTCTTAGACTACTGG	36	provisional-IGHV01S16*01	unknown	IGHJ02-01*01
042022_GP_PR8_1	0.000220556	1	CTRCNSYYFDYW	GGAAGGCCACACTGACTGTAGACAAATCCTCCAGCACAGCCTACATGCAGTTCAGCAGTCTGACATCTGAGGACTCTGCGGTCTTTTATTGTACACGATGTAACTCCTACTACTTTGACTACTGG	36	IGHV01-53*01	unknown	IGHJ02-01*01
042022_GP_PR8_1	0.000441112	2	CTRDFYAMDYW	AAAATCGAATCTCCATCACTCGTGACACATCTAAGAATCAGTTTTTCCTGAAGTTGAATTCTGTGACTACTGAAGACACAGCCACATATTTCTGTACAAGAGACTTCTATGCTATGGACTACTGG	33	IGHV03-06*01	unknown	IGHJ04-01*01
042022_GP_PR8_1	0.000220556	1	CTRDGNSYLAWFTYW	CACTGACTGCAGAAAAATCCTCCAGCACTGCCTACCTACAACTCAGCAGCCTAATATCTGAGGACTCTGCTGTCTATTTCTGTACAAGAGACGGTAATAGTTACCTCGCCTGGTTTACTTACTGG	45	IGHV01-76*01	IGHD02-12*01	IGHJ03-01*01
042022_GP_PR8_1	0.000220556	1	CTRDGSSLYYFDYW	TCACCATCTCCAGAGACAATGCCAGGAACACCCTGTACCTGCAAATGAGCAGTCTGAAGTCTGAGGACACAGCCATGTATTACTGTACAAGAGACGGTAGTAGCTTGTACTACTTTGACTACTGG	42	IGHV05-09-1*01	IGHD01-01*01	IGHJ02-01*01
042022_GP_PR8_1	0.000220556	1	CTRDGSSYLAWFAYW	CGCTGACTGCAGAGAAATCCTCCAGCACTGCCTACATACAGCTCAGCAGCCTGACATCTGGGGACTCTGCTGTCTATTTCTGTACTAGAGACGGTAGTAGTTACCTCGCCTGGTTTGCTTACTGG	45	IGHV01-76*01	IGHD01-01*01	IGHJ03-01*01
042022_GP_PR8_1	0.000220556	1	CTRDGYDEDYW	AGGGCAAGGCCATACTGACTGCAGACAAATCCTCCAGCACAGCCTACATGGAGCTCCGCAGCCTGACATCTGAGGACTCTGCCGTCTATTACTGTACAAGAGATGGTTACGACGAGGACTACTGG	33	IGHV01-15*01	IGHD02	IGHJ04-01*01
042022_GP_PR8_1	0.000220556	1	CTRDYAYDGVFAYW	CCACTTTAACAGCAGACACATCCTCCAACACAGCCTACCTGCAGCTCAGCAGCCTGACATCTGAGGACACTGCCGTCTATTACTGTACTAGAGACTATGCTTACGACGGAGTGTTTGCTTACTGG	42	IGHV14-04*01	unknown	IGHJ03-01*01
042022_GP_PR8_1	0.000220556	1	CTRDYDWFAYW	AAGGGAGGTTCACCATCTCAAGAGATGATTCCAAAAGTAGTGTCTACCTGCAAATGAACAGCTTAAGAGCTGAAGACACTGGCATTTATTACTGTACCAGGGATTACGACTGGTTTGCTTACTGG	33	IGHV06-06*01	IGHD02	IGHJ03-01*01
042022_GP_PR8_1	0.000441112	2	CTRDYGSSSRFAYW	TCACCATCTCAAGAGATGATTCCAAAAGTAGTGTCTACCTGCAAATGAACAGCTTAAGAGCTGAAGACACTGGCATTTATTACTGTACCAGGGACTACGGTAGTAGCTCCCGGTTTGCTTACTGG	42	IGHV06-06*01	IGHD01-01*01	IGHJ03-01*01
042022_GP_PR8_1	0.000220556	1	CTRDYGYDGVFAYW	CCACTTTAACAGCAGACACATCCTCCAACACAGCCTACCTGCAGCTCAGCAGCCTGACATCTGAGGACACTGCCGTCTATTACTGTACTAGAGACTATGGTTACGACGGAGTGTTTGCTTACTGG	42	IGHV14-04*01	IGHD02	IGHJ03-01*01
042022_GP_PR8_1	0.000220556	1	CTRDYGYDGVFAYW	CCACTATAACAACAGACACCTCCTCCAACACAGCCTACCTACAACTCACCAGCCTGACATCTGAGGACGCTGCCGTCTATTACTGTACTAGAGACTATGGTTACGACGGAGTATTTGCTTACTGG	42	IGHV14-04*01	IGHD02	IGHJ03-01*01
042022_GP_PR8_1	0.000441112	2	CTRDYGYFDVW	AAGGGAGGTTCACCATCTCAAGAGATGATTCCAAAAGTAGTGTCTACCTGCAAATGAACAGCTTAAGAGCTGAAGACACTGGCATTTATTACTGTACCAGGGACTACGGGTACTTCGATGTCTGG	33	IGHV06-06*01	unknown	IGHJ01-01*01
042022_GP_PR8_1	0.000220556	1	CTRDYSKAAWFAYW	CCACTCTGACTGTAGACAAATCCTCCAGTAAAGTCTACATGCACCTCAGCAGCCTGACCTCTGAAGACTCTGCGGTCTATTTCTGTACAAGAGACTATAGTAAAGCCGCCTGGTTTGCTTACTGG	42	IGHV01-12*01	IGHD02	IGHJ03-01*01
042022_GP_PR8_1	0.000661667	3	CTRDYYGSDYW	AGGGCCGATTCACCATCTCCAGAGACAATGCCAGGAACACCCTGTACCTGCAAATGAGCAGTCTGAAGTCTGAGGACACAGCCATGTATTACTGTACAAGAGATTACTACGGTAGTGACTACTGG	33	IGHV05-09-1*01	IGHD01-01*01	IGHJ02-01*01
042022_GP_PR8_1	0.000220556	1	CTRDYYGSFFAYW	GGTTCACCATCTCAAGAGATGATTCCAAAAGTAGTGTCTACCTGCAAATGAACAGCTTAAGAGCTGAAGACACTGGCATTTATTACTGTACCAGGGATTACTACGGTAGTTTTTTTGCTTACTGG	39	IGHV06-06*01	IGHD01-01*01	IGHJ03-01*01
042022_GP_PR8_1	0.000220556	1	CTRDYYGSFFAYW	GGTGCACCATCTCAAGAGATGATTCCAAAAGTAGTGTCTATCTGCAAATGAACAGCTTAAGAGCTGAAGACACTGGCATTTATTACTGTACCAGGGATTACTACGGTAGTTTTTTTGCTTACTGG	39	IGHV06-06*01	IGHD01-01*01	IGHJ03-01*01
042022_GP_PR8_1	0.000220556	1	CTREDGGNFDYW	GCCGATTCACCATCTCCAGAGACAATGCCAAGAACACCCTGTTCCTGCAAATGACCAGTCTGAGGTCTGAGGACACGGCCATTTATTACTGTACAAGGGAGGACGGTGGTAACTTTGACTATTGG	36	IGHV05-17*01	unknown	IGHJ02-01*01
042022_GP_PR8_1	0.000220556	1	CTREFAYW	AGAAGTTCAAGGGCAAGGCCATACTGACTGCAGACAAATCCTCCAGCACAGCCTACATGGAGCTCCGCAGCCTGACATCTGAGGACTCTGCCGTCTATTACTGTACAAGAGAGTTTGCTTACTGG	24	IGHV01-15*01	unknown	IGHJ03-01*01
042022_GP_PR8_1	0.000220556	1	CTREGAPYYGSSPYAMDYW	ATGATTCCAAAAGTAGTGTCTACCTGCAAATGAACAGCTTAAGAGCTGAAGACACTGGCATTTATTACTGTACCAGGGAAGGGGCCCCTTACTACGGTAGTAGCCCCTACGCTATGGACTACTGG	57	IGHV06-06*01	IGHD01-01*01	IGHJ04-01*01
042022_GP_PR8_1	0.000220556	1	CTREGDLVYYDYDDFDYW	CAGTCACATCCGCCAGCACTGCCTACATGGAGCTCAGCAGCCTGACAAATGAGGACTCTGCGGTCTATTACTGTACAAGAGAGGGGGACTTGGTCTACTATGATTACGACGACTTTGACTACTGG	54	IGHV01-05*01	IGHD02	IGHJ02-01*01
042022_GP_PR8_1	0.000220556	1	CTREGHYYDSKYGMDSW	CCAGAGACAATGCCCAGAACATCCTGTTCCTGCAGATTTCCAGTCTGAGGTCTGAAGACTCGGCCATCTATTACTGTACAAGGGAAGGTCATTACTACGATAGTAAGTACGGGATGGACTCCTGG	51	IGHV05-17*01	IGHD01-02*01	IGHJ04-01*01
042022_GP_PR8_1	0.000220556	1	CTRERDNWDGFDYW	CCACACTGACTGTAGACAAATCCTCCAGCACAGCCTACATGCAGCTCAGCAGCCTGACATCTGAGGACTCTGCGGTCTATTATTGTACAAGAGAGAGGGATAACTGGGACGGCTTTGACTACTGG	42	IGHV01-53*01	IGHD04-01*01	IGHJ02-01*01
042022_GP_PR8_1	0.000882223	4	CTRGAYW	ACGGAAAGTTCAAGGGCAAGGCCACACTGACTGCAGACAAATCCTCCAGCACAGCCTACATGCAGCTCAGCAGCCTGACCTCTGAGGACTCTGCGGTCTATTTCTGTACAAGAGGAGCTTACTGG	21	IGHV01-80*01	unknown	IGHJ03-01*01
042022_GP_PR8_1	0.000441112	2	CTRGAYW	ACGGAAAGTTCAAGGGCAAGGCCACACTGACTGCAGACAAATCCTCCACCACAGCCTACATGCAGCTCAGCAGCCTGACCTCTGAGGACTCTGCGGTCTATTTCTGTACAAGAGGAGCTTACTGG	21	IGHV01-80*01	unknown	IGHJ03-01*01
042022_GP_PR8_1	0.00154389	7	CTRGAYW	ACGGAAAGTTCAAGGGCAAGGCCACACTGACTGCAGACAAATCCTCCAGCACAGCCTGCATGCAGCTCAGCAGCCTGACCTCTGAGGACTCTGCGGTCTATTTCTGTACAAGGGGAGCTTACTGG	21	IGHV01-80*01	unknown	IGHJ03-01*01
042022_GP_PR8_1	0.000220556	1	CTRGAYW	ACGGAAAGTTCAAGGGCAAGGCCACATTGACTGCGGACAAATCCTCCACCACAGCCTACATGCAGCTCAGCAGCCTGACCTCTGAGGACTCTGCGGTCTATTTCTGTACAAGAGGAGCTTACTGG	21	IGHV01-80*01	unknown	IGHJ03-01*01
042022_GP_PR8_1	0.000220556	1	CTRGDNWASSFAYW	CCACACTGACTGTAGACAAGTCCTCCAGTACAGCCTACATGCAGCTCAGCAGTCTGACATCTGAGGACTCTGCGGTCTATTATTGTACAAGAGGGGATAACTGGGCCTCCTCGTTTGCTTACTGG	42	IGHV01-53*01	IGHD04-01*01	IGHJ03-01*01
042022_GP_PR8_1	0.000220556	1	CTRGDYGSNYRYFDVW	TGACTGCAGACAGATCCTCCAGCACAGCCTACATGCAGTTCAGCAGTTTGACATCTGAGGACTCTGCCATCTATTACTGTACAAGAGGGGACTACGGTAGTAATTACCGGTACTTCGACGTCTGG	48	IGHV01-63*01	IGHD01-01*01	IGHJ01-01*01
042022_GP_PR8_1	0.000441112	2	CTRGDYSPWYFDVW	CCAAACTGACTGCAGTCACATCCGCCAGCACTGCCTACATGGAGCTCAGCAGCCTGACAAATGAGGACTCTGCGGTCTATTACTGTACAAGAGGGGACTATAGTCCCTGGTACTTCGATGTCTGG	42	IGHV01-05*01	IGHD02	IGHJ01-01*01
042022_GP_PR8_1	0.000220556	1	CTRGENYYGSSYEAMDYW	CAGACAAATCCTCCAGCACAGCCTACATGCAGCTCAGCAGCCTGACCTCTGAGGACTCTGCGGTCTATTTCTGTACAAGAGGGGAAAATTACTACGGTAGTAGCTACGAGGCTATGGACTACTGG	54	IGHV01-80*01	IGHD01-01*01	IGHJ04-01*01
042022_GP_PR8_1	0.000220556	1	CTRGGLRAFDYW	CCAAGGCCACACTGACTGTAGACAAGTCCTCCAGCACAGCCTACATGCAGCTCAGCAGCCTGACATCTGGGGACTCTGCGGTCTATTATTGTACAAGAGGAGGATTACGCGCCTTTGACTACTGG	36	IGHV01-53*01	unknown	IGHJ02-01*01
042022_GP_PR8_1	0.000220556	1	CTRGGSLWSIGLDYW	TCATCTCCAGAGACAATGCCAAGAACACCCTGTACCTGCAAATGAACAGTCTGAGGTCTGAGGACACGGCCTCATATTACTGTACAAGGGGTGGTAGCCTCTGGTCTATAGGTTTGGACTACTGG	45	IGHV05-09*01	unknown	IGHJ04-01*01
042022_GP_PR8_1	0.000441112	2	CTRGGYFGNKGALDYW	TGACTTTAAACAAGTCCTCCAGCACAGCCTTCATGGAACTCCGCAGCCTGACATCGGAGGATTCTGCAGTCTATTTCTGTACAAGAGGGGGCTACTTTGGTAACAAGGGTGCTCTGGACTACTGG	48	IGHV01-22*01	unknown	IGHJ04-01*01
042022_GP_PR8_1	0.000220556	1	CTRGGYFGNRGAMDYW	TGACTGTTAACAAGTCCTCCAGCACAGCCTACATGGAGCTCCGCAGTCTGACATCGGATGATTCTGCACTCTTTTACTGTACAAGAGGGGGCTACTTTGGTAACAGGGGTGCTATGGACTACTGG	48	IGHV01-22*01	unknown	IGHJ04-01*01
042022_GP_PR8_1	0.000882223	4	CTRGGYFGNRGAMDYW	TGACTGTTAACAAGTCCTCCAGCACAGCCTACATGGAGCTCCGCAGCCTGACATCGGATGATTCTGCACTCTTTTACTGTACAAGAGGGGGCTACTTTGGTAACAGGGGTGCTATGGACTACTGG	48	IGHV01-22*01	unknown	IGHJ04-01*01
042022_GP_PR8_1	0.000220556	1	CTRGGYYGNKGALDYW	TGACTGTAACCACGTCCTCCAGCACAGCCTACATGGAGCTCCGCAGTTTGACGTCGGAGGATTCTACACTCTATTACTGTACAAGAGGGGGCTACTATGGTAACAAGGGTGCTTTGGACTACTGG	48	IGHV01-22*01	IGHD02	IGHJ04-01*01
042022_GP_PR8_1	0.000882223	4	CTRGGYYGNKGAMDNW	TGACTGTTAATAAGTCCTCCAGCACAGCCTACATGGAGCTCCGCAGCCTGACATCGGAGGATTCTGCACGCTATTACTGTACAAGAGGGGGCTACTATGGTAACAAGGGTGCTATGGACAACTGG	48	IGHV01-22*01	IGHD02	IGHJ04-01*01
042022_GP_PR8_1	0.000220556	1	CTRGGYYGNKGAMDYW	TGACTGTTAATAAGTCCTCCAGCACAGCCTATATGGAGCTCCGCAGCCTGACATCGGATGATTCTTCACTCTATTACTGTACAAGAGGGGGCTACTATGGTAACAAGGGTGCTATGGACTACTGG	48	IGHV01-22*01	IGHD02	IGHJ04-01*01
042022_GP_PR8_1	0.000882223	4	CTRGGYYTNKGALDYW	TGACTGTGAACAGGTCCTCCAGCACAGCCTACATGGAGCTCCGCAGCCTGACATCGGAGGATTCTGCAGTCTATTACTGTACAAGAGGGGGCTACTATACTAACAAGGGTGCTTTGGACTACTGG	48	IGHV01-22*01	IGHD02	IGHJ04-01*01
042022_GP_PR8_1	0.000220556	1	CTRGRDGFAYW	AGGGCAAGGCCATACTGACTGCAGACAAATCCTCCAGCACAGCCTACATGGAACTCCGCAGCCTGACATCTGAGGACTCTGCCGTCTATTACTGTACAAGAGGGCGGGACGGGTTTGCTTACTGG	33	IGHV01-15*01	unknown	IGHJ03-01*01
042022_GP_PR8_1	0.000220556	1	CTRGSQYYYVMDYW	CCACTTTGACTGTAGAAAAATCCGCTACTACAGTCTATTTGGAGCTCAGCCGATTAACATCAGATGACTCAGCTATTTATTTTTGTACTCGCGGTAGTCAATATTACTATGTTATGGACTATTGG	42	IGHV01-47*01	IGHD01-01*02	IGHJ04-01*01
042022_GP_PR8_1	0.000441112	2	CTRHSITMVVDYYALDYW	GAGACAATGCCAAGAACACCCTGTACCTGCAAATGAGCAGTCTGAGGTCTGAGGACACAGCCATGTATTACTGTACAAGACATAGTATTACTATGGTAGTAGATTACTATGCTTTGGACTACTGG	54	IGHV05-06-4*01	IGHD01-01*02	IGHJ04-01*01
042022_GP_PR8_1	0.000441112	2	CTRHSITTVVDYYALDYW	GAGACAATGCCAAGAACACCCTATACTTACAAATGAGCAGTCTGAAGTCTGAGGACACAGCCATCTATTACTGTACAAGACATAGTATTACTACGGTAGTAGATTACTATGCTTTGGACTACTGG	54	IGHV05-06-4*01	IGHD01-01*01	IGHJ04-01*01
042022_GP_PR8_1	0.000220556	1	CTRHSITTVVDYYALDYW	GAGACAATGCCAAGAACACCCTATACCTACAAATGAGCAGTCTGAAGTCTGAGGACACAGCCATGTATTTCTGTACAAGACATAGTATTACTACGGTAGTAGATTACTATGCTTTGGACTACTGG	54	IGHV05-06-4*01	IGHD01-01*01	IGHJ04-01*01
042022_GP_PR8_1	0.000220556	1	CTRIEAYYYGSSLLYFDVW	ACAAATCCTCCAGCACAGCCTACATGGAGCTCCGCAGCCTGACATCTGAGGACTCTGCCGTCTATTACTGTACAAGAATAGAGGCTTATTACTACGGTAGTAGCCTCCTCTACTTCGATGTCTGG	57	IGHV01	IGHD01-01*01	IGHJ01-01*01
042022_GP_PR8_1	0.000220556	1	CTRIGIYYDYDGGNYYAMDYW	CCAAAAACCAGGTCTTCCTCAAGATCGCCAATGTGGACACTGCAGATACTGCCACGTACTACTGTACTCGAATAGGGATCTACTATGATTACGACGGGGGGAATTACTATGCTATGGACTACTGG	63	IGHV08-08*01	IGHD02	IGHJ04-01*01
042022_GP_PR8_1	0.00264667	12	CTRKDSSGEDYW	GCAAGGCCAAACTGACTGCAGTCACATCCGCCAGCACTGCCTACATGGAGCTCAGCAGCCTGACAAATGAGGACTCTGCAGTCTATTACTGTACAAGAAAGGACAGCTCAGGGGAGGACTACTGG	36	IGHV01-05*01	IGHD03-02*02	IGHJ04-01*01
042022_GP_PR8_1	0.000441112	2	CTRKRYYYGSGDYFDYW	CTGTAGACACATCCTCCAGCACAGCCTACATGCATCTCAGCAGCCTGACATCTGAGGACTCTGCGGTCTATTACTGTACAAGGAAAAGGTATTACTACGGTAGCGGGGACTACTTTGACTACTGG	51	IGHV01	IGHD01-01*01	IGHJ02-01*01
042022_GP_PR8_1	0.000441112	2	CTRKYYSSSYRYFDVW	TGACTGTAGACACATCCTCCAGCACAGCCTACATGCAGCTCAGCAGCCTGACATCTGAGGACTCTGCGGTCTATTACTGTACAAGAAAATACTACAGTAGTAGCTACCGGTATTTCGATGTCTGG	48	IGHV01	IGHD01-01*01	IGHJ01-01*01
042022_GP_PR8_1	0.000220556	1	CTRLEAYYYGSSLLYFDVW	ACAAGTCCTCCAGCACAGCCTACATGGAGCTCCGCAGCCTGACATCTGAGGACTCTGCCGTCTATTACTGTACAAGATTGGAGGCTTATTACTATGGTAGTAGCCTCCTCTACTTCGATGTCTGG	57	IGHV01	IGHD01-01*02	IGHJ01-01*01
042022_GP_PR8_1	0.000220556	1	CTRLEAYYYGSSLLYFDVW	ACAAATCCTCCAGCACAGCCTACATGGAGCTCCGCAGCCTGACATCTGAGGACTCTGCCGTCTATTACTGTACAAGATTGGAGGCTTATTACTACGGTAGTAGCCTCCTCTACTTCGATGTCTGG	57	IGHV01	IGHD01-01*01	IGHJ01-01*01
042022_GP_PR8_1	0.000441112	2	CTRLGGGWYFDVW	AGGCCATACTGACTGCAGACAAATCCTCCAGCACAGCCTACATGGAGCTCCGCAGCCTGACATCTGAGGACTCTGCCGTCTATTACTGTACAAGATTGGGTGGGGGCTGGTACTTCGATGTCTGG	39	IGHV01-15*01	unknown	IGHJ01-01*01
042022_GP_PR8_1	0.000441112	2	CTRLGNYVGWFAYW	TCACAATCTCCAAGGATACCTCCAAAAATCAGGTATTCCTCAAGATCGCCAATGTGGACACTGCAAATACTGCCACATACTACTGTACTCGATTGGGTAACTACGTGGGCTGGTTTGCTTACTGG	42	IGHV08-08*01	IGHD02	IGHJ03-01*01
042022_GP_PR8_1	0.000220556	1	CTRLVWDEGNYW	GTCGGCTCACAATCTCCAAGGATACCTCCAAAAACCAGGTTTTCCTCCAGGTCGCCAATGTGGGCACTGCAGATACTGCCACATACTACTGTACTCGACTTGTCTGGGACGAGGGGAACTACTGG	36	IGHV08-08*01	unknown	IGHJ04-01*01
042022_GP_PR8_1	0.000441112	2	CTRMEAYYYGRSLLSFDVW	ACAAATCCTCCAGCACAGCCTACATGGAGCTCCGCAGCCTGACATCTGAGGACTCTGCCGTCTATTACTGTACAAGAATGGAGGCTTATTACTACGGTCGTAGCCTCCTCTCCTTCGATGTCTGG	57	IGHV01	IGHD01-01*01	IGHJ01-01*01
042022_GP_PR8_1	0.000220556	1	CTRMEAYYYGRSLLYFDVW	ACAAATCCTCCAGCACAGCCTACATGGAGCTCCGCAGCCTGACATCTGAGGACTCTGCCGTCTATTACTGTACAAGAATGGAGGCTTATTACTACGGTCGTAGCCTCCTCTATTTCGATGTCTGG	57	IGHV01	IGHD01-01*01	IGHJ01-01*01
042022_GP_PR8_1	0.000441112	2	CTRMEAYYYGRSLLYFDVW	ACAAATCCTCCAGCACAGCCTACATGGAGCTCCGCAGCCTGACATCTGAGGACTCTGCCGTCTATTACTGTACAAGAATGGAGGCTTATTACTACGGTCGTAGCCTCCTCTACTTCGATGTCTGG	57	IGHV01	IGHD01-01*01	IGHJ01-01*01
042022_GP_PR8_1	0.000441112	2	CTRNANWDWYFDVW	CCATACTGACTGCAGACAAATCCTCCAGCACAGCCTACATGGAGCTCCGCAGCCTGACATCTGAGGACTCTGCCGTCTATTTCTGTACAAGAAATGCTAACTGGGACTGGTACTTCGATGTCTGG	42	IGHV01-15*01	IGHD04-01*01	IGHJ01-01*01
042022_GP_PR8_1	0.00132333	6	CTRNGYGSSYPLGYW	AACTGACTGCAGTCACATCCGCCAGCACTGCCTACATGGAGCTCAGCAGACTGACAAATGAGGACTCTGCGGTCTATTACTGTACAAGAAATGGGTACGGTAGTAGCTACCCTTTGGGCTACTGG	45	IGHV01-05*01	IGHD01-01*01	IGHJ04-01*01
042022_GP_PR8_1	0.000220556	1	CTRNSYAMDYW	AGGGCAAGGCCATACTGACTGCAGACAAATCCTCCAGCACAGCCTACATGGAGCTCCGCAGCCTGACATCTGAGGACTCTGCCGTCTATTACTGTACAAGAAACTCCTATGCTATGGACTACTGG	33	IGHV01-15*01	unknown	IGHJ04-01*01
042022_GP_PR8_1	0.00220556	10	CTRNYGSTSDAWFAYW	TGACTGCAGACAAATCCTCCAGCACAGCGTACATGGAGCTCCGCAGCCTGACATCTGAGGACTCTGCGGTCTATTTCTGTACAAGAAACTACGGTAGTACCTCCGACGCCTGGTTTGCTTACTGG	48	IGHV01-81*01	IGHD01-01*01	IGHJ03-01*01
042022_GP_PR8_1	0.000220556	1	CTRPETPHYGDEGADYW	CTGCAGTCACATCCGCCAGCACTGCCTACATGGAGCTCAGCAGCCTGACAAATGAGGACTCTGCGGTCTATTACTGTACAAGACCGGAGACCCCCCACTATGGCGACGAGGGGGCTGACTACTGG	51	IGHV01-05*01	unknown	IGHJ02-01*01
042022_GP_PR8_1	0.000220556	1	CTRPTSNYFDYW	CCAAGGCCACACTGACTGTAGACACATCCTCCAGCACCGCCTACATGCAACTCAGCAGCCTGACATCTGAGGACTCTGCGGTCTATTACTGTACAAGACCAACTAGTAACTACTTTGACTATTGG	36	IGHV01	unknown	IGHJ02-01*01
042022_GP_PR8_1	0.000220556	1	CTRPYLLLRLYLVWFAYW	CAGTCACATCCGCCAGCACTGCCTACATGGAGCTCAGCAGCCTGACAAATGAGGACTCTGCGGTCTATTACTGCACAAGACCCTATTTATTATTACGGTTGTACCTAGTCTGGTTTGCTTACTGG	54	IGHV01-05*01	unknown	IGHJ03-01*01
042022_GP_PR8_1	0.000220556	1	CTRQLYYRSYYYTMDYW	CTGCAGACAAATCCTCCAACACAGCCTACATGGAGCTCCGCAGCCTGACATCTGAGGACTCTGCCGTCTATTACTGTACAAGACAACTCTACTATAGGTCATATTACTATACTATGGACTACTGG	51	IGHV01	IGHD02-14*01	IGHJ04-01*01
042022_GP_PR8_1	0.000220556	1	CTRQLYYRSYYYTMDYW	TTGCAGACAAATCCTCCAGCACAGCCTACATGGAGCTCCGCAGCCTGACATCTGAGGACTCTGCCGTCTATTACTGTACAAGACAACTCTACTATAGGTCATATTACTATACTATGGACTACTGG	51	IGHV01	IGHD02-14*01	IGHJ04-01*01
042022_GP_PR8_1	0.000220556	1	CTRRAYYSNYRYFDYW	TGACTGTAGACCAATCTTCCAGCACAGCCTACATGCACCTCAACAGCCTGACATCTGAGGACTCTGCAATCTATTACTGTACAAGAAGGGCCTACTATAGTAACTACCGCTACTTTGACTACTGG	48	IGHV01-39*01	IGHD02	IGHJ02-01*01
042022_GP_PR8_1	0.000220556	1	CTRRDGSSYNYW	GGAGGTTCACCATCTCAAGAGATGATTCCAAAAGTAGTGTCTACCTGCAAATGAACAGCTTAAGAGCTGAAGACACTGGCATTTATTACTGTACCAGGCGAGACGGTAGTAGCTACAACTACTGG	36	IGHV06-06*01	IGHD01-01*01	unknown
042022_GP_PR8_1	0.000220556	1	CTRRGAYSNRFDYW	CCACATTGACTGTAGACAAGTCCTCCAGCACAGCCTACATGGAGCTCCGCAGCCTGACATCTGAGGACACTGCAGTCTTTTACTGTACAAGGCGGGGGGCCTATAGTAACCGCTTTGACTACTGG	42	IGHV01	IGHD02	IGHJ02-01*01
042022_GP_PR8_1	0.000220556	1	CTRRGAYSNRFDYW	CCACATTGGCTGTAGACAAGTCCTCCAGCACAGCCTACATGGAGCTCCGCAGCCTGACATCTGAAGACACTGCAGTCTATTATTGTACAAGGCGGGGGGCCTATAGTAACCGCTTTGACTACTGG	42	IGHV01	IGHD02	IGHJ02-01*01
042022_GP_PR8_1	0.000441112	2	CTRRGAYSNRLDYW	CCACATTGACTGTAGACAAGTCCTCCAGCACAGCCTACATGGAGCTCCGCAGCCTGACATCTGAGGACACTGCAGTCTATTACTGTACAAGGCGGGGGGCCTATAGTAACCGCCTTGACTACTGG	42	IGHV01	IGHD02	IGHJ02-01*01
042022_GP_PR8_1	0.000441112	2	CTRRIYYGSSYVGYFDVW	AGGATACCTCCAGAAACCAGGTATTCCTCAAGATCACCAGTGTGGACACTGCAGATACTGCCACATACTACTGTACTCGAAGAATTTACTACGGTAGTAGCTACGTAGGGTACTTCGATGTCTGG	54	IGHV08-12*01	IGHD01-01*01	IGHJ01-01*01
042022_GP_PR8_1	0.000661667	3	CTRRSNYGFAYW	GGAGGTTCACCATCTCAAGAGATGATTCCAAAAGTAGTGTCTACCTGCAAATGAACAGCTTAAGAGCTGAAGACACTGGCATTTATTACTGTACCAGGCGGAGTAACTACGGGTTTGCTTACTGG	36	IGHV06-06*01	IGHD02	IGHJ03-01*01
042022_GP_PR8_1	0.000220556	1	CTRRVIYYGYDDYAMDYW	AGGATACCTCCAGAAACCAGGTATTCCTCAAGATCACCAGTGTGTACACTGCAGATACTGCCACATACTACTGTACTCGAAGAGTTATCTACTATGGTTACGACGACTATGCTATGGACTACTGG	54	IGHV08-12*01	IGHD02	IGHJ04-01*01
042022_GP_PR8_1	0.000441112	2	CTRRYYGSSYRYFDVW	TGACTGTAGACACATCCTCCAGCACAGCCTTCATGCAGCTCAGCAGCCTGACCTCCGAGGACTCTGCGGTCTATTTCTGTACAAGAAGATACTACGGTAGTAGTTACAGGTACTTCGATGTCTGG	48	IGHV01-84*01	IGHD01-01*01	IGHJ01-01*01
042022_GP_PR8_1	0.000441112	2	CTRSATVVRYCYFDVW	TGACTGTAGACCAATCTTCCAGCACAGCCTACATGCAGCTCAACAGCCTGACATCTGAGGACTCTTCAGTCTATTACTGTACAAGATCTGCTACGGTCGTAAGGTACTGCTACTTCGATGTCTGG	48	IGHV01-39*01	unknown	IGHJ01-01*01
042022_GP_PR8_1	0.000220556	1	CTRSEIYDGFYPTLDYW	CTGCACACACATCCTCCAGTACAGCCTACATGGAGCTCCGCAGCCTGACATCTGAGGACTCTGCCGTCTATTACTGTACAAGATCGGAAATCTATGATGGTTTCTACCCTACTCTTGACTACTGG	51	IGHV01	IGHD02-03*01	IGHJ02-01*01
042022_GP_PR8_1	0.000441112	2	CTRSGLFAYW	TCAAGGGCAAGGCCATACTGACTGCAGACAAATCCTCCAGCACAGCCTACATGGAGCTCCGCAGCCTGACATCTGAGGACTCTGCCGTCTATTACTGTACAAGATCAGGGCTTTTTGCTTACTGG	30	IGHV01-15*01	unknown	IGHJ03-01*01
042022_GP_PR8_1	0.000441112	2	CTRSGRGFAYW	AGGACAAGGCCATCCTGACTGCAGACAAATCCTCCAGCACAGCCTACATGGAGCTCCGCAGCCTGACATCTGAGGACTCTGCCGTCTATTACTGTACACGATCTGGGCGGGGGTTTGCTTACTGG	33	IGHV01-15*01	unknown	IGHJ03-01*01
042022_GP_PR8_1	0.000441112	2	CTRSGTSGFDYW	ACAAGGCCACATTGACTGTAGACAAATCCTCTAGTACAGCCCATATGGAGTTCCTGAGCCTGACATCTGAGGACTTTGTAGTCTATTATTGTACAAGATCGGGCACCTCAGGTTTTGACTATTGG	36	IGHV01-37*01	unknown	IGHJ02-01*01
042022_GP_PR8_1	0.000220556	1	CTRSGVYYGSSYWYFDVW	CAGACAAATCCTCCAGCACAGCCTACATGGAGCTCCGCAGCCTGACATCTGAGGACTCTGCCGTCTATTACTGTACAAGATCAGGGGTTTACTACGGTAGTAGCTACTGGTACTTCGATGTCTGG	54	IGHV01	IGHD01-01*01	IGHJ01-01*01
042022_GP_PR8_1	0.000441112	2	CTRSKFLHYYGSSPWFAYW	ACAAATCCTCCAGCACAGCCTACATGGAGCTCCGCAGCCTGACATCTGAGGACTCTGCCGTCTATTACTGTACAAGATCAAAATTTCTTCATTACTACGGTAGTAGCCCCTGGTTTGCTTACTGG	57	IGHV01	IGHD01-01*01	IGHJ03-01*01
042022_GP_PR8_1	0.000220556	1	CTRSRSWFFDIW	GCAAGGCCTCATTGACTATAGACAAGTCTTCCAGTACAGCCTACATGGAGCTCCGCAGCCTGACATCTGAGGACACTGCAGTCTATTTCTGTACAAGAAGTAGGTCCTGGTTTTTCGATATCTGG	36	IGHV01	unknown	IGHJ01-01*01
042022_GP_PR8_1	0.000220556	1	CTRSYYVSSYRYFDVW	TTACTGTAGACAGGTCCTCCAGCACAGCCTACATGTTGCTCAGCAGCCTGACCTCTGAGGACTCTGCGGTCTATTTCTGTACAAGATCTTACTACGTTAGTAGCTATAGGTATTTCGATGTCTGG	48	IGHV01-75*01	IGHD01-01*01	IGHJ01-01*01
042022_GP_PR8_1	0.000220556	1	CTRTAQAPLAYW	GCAAGGCCAAAATGACTGCAGTCTCATCCGCCAGCACTGCCTACATGGAGCTCAGCAGCCTGACAAATGAAGACTCTGCGGTCTACTACTGTACGCGGACAGCTCAGGCTCCCCTGGCTTACTGG	36	IGHV01-05*01	IGHD03-02*02	IGHJ03-01*01
042022_GP_PR8_1	0.000441112	2	CTRTAQAPLAYW	GCAAGGCCAAACTGACTGCAGTCACATCCGCCAGCACTGCCTCCATGGAGCTCAGAAGCCTGACAAATGAGGACTCTGCGGTCTATTTCTGTACGCGGACAGCTCAGGCTCCCCTGGCTTACTGG	36	IGHV01-05*01	IGHD03-02*02	IGHJ03-01*01
042022_GP_PR8_1	0.000441112	2	CTRTAQAPLAYW	GCAAGGCCAAACTGACTGCAGTCTCATCCGCCAGCACTGCCTACATGGAACTCAGCAGCCTGACAAATGAGGACTCTGCGGTCTATTACTGTACGCGGACAGCTCAGGCTCCCCTGGCTTACTGG	36	IGHV01-05*01	IGHD03-02*02	IGHJ03-01*01
042022_GP_PR8_1	0.000220556	1	CTRTAQAPLAYW	GCAAGGCCAAACTGACTGCAGTCACATCCGCCAGCACTGCCAACATGGAACTCAGCAGCCTGACAAATGAGGACTCTGCGGTCTATTACTGTACGCGGACAGCTCAGGCTCCCCTGGCTTACTGG	36	IGHV01-05*01	IGHD03-02*02	IGHJ03-01*01
042022_GP_PR8_1	0.000220556	1	CTRTAQAPLAYW	GCAAGGCCAAACTGACTGCAGTCTCATCCGCCAGTACCGCCTACATGGAACTCAGCAGCCTGACAAATGAGGACTCTGCGGTCTATTACTGTACGCGGACAGCTCAGGCTCCCCTGGCTTACTGG	36	IGHV01-05*01	IGHD03-02*02	IGHJ03-01*01
042022_GP_PR8_1	0.000441112	2	CTRTAQAPLAYW	CCAAGGCCAAAATGACTGCAGTCACATCCGCCAACACTGCCTACATGGAGCTCAGCAGCCTGACAAATGAAGACTCTGCGGTCTATTACTGTACGCGGACAGCTCAGGCTCCCCTGGCTTACTGG	36	IGHV01-05*01	IGHD03-02*02	IGHJ03-01*01
042022_GP_PR8_1	0.00374945	17	CTRTSNPSYW	TCAAGGGCAAGGCCAAACTGACTGCAGTCACATCCGCCAGCACTGCCTACATGGAGCTCAGCAGCCTGACAAATGAGGACTTTGCGGTCTATTACTGTACAAGAACGAGTAACCCCTCTTACTGG	30	IGHV01-05*01	unknown	IGHJ03-01*01
042022_GP_PR8_1	0.00176445	8	CTRTSNPSYW	TCAAGGGCAAGGCCAAACTGACTGCAGTCACATCCGCCAGCACTGCCTACATGGAGCTCAGCAGCCTGACAAATGAGGACTCTGCGGTCTATTACTGTACAAGAACGAGTAACCCCTCTTACTGG	30	IGHV01-05*01	unknown	IGHJ03-01*01
042022_GP_PR8_1	0.000441112	2	CTRTTQAPLAYW	GCAAGGCCAAACTGACTGCAGTCACATCCGCCAGCACTGCCTACATGGAGCTCAGCAGCCTGACAAATGAGGACTCTGCGGTCTATTACTGTACGCGAACAACTCAGGCTCCCCTGGCTTACTGG	36	IGHV01-05*01	IGHD03-02*02	IGHJ03-01*01
042022_GP_PR8_1	0.000220556	1	CTRTTQAPLAYW	GCAAGGCCAAGCTGACTGCAGGCACATCCGCCAGCACTGCCTACATGGAACTCAGCGGCCTGACAAATGAGGACTCTGCGGTCTACTACTGTACGCGGACAACTCAGGCTCCCCTGGCTTACTGG	36	IGHV01-05*01	IGHD03-02*02	IGHJ03-01*01
042022_GP_PR8_1	0.000441112	2	CTRTVQAPLAYW	GCAAGGCCAAACTGACTGCAGTCACATCCGCCAGCACTGCCTACATGGAACTCAGCAGCCTGACAAATGAGGACTCTGCGGTCTATTACTGTACGCGGACAGTTCAGGCTCCCCTGGCTTACTGG	36	IGHV01-05*01	unknown	IGHJ03-01*01
042022_GP_PR8_1	0.000220556	1	CTRTVYWYFDVW	GCAAGGCCACATTGACTGTAGACAAGTCCTCCAGCACAGCCTACATGGAACTCCGCAGCCTGACATCTGAGGACTCTGGAGTCTATTACTGTACAAGAACTGTCTATTGGTATTTCGATGTCTGG	36	IGHV01	unknown	IGHJ01-01*01
042022_GP_PR8_1	0.000220556	1	CTRTVYWYFDVW	GCAAGGCCACATTGACTGTAGACAAGTCCTCCAGCACAGCCTACATGGAACTCCGCAGCCTGACATCTGAGGACTCTGGAGTCTATTTCTGTACAAGAACTGTCTATTGGTATTTCGATGTCTGG	36	IGHV01	unknown	IGHJ01-01*01
042022_GP_PR8_1	0.00286723	13	CTRVLEAMDYW	AGGGCCGATTCACCATCTCCAGAGACAATGCCAGGAACACCCTGTACCTGCAAATGAGCAGTCTGAAGTCTGAGGACACAGCCATGTATTACTGTACAAGAGTACTAGAGGCTATGGACTACTGG	33	IGHV05-09-1*01	unknown	IGHJ04-01*01
042022_GP_PR8_1	0.00154389	7	CTRVLYAMDYW	AGGGCCGATTCACCATCTCCAGAGACAATGCCAGGAACACCCTGTACCTGCAAATGAGCAGTCTGAAGTCTGAGGACACAGCCATGTATTACTGTACAAGGGTCCTCTATGCTATGGACTACTGG	33	IGHV05-09-1*01	unknown	IGHJ04-01*01
042022_GP_PR8_1	0.000220556	1	CTRWETGTDW	TCAAGGCCAAGGCCTCACTGACTGCAGACAAATCCTCCACCACAGCCTACATGGAACTCAAAAGGCTGACATCTGAGGACTCTGCGGTCTACTTCTGTACAAGATGGGAAACTGGGACGGACTGG	30	IGHV01-82*01	IGHD04-01	unknown
042022_GP_PR8_1	0.000441112	2	CTRWGYDYPHW	AGGACAAGGCCACATTGACTGTAAACAAGTCCTCCAGCACAGCCTACATGGAGCTCCGCAGCCTGACATCGGAGGATTCTGCAGTCTATTACTGTACAAGATGGGGCTATGATTACCCCCACTGG	33	IGHV01-22*01	IGHD02	unknown
042022_GP_PR8_1	0.000220556	1	CTRWLTGYFDYW	ACAAGGCCACGCTGACTGTAGACAAACCCTCCAGTACAGCCTACATGCAGCTCAGCAGCCTGACATCTGAGGACTCTGCGGTCTATTTTTGTACAAGATGGCTAACTGGGTACTTTGACTACTGG	36	provisional-IGHV01S96*02	IGHD04-01*01	IGHJ02-01*01
042022_GP_PR8_1	0.000220556	1	CTRWRDYLGYFDYW	CCATACTGACTGCAGACAAATCCTCCAGCACAGCCTACATGGAGCTCCGCAGCCTGACATCTGAGGACTCTGCCGTCTATTACTGTACAAGATGGAGGGATTATTTGGGCTACTTTGACTACTGG	42	IGHV01-15*01	unknown	IGHJ02-01*01
042022_GP_PR8_1	0.000220556	1	CTRWVDWFDYW	AGGCCAAGGCCACATTGACTGTAGACAAATCCTCCAGCACAGCCTACATGCAGCTCAAGAGCCTGACATCTGAGGACTCTGCAGTCTATTTCTGTACAAGATGGGTTGACTGGTTTGACTACTGG	33	IGHV01-42*01	unknown	IGHJ02-01*01
042022_GP_PR8_1	0.00220556	10	CTRYLYDSDRLYALDYW	CTGTAGACACATCCTCCAACACAGCCTACATGCAGCTCAGCAGCCTGACATCTGAGGACTCTGCGGTCTATTACTGTACAAGATACCTCTATGATTCCGACAGGCTCTATGCTTTGGACTACTGG	51	IGHV01	IGHD02	IGHJ04-01*01
042022_GP_PR8_1	0.000441112	2	CTRYLYDSDRLYALDYW	ATGTAGACACATCCTCCAACACAGCCTACATGCAGCTCAGCAGCCTGACATCTGAGGACTCTGCGGTCTATTACTGTACAAGATACCTCTATGATTCCGACAGGCTCTATGCTTTGGACTACTGG	51	IGHV01	IGHD02	IGHJ04-01*01
042022_GP_PR8_1	0.000661667	3	CTRYLYDYDRVYAVDYW	CTGTAGACATATCCTCCAGCGCAGCCTACTTGCAGCTCAGCAGCCTGACATCTGAGGACTCTGCGGTCTATTACTGTACAAGATACCTCTATGATTACGACAGGGTCTATGCTGTGGACTACTGG	51	IGHV01	IGHD02	IGHJ04-01*01
042022_GP_PR8_1	0.000441112	2	CTSFGGYW	CGAAGTTCCAGGGCAAGGCCACTATAACAGCAGACACATCCTCCAACACAGCCTACCTGCAGCTCAGCAGCCTGACATCTGAGGACACTGCCGTCTATTACTGTACTTCCTTCGGGGGCTACTGG	24	IGHV14-04*01	unknown	IGHJ04-01*01
042022_GP_PR8_1	0.000441112	2	CTSILDYVDGLAWFAYW	CTGCAGTCACATCCGCCAGCACTGCCTACATGGAACTCAGCAGCCTGACAAATGAGGACTCTGCGGTCTATTACTGTACAAGCATCCTAGACTACGTTGATGGCCTCGCCTGGTTTGCTTACTGG	51	IGHV01-05*01	unknown	IGHJ03-01*01
042022_GP_PR8_1	0.000661667	3	CTSILDYVHGLAWFAYW	CTGCAGTCACATCCGCCAGCACTGCCTACATGGAACTCAGCAGCCTGACAAATGAGGACTCTGCAGTCTATTACTGTACAAGCATCCTAGACTACGTTCATGGCCTCGCCTGGTTTGCTTACTGG	51	IGHV01-05*01	unknown	IGHJ03-01*01
042022_GP_PR8_1	0.000220556	1	CTSIYYGNYGAYW	AGGCCACTATAACAGCAGACACATCCTCCAACACAGCCTACCTGCAGCTCAGCAGCCTGACATCTGAGGACACTGCCGTCTATTACTGTACTTCTATCTACTATGGTAACTACGGGGCCTACTGG	39	IGHV14-04*01	IGHD02	IGHJ04-01*01
042022_GP_PR8_1	0.000661667	3	CTSPHGYW	AGTCTGTGAAAGGGAGGTTCACCATCTCAAGAGATGATTCCAAAAGTAGTGTCTACCTGCAAATGAACAACTTAAGGGCTGAAGACACTGGAATTTATTACTGCACAAGCCCCCACGGCTACTGG	24	IGHV06-03*01	unknown	unknown
042022_GP_PR8_1	0.000441112	2	CTSPLGYDGFAYW	GGTTCACCATCTCAAGAGATGATTCCAAAAGTAGTGTCTACCTGCAAATGAACAACTTAAGGGCTGAAGACACTGGAATTTATTACTGCACGTCCCCCCTGGGTTACGACGGGTTTGCTTACTGG	39	IGHV06-03*01	IGHD02	IGHJ03-01*01
042022_GP_PR8_1	0.000882223	4	CTTATGSSYGFAYW	CCACTATGTCTGCAGACACATCCTCCAACACAGCCTACCTGCAGCTCAGCAGCCTGACATCTGAGGACACTGCCGTCTATTACTGTACTACGGCTACGGGTAGTAGTTACGGGTTTGCTTACTGG	42	IGHV14-01*01	IGHD01-01*01	IGHJ03-01*01
042022_GP_PR8_1	0.000220556	1	CTTDSLAYW	AGTTCAAGGGCAAGGCCACATTGACTGTAGACACATCCTCCAGCACAGGTTCCATGCAGCTCAGCAGCCTGACATCTGAGGACTCTGCGGTCTATTACTGTACAACGGATAGCTTAGCTTACTGG	27	IGHV01	unknown	IGHJ03-01*01
042022_GP_PR8_1	0.000220556	1	CTTDYDYDGRGFAYW	CTATGACTGCAGACACATCCTCCAACACAGCCTACCTGCAGCTCAGCAGCCTGACATCTGAGGACACTGCCGTCTATTACTGTACTACTGATTATGATTACGACGGACGGGGGTTTGCTTACTGG	45	IGHV14-01*01	IGHD02	IGHJ03-01*01
042022_GP_PR8_1	0.000220556	1	CTTGLGYYASFDYW	CCACTGTGACAGCAGACACATCCTCCAACACAGCCTACCTGCAGCTCAGCAGCCTGACATCTGAGGACAGTGCCGTCTATTATTGTACTACAGGTCTGGGTTACTACGCCTCCTTTGACTACTGG	42	IGHV14	IGHD02-03*01	IGHJ02-01*01
042022_GP_PR8_1	0.000441112	2	CTTGPTTVVPTRYFDVW	CTGCAGACACAACCTCCAACACAGCCTACCTGCAGCTCAGCAGCCTGACATCGGAGGACACTGCCGTCTATTACTGTACTACGGGCCCTACTACGGTAGTCCCTACCCGGTACTTCGATGTCTGG	51	IGHV14-01*01	IGHD01-01*01	IGHJ01-01*01
042022_GP_PR8_1	0.000220556	1	CTTHDGYYTGYFDYW	CTATAACAGCAGACACATCCTCCAACACAGCCTACCTGCAGCTCAGCAGCCTGACATCTGAGGACACTGCCGTCTATTACTGTACTACCCATGATGGTTACTACACGGGGTACTTTGACTACTGG	45	IGHV14-04*01	IGHD02-03*01	IGHJ02-01*01
042022_GP_PR8_1	0.000220556	1	CTTILDYVDGLAWFAYW	CTGCAGTCACATCCGCCAGCACTGCCTACATGGAACTCAGCAGCCTGACAAATGAGGACTCTGCGGTCTATTACTGTACAACCATCCTAGACTACGTTGATGGCCTCGCCTGGTTTGCTTACTGG	51	IGHV01-05*01	unknown	IGHJ03-01*01
042022_GP_PR8_1	0.000220556	1	CTTILDYVDGLAWFTYW	CTGCAGTCACATCCGCCAGCACTGCCTACATGGAACTCAGCAGCCTGACAAATCAGGACTCTGCGGTCTCTTACTGTACAACCATCCTAGACTACGTTGATGGCCTCGCCTGGTTTACTTACTGG	51	IGHV01-05*01	unknown	IGHJ03-01*01
042022_GP_PR8_1	0.000441112	2	CTTILDYVDGLAWFTYW	CTGCAGTCACATCCGCCAGCACTGCCTACATGGAACTCAGCAGCCTGACAAATGAGGACTCTGCGGTCTATTACTGTACAACCATCCTAGACTACGTTGATGGCCTCGCCTGGTTTACTTACTGG	51	IGHV01-05*01	unknown	IGHJ03-01*01
042022_GP_PR8_1	0.000220556	1	CTTPTVVDW	AGTTCCAGGGCAAGGCCACTATAACAGCAGACACATCCTCCAACACAGCCTACCTGCAGCTCAGCAGCCTGACATCTGAGGACACTGCCGTCTATTACTGTACTACACCTACGGTAGTAGACTGG	27	IGHV14-04*01	IGHD01-01*01	unknown
042022_GP_PR8_1	0.000220556	1	CTTRYGNRDYW	AGGGCAAGGCCACTATAACAGCAGACACATCCTCCAACACAGCCTACCTGCAGCTCAGCAGCCTGACATCTGAGGACACTGCCGTCTATTACTGTACTACCCGGTATGGTAACAGGGACTACTGG	33	IGHV14-04*01	IGHD02	IGHJ04-01*01
042022_GP_PR8_1	0.000220556	1	CTTTDYYGSPYAMDYW	TAACAGCAGACACATCCTCCAACACAGCCTACCTGCAGCTCAGCAGCCTGACATCTGAGGACACTGCCGTCTATTACTGTACTACGACGGATTACTACGGTAGTCCCTATGCTATGGACTACTGG	48	IGHV14-04*01	IGHD01-01*01	IGHJ04-01*01
042022_GP_PR8_1	0.000220556	1	CTTVTGGDWYFDVW	CCACTATGACTGCAGACACATCCTCCAACACAGCCTACCTGCAGCTCAGCAGCCTGACATCTGAGGACACTGCCGTCTATTACTGTACTACGGTTACGGGGGGGGACTGGTACTTCGATGTCTGG	42	IGHV14-01*01	unknown	IGHJ01-01*01
042022_GP_PR8_1	0.000220556	1	CTTWGNGAYW	TCCAGGGCAAGGCCACTATGACTGCAGACACATCCTCCAACACAGCCTACCTGCAGCTCAGCAGCCTGACATCTGAGGACACTGCCGTCTATTACTGTACTACATGGGGTAACGGGGCTTACTGG	30	IGHV14-01*01	unknown	IGHJ03-01*01
042022_GP_PR8_1	0.000441112	2	CTVPTGYW	AGTCTGTGAAAGGGAGGTTCACCATCTCAAGAGATGATTCCAAAAGTAGTGTCTACCTGCAAATGAACAACTTAAGGGCTGAAGACACTGGAATTTATTACTGCACAGTACCTACTGGCTACTGG	24	IGHV06-03*01	unknown	IGHJ02-01*01
042022_GP_PR8_1	0.000441112	2	CTVRDSSGDDYFDYW	AACTGACTGCAGTCACATCCGCCAGCACTGCCTACATGGAGCTCAGCAGCCTGACAAATGAGGACTCTGCGGTCTATTACTGTACCGTACGGGACAGCTCAGGCGACGACTACTTTGACTACTGG	45	IGHV01-05*01	IGHD03-02*02	IGHJ02-01*01
042022_GP_PR8_1	0.00220556	10	CTVRDSSGYDYFDYW	AACTGACTGCAGTCACATCCGCCAGCACTGCCTACATGGAGCTCAGCAGCCTGACAAATGAGGACTCTGCGGTCTATTACTGTACCGTACGGGACAGCTCAGGCTACGACTACTTTGACTACTGG	45	IGHV01-05*01	IGHD03-02*02	IGHJ02-01*01
042022_GP_PR8_1	0.000220556	1	CTVSRQLRFPYYFDYW	TCTCAAGAGATGATTCCAAAAGTAGTGTCTACCTGCAAATGAACAACTTAAGGGCTGAAGACACTGGAATTTATTACTGCACAGTATCTAGACAGCTCAGGTTCCCTTACTACTTTGACTACTGG	48	IGHV06-03*01	IGHD03-02*02	IGHJ02-01*01
042022_GP_PR8_1	0.000441112	2	CTWGYDSAWFAYW	GGTTCACCATCTCAAGAGATGATTCCAAAAGTAGTGTCTACCTGCAAATGAACAGCTTAAGAGCTGAAGACACTGGCATTTATTACTGTACATGGGGTTACGACTCGGCCTGGTTTGCTTACTGG	39	IGHV06-06*01	IGHD02	IGHJ03-01*01
042022_GP_PR8_1	0.000220556	1	CTYGNYPYCAMDYW	CCACACTTACTGTAGACAAATCCTCCAGCACAGCCTACATATTACTCAGCAGCCTGACCTCTGAGGACTCTGCGGTCTATTTCTGTACATATGGTAACTACCCCTACTGTGCTATGGACTACTGG	42	IGHV01-75*01	IGHD02	IGHJ04-01*01
042022_GP_PR8_1	0.000441112	2	CTYGSSLGYW	TCAAGGGCAAGGCCAAACTGACTGCAGTCACATCCGCCAGCACTGCCTACATGGAGCTCAGCAGCCTGACAAATGAGGACTCTGCGGTCTATTACTGTACCTACGGTAGTAGCTTGGGCTACTGG	30	IGHV01-05*01	IGHD01-01*01	IGHJ04-01*01
042022_GP_PR8_1	0.000661667	3	CTYSNYGGWFAYW	GGTTCACCATCTCAAGAGATGATTCCAAAAGTAGTGTCTACCTGCAAATGAACAACTTAAGGGCTGAAGACACTGGAATTTATTACTGCACTTATAGTAACTACGGAGGCTGGTTTGCTTACTGG	39	IGHV06-03*01	IGHD02	IGHJ03-01*01
042022_GP_PR8_1	0.000220556	1	CTYYGSSYVAYW	GGAGGTTCACCATCTCAAGAGATGATTCCAAAAGTAGTGTCTACCTGCAAATGAACAGCTTAAGAGCTGAAGACACTGGCATTTATTACTGTACTTACTACGGTAGTAGCTACGTTGCTTACTGG	36	IGHV06-06*01	IGHD01-01*01	IGHJ03-01*01
042022_GP_PR8_1	0.000220556	1	CVDYGSSTGFDYW	AGGCCACTATAACAGCAGACACATCCTCCAACACAGCCTACCTGCAGCTCAGCAGCCTGACATCTGAGGACACTGCCGTCTATTACTGTGTCGACTACGGTAGTAGCACAGGGTTTGACTACTGG	39	IGHV14-02*01	IGHD01-01*01	IGHJ02-01*01
042022_GP_PR8_1	0.000220556	1	CVGYGTIYAMDYW	GATTCACCATCTCCAGAGATGATTCAGAAAGCATGCTCTATCTGCAAATGAACAACTTGAAAACTGAGGACACAGCCATGTATTACTGTGTGGGCTATGGTACCATCTATGCTATGGACTACTGG	39	IGHV10-01*01	IGHD02	IGHJ04-01*01
042022_GP_PR8_1	0.000441112	2	CVHGNYEGYW	TCAAGGGACGGTTTGCCTTCTCTTTGGAGACCTCTGCCAGCACTGCCTATTTGCAGATCAACAACCTCAAAAATGAGGACACGGCTACATATTTCTGTGTCCATGGTAACTACGAAGGCTACTGG	30	IGHV09-01*01	IGHD02	unknown
042022_GP_PR8_1	0.000220556	1	CVIGPLTGFYFDFW	CCACATTGACTGTAGACAAATCCTCCAGCACAGCCTACTTGCAGCTCAGCAGCCTGACATCTGAGGACTCTGCGGTCTATTACTGTGTAATAGGCCCACTAACCGGTTTTTACTTTGACTTCTGG	42	IGHV01-74	unknown	IGHJ02-01*01
042022_GP_PR8_1	0.000441112	2	CVILLGAMDFW	AGAACAAGGCCATATTGACTGTAGACACATCCTCCAGCACAGCCTACATGCAGCTCAGCAGCCTGACATCTGAGGACTCTGCGGTCTATTACTGTGTAATATTACTAGGGGCTATGGACTTCTGG	33	IGHV01	IGHD01-01	IGHJ04-01*01
042022_GP_PR8_1	0.000220556	1	CVLYYFDYW	AGTTCAAGAGCAAGGCCACACTGACTGTAGACACATCCTCCAGCACAGCCTACATGCAGCTCAGCAGCCTGACATCTGAGGACTCTGCGGTCTATTACTGTGTACTGTACTACTTTGACTACTGG	27	IGHV01-55*01	unknown	IGHJ02-01*01
042022_GP_PR8_1	0.000220556	1	CVNYYVSSYYFDYW	TTGCCTTCTCTTTGGAGACCTCTGCCAACACTGCCTATTTGCTGATCAACAACCTCAAAAATGAGGACACGGCTACATATTTCTGTGTAAATTACTACGTTAGTAGCTACTACTTTGACTACTGG	42	IGHV09-01*01	IGHD01	IGHJ02-01*01
042022_GP_PR8_1	0.000441112	2	CVQSAKSLTGSYW	GGCTCGCAGTCTCCAAAGACACCTCCAACAACCAAGCATTCCTAAATATCATCACTGTGGAAACTGCAGATAGTGCCATATAGTACTGTGTTCAGAGTGCAAAGTCACTAACTGGGTCCTACTGG	39	IGHV08-04*01	IGHD04-01*01	unknown
042022_GP_PR8_1	0.000220556	1	CVRCGNRRLYYYAMDYW	CTGTAGACAAATCCTCCAGCACAGCCTACATGCAGCTCAGCAGCCTGACATCTGAGGACTCTGCGGTCTATTATTGTGTAAGATGCGGGAATAGGAGGTTATATTACTATGCTATGGACTACTGG	51	IGHV01-53*01	unknown	IGHJ04-01*01
042022_GP_PR8_1	0.000661667	3	CVRDDFGSSFAWFTYW	TCTCGAGAGACAATGCAAAGAACATTCTTTACCTGCAAATGAGCGGTCTGAAGTCTGAGGACACAGCCACGTATTACTGTGTAAGAGATGACTTCGGTAGTAGCTTCGCCTGGTTTACTTACTGG	48	IGHV05-16*01	IGHD01-01*01	IGHJ03-01*01
042022_GP_PR8_1	0.000220556	1	CVRDDYGNSFAWFTYW	TCTCGAGAGACAATGCAAAGAACATTCTATACCTGCAAATGAGCAGTCTGAAGTCTGAGGACACAGCCACGTATTACTGTGTAAGAGATGATTACGGTAATAGCTTCGCCTGGTTTACTTACTGG	48	IGHV05-16*01	IGHD02	IGHJ03-01*01
042022_GP_PR8_1	0.000220556	1	CVRDDYNSSFAWFTYW	TCTCGAGAGACAATTCAAAGAACATTCTATACCTGCAAATGAGCAGTCTGAAGTCTGAGGACACAGCCACATATTACTGTGTAAGAGATGACTACAATAGTAGTTTCGCCTGGTTTACTTACTGG	48	IGHV05-16*01	unknown	IGHJ03-01*01
042022_GP_PR8_1	0.000220556	1	CVRDDYYALDYW	ACAGATTCACCATTTCCAGAGATGATTCACAAAGCATGCTCTATCTGCAAATGAACAACCTGAAGACTGAGGACACAGCCATGTATTACTGTGTGAGAGATGACTACTATGCTCTGGACTACTGG	36	IGHV10-03*01	unknown	IGHJ04-01*01
042022_GP_PR8_1	0.000220556	1	CVRDGDSTPHAMDYW	CATTGACTGTTGACAAGTCCTCCAGCACAGCCTACATGGAGCTCAACAGCCTGACATCTGAGGACTCTGCAGTCTATTACTGTGTAAGAGACGGGGATTCAACTCCTCATGCTATGGACTACTGG	45	IGHV01-19*01	unknown	IGHJ04-01*01
042022_GP_PR8_1	0.000220556	1	CVRDGEGSYYYGSSYDAMDYW	CACAAAGCATGATCTCTCTGCAAATGAACAACCTGAAAACTGAGGACACAGCCATGTATTACTGTGTGAGAGATGGAGAGGGAAGTTATTATTACGGTAGTAGCTACGATGCTATGGACTACTGG	63	IGHV10-03*01	IGHD01-01*01	IGHJ04-01*01
042022_GP_PR8_1	0.000441112	2	CVRDGEGSYYYGSSYDAMDYW	CACAAAGCATGCTCTATCTGCAAATGAACAACCTGAAAACTGAGGACACAGCCATGTATTACTGTGTGAGAGATGGAGAGGGAAGTTATTACTACGGTAGTAGCTACGATGCTATGGACTATTGG	63	IGHV10-03*01	IGHD01-01*01	IGHJ04-01*01
042022_GP_PR8_1	0.000220556	1	CVRDKYGSLDYW	ATCGAATCTCCATCACTCGTGACACATCTAAGAACCAGTTTTTCCTGAAATTGAATTCAGTGAATACTGAAGACACAGCCACATATTTCTGTGTAAGAGATAAGTACGGTAGTTTGGACTACTGG	36	IGHV03-06*01	IGHD01-01*01	IGHJ04-01*01
042022_GP_PR8_1	0.000220556	1	CVRDRRGDYYGSNFDVW	CCAGAGATGATTCACAAAGCATGCTCTATCTGCAAATGAACAACCTGAAAACTGAGGACACAGCCATGTATTACTGTGTGAGAGATCGGAGGGGGGATTACTACGGTAGTAACTTCGATGTCTGG	51	IGHV10-03*01	IGHD01-01*01	IGHJ01-01*01
042022_GP_PR8_1	0.000220556	1	CVRDRRLNYDGEFAYW	TCTCCAGAGACAATGCCAAGAACAACCTGTATCTGCACTTGAGTCATCTGAAGTCTGAGGACACAGCCATATATTCCTGTGTCAGAGATAGGAGACTTAATTACGACGGGGAGTTCGCTTATTGG	48	IGHV05-04*01	IGHD02	IGHJ03-01*01
042022_GP_PR8_1	0.000441112	2	CVRDTKVSSYWYFDVW	TCACTCGAGACACATGCAAGAACCAGTTTTCCCTGGAATTGAACTCTGTGGCTAGTGAGGACACAGCCACATATTACTGTGTAAGAGATACTAAGGTCTCTAGTTACTGGTACTTCGATGTCTGG	48	IGHV03-02*02	unknown	IGHJ01-01*01
042022_GP_PR8_1	0.000220556	1	CVRDYYGSSYRFDVW	CCATCTCCAGAGATGATTCACAAAGCATGCTCTATCTGCAAATGAACAACCTGAAAACTGAGGACACAGCCATGTATTACTGTGTGAGGGATTACTACGGTAGTAGCTACCGCTTCGATGTCTGG	45	IGHV10-03*01	IGHD01-01*01	IGHJ01-01*01
042022_GP_PR8_1	0.000220556	1	CVREGGDIDYDGLWDAMDYW	ATTCACAAAGCATGCTCTATCTGCAAATGAACAACCTGAAAACTGAGGACACAGCCATGTATTACTGTGTGAGAGAGGGGGGTGATATTGATTACGACGGGCTATGGGATGCTATGGACTACTGG	60	IGHV10-03*01	IGHD02	IGHJ04-01*01
042022_GP_PR8_1	0.000441112	2	CVREGNYLDYW	AAGACAGATTCACCATCTCCAGAGATGATTCAGAAAGCATGCTCTATCTGCAAATGAACAACTTGAAAACTGAGGACACAGCCATGTATTACTGTGTGAGAGAGGGTAACTACCTTGACTACTGG	33	IGHV10-01*01	unknown	IGHJ02-01*01
042022_GP_PR8_1	0.000882223	4	CVREGYYGSRGDWYFDVW	GTGACACATCTAAGAACCAGTTTTTCCTGAAGTTGAATTCTGTGACTACTGAGGACACAGCCACATATTACTGTGTAAGAGAGGGTTACTACGGTAGTCGGGGAGACTGGTACTTCGATGTCTGG	54	IGHV03-06*01	IGHD01-01*01	IGHJ01-01*01
042022_GP_PR8_1	0.000220556	1	CVREKNAMDYW	AAGACAGATTCACCATCTCCAGAGATGATTCACAAAGCATGCTCTATCTGCAAATGAACAACCTGAAAACTGAGGACACAGCCATGTATTACTGTGTGAGAGAGAAGAATGCTATGGACTACTGG	33	IGHV10-03*01	unknown	IGHJ04-01*01
042022_GP_PR8_1	0.000220556	1	CVRELLGMDYW	AGAGCAAGGCCACACTGACTGTAGACAAACCTTCCAGCACAGTCTACATGGAACTCAGTAGCCTGACATCTGAGGACTTTGCGGTCTATTATTGTGTAAGAGAGTTATTGGGGATGGACTATTGG	33	IGHV01-72*01	unknown	IGHJ04-01*01
042022_GP_PR8_1	0.000441112	2	CVRFRNYEFAYW	GACGGTTTGCCTTCTCTTTGGAGACCTCTGCCAGCACTGCCTATTTGCAGATCAACAACCTCAAAAATGAGGACACGGCTACATATTTCTGTGTAAGATTTCGAAACTACGAGTTTGCTTACTGG	36	IGHV09-01*01	unknown	IGHJ03-01*01
042022_GP_PR8_1	0.000441112	2	CVRGAYW	ACGGAAAGTTCAAGGGCAAGGCCACACTGACTGCAGACAAATCCTCCAGCACAGCCTACATGCAGCTCAGCAGCCTGACCTCTGAGGACTCTGCGGTCTATTTCTGTGTAAGGGGGGCTTACTGG	21	IGHV01-80*01	unknown	IGHJ03-01*01
042022_GP_PR8_1	0.000220556	1	CVRGDYGSTYNFAMDYW	TAAAGGATACCTCCAGAAACCAGGTGTTCCTCAAGATCATCAGTGTGGACACTGCAGATACTGCCACATACTACTGTGTTCGAGGGGACTACGGTAGTACCTACAACTTTGCTATGGACTACTGG	51	IGHV08-12*01	IGHD01-01*01	IGHJ04-01*01
042022_GP_PR8_1	0.000220556	1	CVRGGAYDAMDYW	CGGCCACACTGACTGTAGACAAATCCTCCAGCACACTTTACATACAGCTCAGTCGCCTGACATCTGAGGACTCTGCGGTCTATTATTGTGTACGAGGAGGAGCCTACGATGCTATGGACTACTGG	39	IGHV01-53*01	unknown	IGHJ04-01*01
042022_GP_PR8_1	0.000220556	1	CVRGGGPLLPPMDYW	CCATCACTCGTGACACATCTAAGAACCAGTTTTTCCTGAAGCTAAATTCTGTGACTACTGAGGACACAGCCACACATTATTGTGTAAGAGGGGGGGGGCCTTTATTACCCCCTATGGACTACTGG	45	IGHV03-06*01	IGHD01-01	IGHJ04-01*01
042022_GP_PR8_1	0.000661667	3	CVRGGLRSAMDYW	AGGCCACATTGACTGTAGACAAATCCTCCAGCACAGCCTACATGCAGCTCAGCAGCCTGACATCTGAGGACTCTGCGGTCTATTATTGTGTCAGAGGGGGACTACGAAGTGCTATGGACTACTGG	39	IGHV01	unknown	IGHJ04-01*01
042022_GP_PR8_1	0.00154389	7	CVRGGTYDAMDYW	AGGCCACACTGACTGTAGACAAATCTTCCACCACAGCCTACATACAGCTCAGTAGCCTGACATCTGAGGACTCTGCGGTCTATTATTGTGTAAGAGGAGGAACCTACGATGCTATGGACTACTGG	39	IGHV01-53*01	unknown	IGHJ04-01*01
042022_GP_PR8_1	0.00154389	7	CVRGGTYDAMDYW	AGGCCACACTGACTGTAGACAAATCTTCCACCACAGTCTACATGCAGCTCAGTAGCCTGACATCTGAGGACTCTGCGGTCTATTATTGTGTAAGAGGAGGAACCTACGATGCTATGGACTACTGG	39	IGHV01-53*01	unknown	IGHJ04-01*01
042022_GP_PR8_1	0.000220556	1	CVRGGTYDAMDYW	AGGCCACACTGACTGTAGACAAATCCTCCAGCACACTTTACATACAGCTCAGTCGCCTGACATCTGAGGACTCTGCGGTCTATTATTGTGTACGAGGAGGAACCTACGATGCTATGGACTACTGG	39	IGHV01-53*01	unknown	IGHJ04-01*01
042022_GP_PR8_1	0.000882223	4	CVRGGTYDAMDYW	AGGCCACACTGACTGTAGACAAATCTTCCACCACAGCCTACATGCAGCTCAGTAGCCTGACATCTGAGGACTCTGCGGTCTATTATTGTGTAAGAGGAGGAACCTACGATGCTATGGACTACTGG	39	IGHV01-53*01	unknown	IGHJ04-01*01
042022_GP_PR8_1	0.000220556	1	CVRGGTYDAMDYW	AGGCCACACTGACTGTAGACAAATCCTCCAGCACACTTTACATACACCTCAGTCGCCTGACATCTGAGGACTCTGCGGTCTATTATTGTGTACGAGGAGGAACCTACGATGCTATGGACTACTGG	39	IGHV01-53*01	unknown	IGHJ04-01*01
042022_GP_PR8_1	0.000220556	1	CVRGGTYDSMDYW	AGGCCACACTGACTGTAGACAAATCCTCCAGCACACTTTACATACACCTCAGTAGCCTGACATCTGAGGACTCTGCGGTCTATTATTGTGTAAGAGGAGGAACCTACGATAGTATGGACTACTGG	39	IGHV01-53*01	unknown	IGHJ04-01*01
042022_GP_PR8_1	0.000220556	1	CVRGYSYYFDYW	ACAGATTCACCATCTCCAGAGATGATTCAGAAAGCATGCTCTATCTGCAAATGAACAACTTGAAAACTGAGGACACAGCCATGTATTACTGTGTGAGAGGGTACTCGTACTACTTTGACTACTGG	36	IGHV10-01*01	unknown	IGHJ02-01*01
042022_GP_PR8_1	0.000441112	2	CVRHYYGSSYAMDYW	CCATCTCCAGAGATGATTCAGAAAGCATGCTCTATCTGCAAATGAACAACTTGAAAACTGAGGACACAGCCATGTATTACTGTGTGAGACATTACTACGGTAGTAGCTATGCTATGGACTACTGG	45	IGHV10-01*01	IGHD01-01*01	IGHJ04-01*01
042022_GP_PR8_1	0.000661667	3	CVRIQNYRGAMDYW	TCACAATCTCCAAGGATACCTCCAAAAACCAGGTATTCCTCAAGATCGCCGATGTGGACACTGCATATACTGCCACATATTACTGTGTTCGAATACAGAACTATAGGGGGGCTATGGACTACTGG	42	IGHV08-08*01	IGHD02-14*01	IGHJ04-01*01
042022_GP_PR8_1	0.000220556	1	CVRKGFAYW	AGTTCAAGGGACGGTTTGCCTTCTCTTTGGAGACCTCTGCCAGCACTGCCTATTTGCAGATCAACAACCTCAAAAATGAGGACACGGCTACATATTTCTGTGTAAGGAAAGGATTTGCTTACTGG	27	IGHV09-01*01	unknown	IGHJ03-01*01
042022_GP_PR8_1	0.000220556	1	CVRKNYYTTSYYFDYW	TGACTGTAGACACATCCTCCAACACAGCCTACATGCAGCTCAGCAGCCTGACATCTGAGGACTCTGCGGTCTATTACTGTGTAAGGAAGAATTACTATACTACCTCGTACTACTTTGACTACTGG	48	IGHV01	unknown	IGHJ02-01*01
042022_GP_PR8_1	0.000220556	1	CVRLGNYVGWFAYW	TCACAATCTCCAAGGATACCTCCAAAAACCAGGTATTCCTCAAGATCGCCAATGTGGACACTGCAGATACTGCCACATACTACTGTGTTCGATTGGGTAACTACGTGGGCTGGTTTGCTTACTGG	42	IGHV08-08*01	IGHD02	IGHJ03-01*01
042022_GP_PR8_1	0.000220556	1	CVRLGTWGRYNAMDYW	TCTCCAAGGATACCTCCAAAAACCAGGTTTTCCTCAAGATCGCCAGTGTGGACAGTACCGATACTGCCACATATTCATGTGTTCGATTGGGGACCTGGGGTAGATACAATGCTATGGACTACTGG	48	IGHV08	unknown	IGHJ04-01*01
042022_GP_PR8_1	0.000220556	1	CVRNWDEDWYFDVW	TCTCCCTCACTCGTGACACATCTAAGAACCAGTTTTTCCTGAAGTTGTATTCTGTGACTACTGAGGACACAGCCACATATTACTGTGTAAGAAACTGGGACGAGGACTGGTACTTCGATGTCTGG	42	IGHV03-06*01	IGHD04-01	IGHJ01-01*01
042022_GP_PR8_1	0.000220556	1	CVRNWDEDWYFDVW	TCTCCCTCACTCGTGACACATCTAAGAACCAGTTTTTCCTGAAGTTGTTTTCTGTGACTACTGAGGACACAGCCACATATTACTGTGTAAGAAACTGGGACGAGGACTGGTACTTCGATGTCTGG	42	IGHV03-06*01	IGHD04-01	IGHJ01-01*01
042022_GP_PR8_1	0.000661667	3	CVRNWDEDWYFDVW	TCTCCATCACTCGTGACACATCTAAGAACCAGTTTTTCCTGAAGTTGAATTCTGTGACTACTGAGGACACAGCCACATATTACTGTGTAAGAAACTGGGACGAGGACTGGTACTTCGATGTCTGG	42	IGHV03-06*01	IGHD04-01	IGHJ01-01*01
042022_GP_PR8_1	0.00110278	5	CVRNWDEDWYFDVW	TCTCCATCACTCGTGACACATCTAAGAACCAATTTTTCCTGAAGTTGAATTCTGTGACTACTGAGGACACAGCCACATATTACTGTGTAAGAAACTGGGACGAGGACTGGTACTTCGATGTCTGG	42	IGHV03-06*01	IGHD04-01	IGHJ01-01*01
042022_GP_PR8_1	0.000220556	1	CVRNYYDSNYEFDYW	CATTGACTGTAAACAAGTCCTCCAGCACAGCCTACATGGAGCTCCGCAGTCCGACATCGGAAGATTCTGCAGTCTATTACTGTGTAAGGAATTACTACGATAGTAACTATGAATTTGACTACTGG	45	IGHV01-22*01	IGHD02	IGHJ02-01*01
042022_GP_PR8_1	0.000882223	4	CVRQGYSNSFAYW	GATTCACCATCTCCAGAGATGATTCAGAAAGCATGCTCTATCTGCAAATGAACAACTTGAAAACTGAGGACACAGCCATGTATTACTGTGTGAGACAAGGCTATAGTAACTCCTTTGCTTACTGG	39	IGHV10-01*01	IGHD02	IGHJ03-01*01
042022_GP_PR8_1	0.000220556	1	CVRQLGGVAYW	AAGACAGATTCACCATCTCCAGAGATGATTCAGAAAGCATGCTCTATCTGCAAATGAACAACTTGAAAACTGAGGACACAGCCATGTATTACTGTGTGAGACAACTGGGAGGGGTTGCTTACTGG	33	IGHV10-01*01	unknown	IGHJ03-01*01
042022_GP_PR8_1	0.000220556	1	CVRQRGPGGWYFDVW	CCATCTCCAGAGATGATTCAGACAGCATGCTCTATCTACAAATGAACAACTTGAAAACTGAGGACATAGCCATGTATTACTGTGTGAGACAGAGAGGTCCAGGGGGCTGGTACTTCGATGTCTGG	45	IGHV10-01*01	unknown	IGHJ01-01*01
042022_GP_PR8_1	0.000441112	2	CVRRGAYSNRLDYW	CCACATTGACTGTAGACAAGTCCTCCAGCACAGCCTACATGGAGCTCCGCAGCCTGACATCTGAGGACACTGGAGTCTATTACTGTGTAAGGCGGGGGGCCTATAGTAACCGCCTTGACTACTGG	42	IGHV01	IGHD02	IGHJ02-01*01
042022_GP_PR8_1	0.000220556	1	CVRRVESYFDFW	GCAGGGCCACACTGACTGTAGACACATCCTCCAGCACAGCCTACATGCAGCTCAGCAGCCTGACATCTGAGGACTCTGCGGTCTATTTCTGTGTAAGAAGGGTAGAAAGCTACTTTGACTTCTGG	36	IGHV01-56*01	unknown	IGHJ02-01*01
042022_GP_PR8_1	0.000220556	1	CVRSEHWFFDVW	ACAAGGCCACATTGACTATAGACAAGTCCTCCAGCACATCCTATATGGAGCTCCGCAGCCTGACATCTGAAGACACTTCAGTTTATTTCTGTGTAAGATCTGAACACTGGTTCTTCGATGTCTGG	36	IGHV01	unknown	IGHJ01-01*01
042022_GP_PR8_1	0.00154389	7	CVRSFYFGDSPFAYW	CAGTGACTGTAGATAATTCCTCCAGCACAGCCAACATGCAGCTCAACAGCCTGACATCTGAGGACTCTGCAGTCTATTACTGTGTAAGATCTTTTTACTTCGGTGATAGTCCGTTTGCCTATTGG	45	provisional-IGHV01S45*01	unknown	unknown
042022_GP_PR8_1	0.000441112	2	CVRSFYFGDSPFAYW	CAGTGACTGTAGACAAATCCTCCAGCACAGCCAACATGCAGCTCAACAGCCTGACATCTGAGGACTCTGCAGTCTATTACTGTGTAAGATCTTTTTACTTCGGTGATAGTCCGTTTGCCTATTGG	45	provisional-IGHV01S45*01	unknown	unknown
042022_GP_PR8_1	0.000220556	1	CVRSGAHYTDYGKLTYVLDLW	CTGCCACAACTGCCTATTTGCAGATCAACAACCTCAAAAATGAGGACACGGCTTCATATTTCTGTGTAAGAAGTGGGGCCCACTATACTGACTACGGAAAGCTAACCTATGTTTTGGACCTCTGG	63	IGHV09-01*01	unknown	IGHJ01-01*01
042022_GP_PR8_1	0.000441112	2	CVRSLGYFDYW	AAGACAGATTCACCATCTCCAGAGATGATTCAGAAAGCATGCTCTATCTGCAAATGAACAACTTGAAAACTGAGGACACAGCCATGTATTACTGTGTGAGATCCCTAGGCTACTTTGACTACTGG	33	IGHV10-01*01	unknown	IGHJ02-01*01
042022_GP_PR8_1	0.000220556	1	CVRSSSYGGTYFPYW	CATTAACTGTAGACCAATATTCCAGCACAGCCTTCATATTCCTCAACAGCCTGACATCTGAGGACTCTGCAGTCTATTACTGTGTAAGGTCGAGTTCCTACGGTGGTACTTACTTTCCTTACTGG	45	IGHV01-39*01	unknown	IGHJ03-01*01
042022_GP_PR8_1	0.000441112	2	CVRSWDGFW	TGTTCAAGAACAAGGCCACACTGACTGTTGACAAATCATCCAGCACAGCCTACATGCAGCTCAGCAGCCTGACATCTGAGGACTCTGCGGTCTATTATTGTGTAAGATCCTGGGACGGCTTCTGG	27	IGHV01-53*01	unknown	unknown
042022_GP_PR8_1	0.000882223	4	CVRTSVAARGTFDFW	CACTGACTGTAGACAAATCCTCCAGCACAGCCTACATACAACTCAGCAGCCTGACATCTGAAGACTCTGCGGTCTATTTCTGTGTAAGGACTTCGGTTGCCGCGAGGGGGACGTTTGACTTCTGG	45	IGHV01-12*01	unknown	IGHJ02-01*01
042022_GP_PR8_1	0.000220556	1	CVRVLGDYW	AGTTCAAGAGTAAGGCCACACTGACTGTAGACAAATCCTCCAGCACAGCCTACATGCAACTCAGCAGCCTGACATCTGAGGACTCTGCGGTCTATTACTGTGTAAGAGTTTTAGGGGACTACTGG	27	IGHV01-64*01	unknown	IGHJ04-01*01
042022_GP_PR8_1	0.000220556	1	CVRVLGDYW	AGTTCAAGAGCAAGGCCACACTGACTGTAGACAAATCCTCCAGCACAGCCTACATGCAACTCAGCAGCCTGACATCTGAGGACTCTGCGGTCTATTACTGTGTAAGAGTTTTAGGGGACTACTGG	27	IGHV01-64*01	unknown	IGHJ04-01*01
042022_GP_PR8_1	0.000441112	2	CVRVLGDYW	AGTTCAAGACCAAGGCCACACTGACTGTAGACAAATCCTCCAGCACAGCCTACATGCAACTCAGCAGCCTGACATCTGAGGACTCTGCGGTCTATTATTGTGTAAGAGTTTTAGGGGACTACTGG	27	IGHV01	unknown	IGHJ04-01*01
042022_GP_PR8_1	0.000441112	2	CVRVLGDYW	AGTTCAAGACCAAGGCCACACTGACTGTAGACAAATCCTCCAGCACAGCCTACATGCAACTCAGCAGCCTGACATCTGAAGACTCTGCGGTCTATTATTGTGTAAGAGTTTTAGGGGACTACTGG	27	IGHV01	unknown	IGHJ04-01*01
042022_GP_PR8_1	0.000220556	1	CVRVQFITPIVGPFDYW	CTGCAGACAAATCCTCCAGCACGGCCTACATGCAACTCAGCAGCCTGACATCTGAGGACTCTGCGGTCTATTTCTGTGTTAGAGTCCAATTTATTACTCCCATAGTGGGTCCCTTTGACTACTGG	51	IGHV01	IGHD01-01	IGHJ02-01*01
042022_GP_PR8_1	0.000220556	1	CVRVYYSNWDYAMDYW	TCTCCAGAGACAATGCCAAGAACACCCTCTACCTGCAAATGAGCAGTCTGGGGTCTGAGGACACGGCCTTGTATTACTGTGTAAGAGTCTATTATAGTAATTGGGACTATGCTATGGACTACTGG	48	IGHV05-09*01	IGHD02	IGHJ04-01*01
042022_GP_PR8_1	0.000661667	3	CVRWTYAMDYW	AGGGCAAGGCCACACTGACTGCAGACAAATCCTCCAGCACAGCCTACATGCAGCTCAGCAGCCTGACCTCTGAGGACTCTGCGGTCTATTTCTGTGTAAGATGGACCTATGCTATGGACTACTGG	33	IGHV01-80*01	unknown	IGHJ04-01*01
042022_GP_PR8_1	0.000441112	2	CVRYLYDYDRLYAMDYW	CTGTAGACACATCCTCCAGCACAGCCTACATGCAGCTCAGCAGCCTGACATCTGAGGACTCTGCGGTCTATTACTGTGTCAGATACCTCTATGATTACGACAGACTCTATGCTATGGACTACTGG	51	IGHV01	IGHD02	IGHJ04-01*01
042022_GP_PR8_1	0.000441112	2	CVSDGYYVWFAYW	GATTCACCATCTCCAGAGATGATTCAGAAAGCATGCTCTATCTGCAAATGAACAACTTGAAAACTGAGGACACAGCCATGTATTACTGTGTGAGTGATGGTTACTACGTATGGTTTGCTTACTGG	39	IGHV10-01*01	IGHD02-03*01	IGHJ03-01*01
042022_GP_PR8_1	0.000661667	3	CVSITTVVGKGYYAMDNW	AAGACAACTCCAAGAGTCAAGTTTTCTTAAAAATGAACAGTCTGCAAACTGATGACACAGCCAGATACTACTGTGTCAGCATTACTACGGTAGTAGGTAAGGGGTACTATGCTATGGACAACTGG	54	IGHV02-adap06*01	IGHD01-01*01	IGHJ04-01*01
042022_GP_PR8_1	0.000220556	1	CVSIYYGDPLFAYW	CCACATTGACTGTAGACAAGTCCTCCAATACAGCCTACTTGCAGCTCAGCAGCCTGACATCTGAGGACTCTGCGGTCTATTACTGTGTATCCATCTACTATGGTGACCCCCTGTTTGCTTACTGG	42	IGHV01	IGHD02-13*01	IGHJ03-01*01
042022_GP_PR8_1	0.000220556	1	CVTGNKYGFTDFDYW	CATTGACTGTAGACAGGTCCTCCAGTACAGCCTACATGGAGCTCCGCAGCCTGACATCTGACGACTCTGCAATCTATTACTGTGTTACAGGGAATAAGTACGGTTTCACGGACTTTGACTACTGG	45	IGHV01	unknown	IGHJ02-01*01
042022_GP_PR8_1	0.000441112	2	CVTGPYYFDYW	AAGACAGATTCACCATCTCCAGAGATGATTCAGAAAGCATGCTCTATCTGCAAATGAACAACTTGAAAACTGAGGACACAGCCATGTATTACTGTGTAACTGGCCCGTACTACTTTGACTACTGG	33	IGHV10-01*01	unknown	IGHJ02-01*01
042022_GP_PR8_1	0.000441112	2	CVTQNCEDFAYW	ACAGATTCACCATCTCCAGAGATGATTCAGAAAGCATGCTCTATCTGCAAATGAACAACTTGAAAACTGAGGACACAGCCATGTATTACTGTGTGACCCAGAATTGTGAAGACTTTGCTTACTGG	36	IGHV10-01*01	unknown	IGHJ03-01*01
042022_GP_PR8_1	0.000441112	2	CVVFYDGFGYW	AAGACAGATTCACCATCTCCAGAGATGATTCACAAAGCATGCTCTATCTGCAAATGAACAACTTGAAAACTGAGGACACAGCCATGTATTACTGTGTTGTCTTTTACGACGGGTTTGGTTACTGG	33	IGHV10	unknown	IGHJ03-01*01
042022_GP_PR8_1	0.000220556	1	CVVRKIYYDLYYYAMDYW	TAGACAAATCCTCCAGCACAGCCTACATGCAGCTCAGCAGCCTGACATCTGAGGACTCTGCGGTCTATTACTGCGTCGTGAGGAAGATCTACTATGATTTATATTACTATGCTATGGACTACTGG	54	IGHV01	IGHD02	IGHJ04-01*01
042022_GP_PR8_1	0.000220556	1	CVWFLFAYW	AGTTCAAGGGCAAGGCCACACTGACTGTAGACACATCCTCCAGCACAGCCTACATGCAGCTCAGCAGCCTGACATCTGAGGACTCTGCGGTCTATTTCTGTGTGTGGTTCCTGTTTGCTTACTGG	27	IGHV01-56*01	unknown	IGHJ03-01*01
042022_GP_PR8_1	0.000220556	1	CYGSSYYFDYW	AGGGCAAGGCCACACTGACGGCAGACACATCCTCCAGCACTGCCTACATGCAGCTCAGCAGCCTAACATCTGAGGACTCTGCGGTCTATTACTGTTACGGTAGTAGCTACTACTTTGACTACTGG	33	IGHV01-66*01	IGHD01-01*01	IGHJ02-01*01
042022_GP_PR8_1	0.000220556	1	FARDPTVSNYWYFDVW	TCTCTCGAGACACATCCAAGAACCAATTCTCCCTGGAATTGAATTCTGTGACTACTGAGGACACAGCCACATATTACTTTGCAAGAGATCCTACGGTCTCTAACTACTGGTACTTCGATGTCTGG	48	IGHV03-02*02	unknown	IGHJ01-01*01
042022_GP_PR8_1	0.000220556	1	FAYHYGSSSLVMDDW	CCATTTCAAGAGATGACTCAAAAAGCAGTGTCTACCTAGAGATGAACAGATTAAGAGAGGAAGACAGTGTCACTTATTTTTTTGCTTATCACTACGGTAGTAGCTCCCTAGTTATGGACGACTGG	45	IGHV13-02*01	IGHD01-01*01	IGHJ04-01*01
042022_GP_PR8_1	0.00110278	5	FDYW	CACTACAACCCATCTTTGAAGAGCCGGCTCACAATCTCCAAGGAGACCTCCAACTACCAAGTATTCCTTAAATTCACCAGTGTGGACACTGCAGATTCTGCCACATTTACTACTTTGACTACTGG	12	IGHV08-02*01	unknown	IGHJ02-01*01
042022_GP_PR8_1	0.000220556	1	FVLNARRLRYFDVW	CCACATTGACTGTAGACAAGTCTTCCAGCACAGCCTACATGCATCTCAACAACCTGACATCTGAGGACTCTGCAGTCTATTACTTTGTGTTGAATGCTCGCCGTCTTAGGTACTTCGATGTCTGG	42	IGHV01-28*01	unknown	IGHJ01-01*01
042022_GP_PR8_1	0.000220556	1	RARPFYYYISSWYFDVW	CTGTCGACACATCTTCCAGCACAGCCTACATGCAGCTCAGCAGCCTGACATCTGAGGACTCTGCGGTCTATTACCGTGCAAGACCCTTTTATTACTACATTAGTAGCTGGTACTTCGATGTCTGG	51	IGHV01	IGHD01-01*01	IGHJ01-01*01
042022_GP_PR8_1	0.000220556	1	RARRGAYSNRLDYW	CCACATTGACTGTAGACAAGTCCTCCAGCACAGCCTACATGGAACTCCGCAGCCTGACATTTGAAGACACTGCAGTCTATTACCGTGCAAGGCGGGGGGCCTATAGTAACCGCCTTGACTACTGG	42	IGHV01	IGHD02	IGHJ02-01*01
042022_GP_PR8_1	0.000220556	1	RARTSVAARGTFDYW	CACTGACTGTAGACAAATCATCCAGCACAGCCTACATGCAGCTCAGCAGCCTGACATCTGAGGACTCTGCGGTCTATTTTCGTGCAAGGACCTCGGTAGCCGCGAGGGGGACGTTTGACTACTGG	45	IGHV01-53*01	unknown	IGHJ02-01*01
042022_GP_PR8_1	0.000220556	1	RCHYYGSSPPFAYW	TTGCCTTCTCCTTGGAAACCTCTGCCAGCACTGCCTATTTGCAGATCAACAACCTCAAAAATGAGGACACGGCTACATATTTCCGTTGCCATTACTACGGTAGTAGTCCCCCCTTTGCTTACTGG	42	IGHV09-03*01	IGHD01-01*01	IGHJ03-01*01
042022_GP_PR8_1	0.000220556	1	STNYW	GCTACAACCAGAAGTTCAAGGGCAAGGCCACATTGACTGTAGACTAGTCCTTCAGCACAACCTACATGGAGTTCCGCAGCCTGAAATCTGAGGACTCTGCGGTCTATTACTCTACAAACTACTGG	15	IGHV01	unknown	unknown
042022_GP_PR8_1	0.000220556	1	VQERGNYYGSSPAWFAYW	TAGACAAATCCTCCAGCACAGCCTACATGCAACTCAGCAGCCTGACATCTGAGGACTCTGCGGTCTATACTGTGCAAGAGAGAGGGAATTACTACGGTAGTAGCCCGGCCTGGTTTGCTTACTGG	54	IGHV01	IGHD01-01*01	IGHJ03-01*01
042022_GP_PR8_1	0.000220556	1	VSTVPPPFRYFDVW	CCACACTGACTGTAGACAAATCCTCCAGCACAGCCTACATGCAGCTCAGCAGCCTGACATCTGAAGACTCTGCGGTCTATTCTGTGTCCACGGTTCCACCACCGTTTAGGTACTTCGATGTCTGG	42	IGHV01-12*01	unknown	IGHJ01-01*01
042022_GP_PR8_1	0.000220556	1	WGRGGLRAFDYW	ATAAGGCCACACTAACTGTAGACAAATCCTCCAGCACAGCCTACATGCAGGTCAACAGCCTGACATTTGAGGACTCTGCGGTCTATTACTGGGGAAGAGGAGGATTGCGCGCCTTTGACTACTGG	36	IGHV01	unknown	IGHJ02-01*01
042022_GP_PR8_1	0.00110278	5	YLNWDPLAYW	ACAAGGACAAGGCCGCATTGACTGTAGACACATCCTCCAGCACAGCCTACATGCAGCTCAGCAGTCTGACATCTGAAGACACTGCTGGCTATTTCTATTTAAACTGGGACCCGTTAGCTTACTGG	30	IGHV01-70*01	IGHD04-01	IGHJ03-01*01
042022_GP_PR8_2	0.000179598	1	CAATREDFAYW	AAGGCCGATTCATCGTATCAAGAGATGATTCCAAAAGCAGTGCATACATGCAGATGAACAGCTTAAGAAAGGAAGACACTGCCGTTTATTACTGTGCAGCAACACGTGAAGACTTTGCTTACTGG	33	IGHV13-01*01	unknown	IGHJ03-01*01
042022_GP_PR8_2	0.000359195	2	CAATVGGYW	AGTTCAAGGGCAAGGCCACATTGACTGCAGACAAATCCTCCAGCACAGCCTACATGCAGCTCAACAGCCTGACATCTGAGGACTCTGCAGTCTATTTCTGTGCAGCTACGGTGGGGGGCTACTGG	27	IGHV01-78*01	unknown	IGHJ04-01*01
042022_GP_PR8_2	0.000179598	1	CAAYYSNLGDYW	GCAAGGCCACACTGACTGCAGAAAAATCCTCCAGCACTGCCTACATGCAGCTCAGCAGCCTGACATCTGAGGACTCTGCTGTCTATTTCTGTGCAGCCTACTATAGTAACCTGGGGGACTACTGG	36	IGHV01-76*01	IGHD02	IGHJ04-01*01
042022_GP_PR8_2	0.000718391	4	CACGDGAYYFDYW	GGTTTGCCTTCTCTTTGGAAACCTCTGCCAGCACTGCCTATTTGCAGATCAACAACCTCAAAAATGAGGACACGGCTACATATTTCTGTGCATGCGGGGATGGGGCTTACTACTTTGACTACTGG	39	IGHV09-03*01	unknown	IGHJ02-01*01
042022_GP_PR8_2	0.000359195	2	CADSSGYYFDYW	GCAAGGCCACATTCACTGCAGATACATCCTCCAACACAGCCTACATGCAACTCAGCAGCCTGACAACTGAGGACTCTGCCATCTATTACTGTGCAGACAGCTCAGGCTACTACTTTGACTACTGG	36	IGHV01-09*01	IGHD03-02*02	IGHJ02-01*01
042022_GP_PR8_2	0.000538793	3	CADYGSSYGMDYW	AGGCCACATTGACTGTAAACAAGTCCTCCAGCACAGCCTACATGGAGCTCCGCAGCCTGACATCGGAGGATTCTGCAGTCTATTACTGTGCAGACTACGGTAGTAGCTACGGTATGGACTACTGG	39	IGHV01-22*01	IGHD01-01*01	IGHJ04-01*01
042022_GP_PR8_2	0.000359195	2	CAFGGFAYW	CTCTCAAAAATCGAATCTCCATCACTCGTGACACATCTAAGAACCAGTTTTTCCTGAAGTTGAATTCTGTGACTACTGAGGACACAGCCACATATTACTGTGCCTTCGGTGGGTTTGCTTACTGG	27	IGHV03-06*01	unknown	IGHJ03-01*01
042022_GP_PR8_2	0.000359195	2	CAFLGGYPWGYW	GCAAGGCCACTATAACAGCAGACACATCCTCCAACACAGCCTACCTGCAGCTCAGCAGCCTGACATCTGAGGACACTGCCGTCTATTACTGTGCCTTCCTAGGGGGGTACCCGTGGGGCTACTGG	36	IGHV14-02*01	unknown	IGHJ04-01*01
042022_GP_PR8_2	0.000359195	2	CAGDDDGYWYFDVW	TCTCCATTACTAGAGAAACGTCAAAGAACCAGTTCTTCCTCCAATTGAACTCTGTGACCACAGAGGACACAGCCATGTATTACTGTGCAGGAGACGATGATGGTTACTGGTACTTCGATGTCTGG	42	IGHV12-03*01	IGHD02-03*01	IGHJ01-01*01
042022_GP_PR8_2	0.000359195	2	CAGDGNYWFAYW	GCAAGGCCACATTGACTGTAGACAAGTCCTCCAGCACAGCCTACATGGAGCTCCGCAGCCTGACATCTGAGGACTCTGCAGTCTATTACTGTGCCGGGGACGGTAACTACTGGTTTGCTTACTGG	36	IGHV01	IGHD02	IGHJ03-01*01
042022_GP_PR8_2	0.000538793	3	CAGDQLTGTEYW	GTCCCATCTCCATTACTTGAGAAACGTCAAAGAACCAGTTCTTCCTCCAATTGAACTCTGTGACCACAGAGGACACAGCCATGTATTATTGTGCAGGAGACCAGTTAACTGGGACAGAGTACTGG	36	IGHV12-03*01	IGHD04-01*01	unknown
042022_GP_PR8_2	0.000538793	3	CAGDSDGYWYFDVW	TCTCCATTACTAGAGAAACGTCAAAGAACCAGTTCTTCCTCCAATTGAACTCTGTGACCACAGAGGACACAGCCATGTATTACTGTGCAGGAGACAGTGATGGTTACTGGTACTTCGATGTCTGG	42	IGHV12-03*01	unknown	IGHJ01-01*01
042022_GP_PR8_2	0.000359195	2	CAGDYDGHAVDYW	AATTCATCATCTCCAGAGACAACGCCAAAAATACGCTATATTTGAAAATGAGCAAAGTGAGATCTGAGGACACAGCCCTTTATTACTGTGCCGGGGATTACGACGGGCATGCTGTGGACTACTGG	39	IGHV04	IGHD02	IGHJ04-01*01
042022_GP_PR8_2	0.000179598	1	CAGESPYYGSSYGYW	CGCTGACTGTGGACACATCCTCCAGCACAGCCTACATACACCTCAGCAGCCTGACATCTGACGACTCTGCTGTCTATTACTGTGCAGGAGAGAGTCCTTATTACGGTAGTAGCTACGGCTATTGG	45	IGHV01	IGHD01-01*01	unknown
042022_GP_PR8_2	0.000179598	1	CAGESPYYGSSYGYW	CGCTGACTGTAGACACATCCTCCAGCACAGCCTACATACAGCTCAGCAGCCTGACATCTGACGACTCTGCGGTCTATTACTGTGCAGGAGAGAGTCCTTATTACGGTAGTAGCTACGGCTATTGG	45	IGHV01	IGHD01-01*01	unknown
042022_GP_PR8_2	0.000179598	1	CAGESPYYGSSYGYW	CGCTGACTGTAGACACATCCTCCAGCACAGCCTACATACACCTCAGCAGCCTGACATCTGACGACTCTGCGGTCTATTACTGTGCAGGAGAGAGTCCTTATTACGGTAGTAGCTACGGCTATTGG	45	IGHV01	IGHD01-01*01	unknown
042022_GP_PR8_2	0.000179598	1	CAGETDGYYGFAYW	TCTCCATTACTAGAGAAACGTCAAAGAACCAGTTCTTCCTCCAATTGAACTCTGTGACCACAGAGGACACAGCCATGTATTACTGTGCAGGAGAAACCGATGGTTACTACGGGTTTGCTTACTGG	42	IGHV12-03*01	IGHD02-03*01	IGHJ03-01*01
042022_GP_PR8_2	0.000538793	3	CAGGFAYW	CAGCTCTCATATCCAGACTGAGCATCAGCAAGGATAACTCCAAGAGCCAAGTTTTCTTAAAACTGAACAGTCTGCAAACTGATGACACAGCCACGTACTACTGTGCGGGGGGGTTTGCTTATTGG	24	IGHV02-03*01	unknown	IGHJ03-01*01
042022_GP_PR8_2	0.000179598	1	CAGGNWDEFAYW	GCAAGGCCACACTGACGGCAGACACATCCTCCAACACTGCCTACATGCAACTCAGCAGGCTAACATCTGAGGACTCTGCGGTCTATTACTGTGCAGGAGGGAACTGGGACGAGTTTGCTTACTGG	36	IGHV01-66*01	IGHD04-01	IGHJ03-01*01
042022_GP_PR8_2	0.000179598	1	CAGGNYYGSSYVYFDYW	CTGTAGACAAATCCTCCAGCACAGCCTACATGCAGCTCAGCAGCCTGACATCTGAGGACTCTGCGGTCTATTATTGTGCAGGAGGGAATTACTACGGTAGTAGCTACGTATACTTTGACTACTGG	51	IGHV01-53*01	IGHD01-01*01	IGHJ02-01*01
042022_GP_PR8_2	0.000359195	2	CAGGYPDYW	AGTTCAAGAACAAGGCCACACTGACTGTAGACAGATCCTCCAGAACAGCCTACATGCAGCTCAGCAGCCTGACATCTGAGGACTGTGCGGTCTATTATTGTGCAGGGGGTTACCCTGACTACTGG	27	IGHV01	unknown	IGHJ02-01*01
042022_GP_PR8_2	0.000179598	1	CAGGYPDYW	ACTTCAAGAGCAAGGCCACACTGACTGTAGACAAATCCTCCAGCACAGGCTACATGCAGCTCAGCAGCCTGACATCTGAGGACTCTGCGGTCTATTATTGTGCAGGCGGTTACCCTGACTACTGG	27	IGHV01-53*01	unknown	IGHJ02-01*01
042022_GP_PR8_2	0.000359195	2	CAGGYPDYW	AGTTCAAGAGCAAGGCCACACTGACTGTAGACAAATCCTCCAGCACAGCCTACATGCAGCTCAGCAGCCTGACATCTGAGGACTCTGCGGTCTATTATTGTGCAGGCGGTTATCCTGACTACTGG	27	IGHV01-53*01	unknown	IGHJ02-01*01
042022_GP_PR8_2	0.000179598	1	CAGGYPDYW	AGTTTAAGAACAAGGCCACACTGACTGTAGACAAATTGTCCAGCACAGCCTACATGCAGCTCAGCAGCCTGACATCTGAGGACTCTGCGGTCTATTATTGTGCAGGCGGTTACCCTGACTACTGG	27	IGHV01-53*01	unknown	IGHJ02-01*01
042022_GP_PR8_2	0.000179598	1	CAGGYPDYW	AGTTCAAGAGCAAGGCCACACTGACTGTAGACAAATCCTCCAGCACAGCCTACATGCAGCTCAGCAGCCTGACATCTGAGGACTCTGCGGTCTATTATTGTGCAGGCGGTTACCCTGACTACTGG	27	IGHV01-53*01	unknown	IGHJ02-01*01
042022_GP_PR8_2	0.000538793	3	CAGGYPVYW	ACTTCAAGAGCAAGGCCACACTGACTGTAGACAAATCCTCCAGCACAGCCTACATGCAGCTCAGCAGCCTGACATCTGAGGACTCTGCGGTCTATTATTGTGCAGGCGGTTACCCTGTCTACTGG	27	IGHV01-53*01	unknown	IGHJ02-01*01
042022_GP_PR8_2	0.000179598	1	CAGSLRWFAYW	AGGGCAAGGCCACATTGACTGTAGACAAGTCCTCCAGCACAGCCTACATGGAGCTCCGCAGCCTGACATCTGAGGACTCTGCAGTCTATTACTGTGCAGGGTCATTACGCTGGTTTGCTTACTGG	33	IGHV01	unknown	IGHJ03-01*01
042022_GP_PR8_2	0.000179598	1	CAGYSNWYFDVW	GACGGTTTGCCTTCTCTTTGGAAACCTCTGCCAGCACTGCCTATTTGCAGATCAACAACCTCAAAAATGAGGACACGGCTACATATTTCTGTGCGGGGTATTCCAACTGGTACTTCGATGTCTGG	36	IGHV09-03*01	unknown	IGHJ01-01*01
042022_GP_PR8_2	0.000359195	2	CAGYSSLYAMDYW	AGGCCACATTGACTGTTGACAAGTCCTCCAGCACAGCCTACATGGAGCTCAACAGCCTGACATCTGAGGACTCTGCAGTCTATTACTGTGCAGGGTATAGTAGCCTCTATGCTATGGACTACTGG	39	IGHV01-19*01	unknown	IGHJ04-01*01
042022_GP_PR8_2	0.000359195	2	CAHYDYDLFAYW	GCAAGGCCACACTGACTGTAGACAAATCCTCCAGCACAGCCTACATGCAACTCAGCAGCCTGACATCTGAGGACTCTGCGGTCTATTACTGTGCCCACTATGATTACGACCTGTTTGCTTACTGG	36	IGHV01-64*01	IGHD02	IGHJ03-01*01
042022_GP_PR8_2	0.000179598	1	CAIASWYFDVW	AAAGTCGAATCTCCATCACTCATGACACATCTAAGAACCATTTCTTCCTGAAGTTGAATTCTGTGACTACTGAGGACACAGCCACATATTACTGTGCAATAGCTAGCTGGTACTTCGATGTCTGG	33	IGHV03-01*01	unknown	IGHJ01-01*01
042022_GP_PR8_2	0.000718391	4	CAIDSSGYWFPYW	AGGCCACATTGACTGTGGACCAATCTTCCAGCACAGCCTCTATGCAGCTCAACAGCTTGACATCTGAGGACTCTGCAGTCTACTACTGTGCAATAGACAGCTCAGGCTACTGGTTTCCTTACTGG	39	IGHV01-39*01	IGHD03-02*02	IGHJ03-01*01
042022_GP_PR8_2	0.000179598	1	CAIEDYSNLAWFAYW	CATTGACTGTAGACAAATCCTCCAGCACAGCCTACATGCAGCTCAGCAGCCTGACATCTGAGGACTCTGCGGTCTATTACTGTGCAATAGAGGACTATAGTAACCTTGCCTGGTTTGCTTACTGG	45	IGHV01-74	IGHD02	IGHJ03-01*01
042022_GP_PR8_2	0.000179598	1	CAIEEGAGFAYW	CCAGACTGAGCATCAGCAAGGATAACTCCAAGAGCCAAGTTTTCTTAAAACTGAACAGTCTGCAAACTGATGACACAGCCACGTACTACTGTGCCATAGAGGAGGGGGCGGGGTTTGCTTACTGG	36	IGHV02-03*01	unknown	IGHJ03-01*01
042022_GP_PR8_2	0.000179598	1	CAIGVLYYW	AGTTCAAGGGCAAGGCCACATTGACTGTAGACACATCCTCCAGCACAGCCTACATGCAGCTCAGCAGCCTGACATCTGAGGACTCTGCGGTCTATTACTGTGCAATTGGGGTACTTTACTACTGG	27	IGHV01	unknown	IGHJ02-01*01
042022_GP_PR8_2	0.000359195	2	CAIHWDFYYFDYW	AGGCCACATTGACTGTAGACAAATCCTCCAGCACAGCCTACATGCAGCTCAGCAGCCTGACATCTGAGGACTCTGCGGTCTATTACTGTGCAATACACTGGGACTTCTACTACTTTGACTACTGG	39	IGHV01-74	IGHD04-01	IGHJ02-01*01
042022_GP_PR8_2	0.000179598	1	CAIHYGSSFDYFDYW	CATTGACTGTAGACAAATCCTCCAGCACAGCCTACATGCAGCTCAGCAGCCTGACATCTGAGGACTCTGCGGTCTATTACTGTGCAATACACTACGGCAGTAGTTTCGACTACTTTGACTACTGG	45	IGHV01-74	IGHD01-02*01	IGHJ02-01*01
042022_GP_PR8_2	0.000179598	1	CAIHYGSSFDYFDYW	CATTGACTGTAGACAAGTCCTCCAGCACAGCCTACATGCAACTCAGCAGCCTGACATCTGAGGACTCTGCGGTCTATTACTGTGCAATACACTACGGTAGTAGCTTCGACTACTTTGACTACTGG	45	IGHV01-74	IGHD01-01*01	IGHJ02-01*01
042022_GP_PR8_2	0.000179598	1	CAIHYGSSFDYFDYW	CATTGACTGTAGACAAATCCTCCAGCACAGCCTACATGCAACTCAGCAGCCTGACATCTGAGGACTCTGCGGTCTATTACTGTGCAATACACTACGGTAGTAGCTTCGACTACTTTGACTACTGG	45	IGHV01-74	IGHD01-01*01	IGHJ02-01*01
042022_GP_PR8_2	0.000179598	1	CAIITTVVGDYW	GCAAGTCCACATTGACTGTAGACAAATCCTCCAGCACAGCCTACATGCAGCTCAGCAGCCTGACATCTGAGGACTCTGCGGTCTATTACTGTGCAATTATTACTACGGTAGTAGGTGACTACTGG	36	IGHV01-69*01	IGHD01-01*01	IGHJ02-01*01
042022_GP_PR8_2	0.000359195	2	CAILTMVTTTGAWFAYW	CTGTAGACAAATCCTCCAGCACAGCCTATATGCAGCTCAGCAGCCTGACATCTGAGGACTCTGCGGTCTATTACTGTGCAATACTAACTATGGTTACGACGACGGGCGCCTGGTTTGCTTATTGG	51	IGHV01-74	IGHD02	IGHJ03-01*01
042022_GP_PR8_2	0.000359195	2	CAIVEYYFDYW	AGGGCAAGGCCACATTGACTGTAGACAAATCCTCCAGCACAGCCTACATGCAGCTCAGCAGCCTGACATCTGAGGACTCTGCGGTCTATTACTGTGCAATAGTTGAGTACTACTTTGACTACTGG	33	IGHV01-74	unknown	IGHJ02-01*01
042022_GP_PR8_2	0.000179598	1	CAIWLRRDYAMDYW	CCACATTGACTGTAGACAAGTCCTCCAGCACAGCCTACATGGAGCTCCGCAGCCTGACATCTGAGGACACTGCAGTCTATTACTGTGCAATATGGTTACGACGTGACTATGCTATGGACTACTGG	42	IGHV01	IGHD02	IGHJ04-01*01
042022_GP_PR8_2	0.0154454	86	CAKDYYGSSHWYFDVW	TCAGCAAAGACAACTCCAAGAGTCAAGTTTTCTTAAAAATGAACAGTCTGCAAACTGATGACACAGCCAGGTACTACTGTGCCAAAGATTACTACGGTAGTAGCCACTGGTACTTCGATGTCTGG	48	IGHV02-adap06*01	IGHD01-01*01	IGHJ01-01*01
042022_GP_PR8_2	0.000179598	1	CAKDYYGSSHWYFDVW	TCAGCAAAGACAGCTCCAAGAGTCAAGTTTTCTTAAAAATGAACAGTCTACAAACTGATGACACAGCCAGGTACTACTGTGCCAAAGATTACTACGGTAGTAGCCACTGGTACTTCGATGTCTGG	48	IGHV02-adap06*01	IGHD01-01*01	IGHJ01-01*01
042022_GP_PR8_2	0.000179598	1	CAKDYYGSSHWYFDVW	TCAGCAAGGACAACTCCAAGAGCCAAATTTTCTTTAAAATGAACAGTCTGCAAACTGATGACACAGCCAGGTACTACTGTGCCAAAGATTACTACGGTAGTAGCCACTGGTACTTCGATGTCTGG	48	IGHV02-06-7*02	IGHD01-01*01	IGHJ01-01*01
042022_GP_PR8_2	0.00107759	6	CAKDYYGSSHWYFDVW	TCAGCAAAGACAACTCCAAGAGTCAAGTTCTCTTAAAAATGAACAGTCTGCAAACTGATGACACAGCCAGGTACTACTGTGCCAAAGATTACTACGGTAGTAGTCACTGGTACTTCGATGTCTGG	48	IGHV02-adap06*01	IGHD01-01*01	IGHJ01-01*01
[truncated: 40,443 more rows]

## Sheet: Tracked rearrangements
Rearrangement	Sum (Productive Frequency)	Present In	042022_GP_PR8_1	042022_GP_PR8_2	042022_GP_PR8_3	042022_GP_PR8_4	042022_GP_PR8_5	042022_LCMV_PR8_1	042022_LCMV_PR8_2	042022_LCMV_PR8_3	042022_LCMV_PR8_4	042022_LCMV_PR8_5	042022_Naive	042022_None_PR8_1	042022_None_PR8_2	042022_None_PR8_3	042022_None_PR8_4	042022_None_PR8_5	042022_PR8_PR8_1	042022_PR8_PR8_2	042022_PR8_PR8_3	042022_PR8_PR8_4	042022_PR8_PR8_5
[truncated: 207 more rows]
